# Supplementary material for: Phosphates as Energy Sources to Expand Metabolic Networks
Source: Life (Basel). 2019 May 22;9(2):43. doi: 10.3390/life9020043 (PMC6617280; doi:10.3390/life9020043)
Supplement: Supplementary file 1 [file life-09-00043-s001.zip]

Archive with 6 entries (5 files):
- Supplementary File/
- Supplementary File/Table S1 All Balanced Reactions and Metabolites.xlsx
- Supplementary File/Table S2 Phosphorus-Independent Network.xlsx
- Supplementary File/Table S3 Phosphorus-Dependent Network.xlsx
- Supplementary File/Table S4 Number of Reactions under Different Thresholds.xlsx
- Supplementary File/Table S5 Key Reactions in the Network Expansion.xlsx
