# Supplementary material for: Phosphates as Energy Sources to Expand Metabolic Networks
Source: Life (Basel). 2019 May 22;9(2):43. doi: 10.3390/life9020043 (PMC6617280; doi:10.3390/life9020043)
Supplement: Supplementary file 1 [file life-09-00043-s001.zip › Supplementary File/Table S1 All Balanced Reactions and Metabolites.xlsx]

## Sheet: Reactions
Table S1A All KEGG Balanced Reactions
ID	Formula (ID)	Formula (Name)	Included in Anaerobic Metabolism?	KEGG Enzyme	Enzyme Name	KEGG Orthology	Standard Molar Free Energy in pH 7, ionic strength 0.1 M (kJ/mol )
R00004	C00013 + C00001 <=> 2 C00009	Diphosphate + H2O <=> 2 Orthophosphate	TRUE	3.6.1.1	diphosphate phosphohydrolase; pyrophosphate phosphohydrolase		-15.8
R00005	C01010 + C00001 <=> 2 C00011 + 2 C00014	Urea-1-carboxylate + H2O <=> 2 CO2 + 2 Ammonia	TRUE	3.5.1.54	urea-1-carboxylate amidohydrolase	K01457; K14541	-78.5
R00006	C00900 + C00011 <=> 2 C00022	2-Acetolactate + CO2 <=> 2 Pyruvate	TRUE	2.2.1.6	pyruvate:pyruvate acetaldehydetransferase (decarboxylating); 2-acetolactate pyruvate-lyase (carboxylating)	K01652; K01653; K11258	32.3
R00008	C06033 <=> 2 C00022	Parapyruvate <=> 2 Pyruvate	TRUE	4.1.3.17	4-hydroxy-4-methyl-2-oxoglutarate pyruvate-lyase (pyruvate-forming)	K10218	16.3
R00009	2 C00027 <=> C00007 + 2 C00001	2 Hydrogen peroxide <=> Oxygen + 2 H2O	FALSE	1.11.1.21; 1.11.1.6	hydrogen-peroxide:hydrogen-peroxide oxidoreductase	K03781	-193.1
R00010	C01083 + C00001 <=> 2 C00031	alpha,alpha-Trehalose + H2O <=> 2 D-Glucose	TRUE	3.2.1.28	alpha,alpha-trehalose glucohydrolase	K01194	-11.7
R00011	2 C19610 + C00027 + 2 C00080 <=> 2 C19611 + 2 C00001	2 Manganese(2+) + Hydrogen peroxide + 2 H+ <=> 2 Manganese(3+) + 2 H2O	TRUE	1.11.1.13; 1.11.1.16	Mn(II):hydrogen-peroxide oxidoreductase
R00012	2 C00044 <=> C00013 + C01261	2 GTP <=> Diphosphate + P1,P4-Bis(5'-guanosyl) tetraphosphate	TRUE	2.7.7.45	GTP:GTP guanylyltransferase
R00013	2 C00048 <=> C01146 + C00011	2 Glyoxylate <=> 2-Hydroxy-3-oxopropanoate + CO2	TRUE	4.1.1.47	glyoxylate carboxy-lyase (dimerizing; tartronate-semialdehyde-forming)	K01608	-19.6
R00014	C00022 + C00068 <=> C05125 + C00011	Pyruvate + Thiamin diphosphate <=> 2-(alpha-Hydroxyethyl)thiamine diphosphate + CO2	TRUE	1.2.4.1; 2.2.1.6; 4.1.1.1	pyruvate:thiamin diphosphate acetaldehydetransferase (decarboxylating)	K00161; K00162; K00163; K01568; K01652; K01653; K11258	-29.5
R00015	2 C00089 <=> C00031 + C03661	2 Sucrose <=> D-Glucose + 1F-beta-D-Fructosylsucrose	TRUE	2.4.1.99	sucrose:sucrose 1'-beta-D-fructosyltransferase; sucrose:sucrose 1F-beta-D-fructosyltransferase		-6.1
R00018	2 C00134 <=> C06366 + C00014	2 Putrescine <=> sym-Homospermidine + Ammonia	TRUE	2.5.1.44	putrescine:putrescine 4-aminobutyltransferase (ammonia-forming)	K00808	-0.9
R00022	C01674 + C00001 <=> 2 C00140	Chitobiose + H2O <=> 2 N-Acetyl-D-glucosamine	TRUE	3.2.1.52	chitobiose N-acetylglucosaminohydrolase	K01207; K12373	-13.8
R00023	2 C00192 + 2 C00003 <=> C01818 + 2 C00004 + 2 C00080	2 Hydroxylamine + 2 NAD+ <=> Hyponitrite + 2 NADH + 2 H+	TRUE	1.7.1.5	hydroxylamine:NAD+ oxidoreductase; NADH:hyponitrite oxidoreductase
R00024	C01182 + C00011 + C00001 <=> 2 C00197	D-Ribulose 1,5-bisphosphate + CO2 + H2O <=> 2 3-Phospho-D-glycerate	TRUE	4.1.1.39	3-phospho-D-glycerate carboxy-lyase (dimerizing; D-ribulose-1,5-bisphosphate-forming)	K01601; K01602	-28.4
R00025	C18091 + C00007 + C01847 <=> C00084 + C00088 + C00061 + C00001	Ethylnitronate + Oxygen + Reduced FMN <=> Acetaldehyde + Nitrite + FMN + H2O	FALSE	1.13.12.16	ethylnitronate:oxygen 2-oxidoreductase (nitrite-forming)	K00459
R00026	C00185 + C00001 <=> 2 C00221	Cellobiose + H2O <=> 2 beta-D-Glucose	TRUE	3.2.1.21	cellobiose glucohydrolase	K01188; K05349; K05350	-12.9
R00027	C01408 <=> 2 C00261	Benzoin <=> 2 Benzaldehyde	TRUE	4.1.2.38	2-hydroxy-1,2-diphenylethanone benzaldehyde-lyase (benzaldehyde-forming)		7.8
R00028	C00208 + C00001 <=> 2 C00031	Maltose + H2O <=> 2 D-Glucose	TRUE	3.2.1.20	maltose glucohydrolase	K01187; K12047; K12316; K12317	-14.6
R00031	C00007 + 2 C00082 <=> 2 C00355	Oxygen + 2 L-Tyrosine <=> 2 3,4-Dihydroxy-L-phenylalanine	FALSE	1.10.3.1; 1.14.18.1	1,2-benzenediol:oxygen oxidoreductase	K00422	-519.3
R00032	C02094 + C00007 <=> 2 C00376	beta-Carotene + Oxygen <=> 2 Retinal	FALSE	1.13.11.63	beta-carotene:oxygen 15,15'-oxidoreductase (bond-cleaving)	K00515	-364.5
R00033	C00378 + C00007 <=> C00027 + C05856	Thiamine + Oxygen <=> Hydrogen peroxide + Thiamine aldehyde	FALSE	1.1.3.23	thiamine:oxygen 5-oxidoreductase		-110.3
R00036	2 C00430 <=> C00931 + 2 C00001	2 5-Aminolevulinate <=> Porphobilinogen + 2 H2O	TRUE	4.2.1.24	5-aminolevulinate hydro-lyase (adding 5-aminolevulinate and cyclizing; porphobilinogen-forming)	K01698	-109.5
R00038	2 C00479 <=> C02948	2 Propanal <=> 4-Hydroxyhexan-3-one	TRUE	4.1.2.35	4-hydroxy-3-hexanone propanal-lyase (propanal-forming)		-10
R00039	2 C00492 <=> C08242 + C00089	2 Raffinose <=> Lychnose + Sucrose	TRUE	2.4.1.166	raffinose:raffinose 1F-alpha-D-galactosyltransferase		1
R00042	2 C01179 + C00007 <=> 2 C00642 + 2 C00011	2 3-(4-Hydroxyphenyl)pyruvate + Oxygen <=> 2 4-Hydroxyphenylacetate + 2 CO2	FALSE	1.2.3.13	4-hydroxyphenylpyruvate:oxygen oxidoreductase (decarboxylating)		-670.7
R00043	C04547 + C00007 <=> 2 C00755	1,2-Bis(4-hydroxy-3-methoxyphenyl)ethylene + Oxygen <=> 2 4-Hydroxy-3-methoxy-benzaldehyde	FALSE	1.13.11.43	1,2-bis(4-hydroxy-3-methoxyphenyl)ethylene:oxygen oxidoreductase (alpha-beta-bond-cleaving)		-368.5
R00044	2 C01795 + C00007 <=> 2 C00757 + 2 C00001	2 Columbamine + Oxygen <=> 2 Berberine + 2 H2O	FALSE	1.21.3.2	columbamine:oxygen oxidoreductase (cyclizing)		-478.6
R00045	C00007 + 2 C00355 <=> 2 C00822 + 2 C00001	Oxygen + 2 3,4-Dihydroxy-L-phenylalanine <=> 2 Dopaquinone + 2 H2O	FALSE	1.10.3.1; 1.14.18.1	3,4-dihydroxy-L-phenylalanine:oxygen oxidoreductase	K00422	-381.6
R00048	C04546 + C00001 <=> 2 C01089	(R)-3-((R)-3-Hydroxybutanoyloxy)butanoate + H2O <=> 2 (R)-3-Hydroxybutanoate	TRUE	3.1.1.22	(R)-3-((R)-3-Hydroxybutanoyloxy)-butanoate hydroxybutanoylhydrolase	K07518	-49.3
R00049	2 C01158 <=> C00031 + C04101	2 1-O-Galloyl-beta-D-glucose <=> D-Glucose + 1-O,6-O-Digalloyl-beta-D-glucose	TRUE	2.3.1.90	1-O-galloyl-beta-D-glucose:1-O-galloyl-beta-D-glucose O-galloyltransferase		-8.2
R00053	C01572 + C00001 <=> 2 C01424	Digallate + H2O <=> 2 Gallate	TRUE	3.1.1.20	digallate acylhydrolase; tannin acylhydrolase		-56.8
R00054	C02868 + C00001 <=> 2 C01839	Lecanoric acid + H2O <=> 2 Orsellinate	TRUE	3.1.1.40	orsellinate-depside hydrolase		-57.1
R00055	2 C00294 + C00007 <=> 2 C01993 + 2 C00001	2 Inosine + Oxygen <=> 2 5'-Oxoinosine + 2 H2O	FALSE	1.1.3.28	inosine:oxygen 5'-oxidoreductase		-424
R00058	C00007 + 2 C00090 <=> 2 C02351 + 2 C00001	Oxygen + 2 Catechol <=> 2 o-Benzoquinone + 2 H2O	FALSE	1.10.3.1; 1.14.18.1	catechol:oxygen oxidoreductase; 1,2-benzenediol:oxygen oxidoreductase		-270.5
R00059	C01255 + C00001 <=> 2 C02378	N-(6-Aminohexanoyl)-6-aminohexanoate + H2O <=> 2 6-Aminohexanoate	TRUE	3.5.1.46	N-(6-aminohexanoyl)-6-aminohexanoate amidohydrolase	K01453	3.5
R00060	C00007 + 2 C00495 <=> 2 C03036 + 2 C00001	Oxygen + 2 Sulochrin <=> 2 (+)-Bisdechlorogeodin + 2 H2O	FALSE	1.21.3.4	Sulochrin:oxygen oxidoreductase (cyclizing, (+)-specific)
R00061	C00007 + 2 C00495 <=> 2 C03040 + 2 C00001	Oxygen + 2 Sulochrin <=> 2 (-)-Bisdechlorogeodin + 2 H2O	FALSE	1.21.3.5	sulochrin:oxygen oxidoreductase (cyclizing, (-)-specific)
R00062	2 C03374 <=> C00486 + C05787	2 Bilirubin-glucuronoside <=> Bilirubin + Bilirubin beta-diglucuronide	TRUE	2.4.1.95	bilirubin-glucuronoside:bilirubin-glucuronoside D-glucuronosyltransferase		0
R00063	2 C01175 <=> C04275 + C00031	2 1-O-Sinapoyl-beta-D-glucose <=> 1,2-Bis-O-sinapoyl-beta-D-glucoside + D-Glucose	TRUE	2.3.1.103	1-O-sinapoyl-beta-D-glucose:1-O-sinapoyl-beta-D-glucose 1-O-sinapoyltransferase; 1-O-(4-hydroxy-3,5-dimethoxycinnamoyl)-beta-D-glucoside:1-O-(4-hydroxy-3,5-dimethoxycinnamoyl-beta-D-glucoside 1-O-sinapoyltransferase		-6.5
R00066	2 C04332 <=> C00255 + C04732	2 6,7-Dimethyl-8-(D-ribityl)lumazine <=> Riboflavin + 5-Amino-6-(1-D-ribitylamino)uracil	TRUE	2.5.1.9	6,7-Dimethyl-8-(1-D-ribityl)lumazine:6,7-dimethyl-8-(1-D-ribityl)lumazine 2,3-butanediyltransferase	K00793	-162.7
R00068	C00007 + 2 C00072 <=> 2 C05422 + 2 C00001	Oxygen + 2 Ascorbate <=> 2 Dehydroascorbate + 2 H2O	FALSE	1.10.3.3	L-ascorbate:oxygen oxidoreductase	K00423
R00069	C05565 + C00027 <=> C03680 + C00007 + C00001	Hydantoin-5-propionate + Hydrogen peroxide <=> 4-Imidazolone-5-propanoate + Oxygen + H2O	FALSE	1.17.3.2	4-imidazolone-5-propanoate:oxygen oxidoreductase		161.3
R00070	2 C05791 + C00007 <=> 2 C05795 + 2 C00001	2 D-Urobilinogen + Oxygen <=> 2 D-Urobilin + 2 H2O	FALSE		D-urobilinogen:oxygen oxidoreductase		-671
R00072	C05856 + C00007 + C00001 <=> C00027 + C02892	Thiamine aldehyde + Oxygen + H2O <=> Hydrogen peroxide + Thiamine acetic acid	FALSE	1.1.3.23	thiamine-aldehyde:oxygen 5-oxidoreductase		-169
R00074	4 C01987 + 3 C00007 <=> 2 C02161 + 6 C00001	4 2-Aminophenol + 3 Oxygen <=> 2 2-Aminophenoxazin-3-one + 6 H2O	FALSE	1.10.3.4	2-aminophenol:oxygen oxidoreductase (dimerizing)	K20204; K20219
R00075	3 C00019 <=> 3 C00170 + C05324	3 S-Adenosyl-L-methionine <=> 3 5'-Methylthioadenosine + Nicotianamine	TRUE	2.5.1.43	S-adenosyl-L-methionine:S-adenosyl-L-methionine 3-amino-3-carboxypropyltransferase
R00078	C00007 + 4 C14818 + 4 C00080 <=> 4 C14819 + 2 C00001	Oxygen + 4 Fe2+ + 4 H+ <=> 4 Fe3+ + 2 H2O	FALSE	1.16.3.1	Fe(II):oxygen oxidoreductase; Fe2+:oxygen oxidoreductase	K03594; K13624; K14735; K19054; K22336	-46.9
R00080	4 C00090 + 3 C00007 <=> 6 C00001 + 2 C03861	4 Catechol + 3 Oxygen <=> 6 H2O + 2 Dibenzo[1,4]dioxin-2,3-dione	FALSE	1.1.3.14; 1.10.3.1	Catechol:oxygen oxidoreductase (dimerizing)
R00084	4 C00931 + C00001 <=> C01024 + 4 C00014	4 Porphobilinogen + H2O <=> Hydroxymethylbilane + 4 Ammonia	TRUE	2.5.1.61	porphobilinogen:(4-[2-carboxyethyl]-3-[carboxymethyl]pyrrol-2-yl)methyltransferase (hydrolysing); porphobilinogen ammonia-lyase (polymerizing)	K01749	-128.7
R00085	C00002 + 2 C00001 <=> C00020 + 2 C00009	ATP + 2 H2O <=> AMP + 2 Orthophosphate	TRUE	3.6.1.5	ATP diphosphohydrolase (phosphate-forming)		-50.2
R00086	C00002 + C00001 <=> C00008 + C00009	ATP + H2O <=> ADP + Orthophosphate	TRUE	3.6.1.15; 3.6.1.3; 3.6.1.5; 3.6.1.8; 3.6.3.1; 3.6.3.10; 3.6.3.11; 3.6.3.12; 3.6.3.14; 3.6.3.15; 3.6.3.16; 3.6.3.17; 3.6.3.18; 3.6.3.19; 3.6.3.2; 3.6.3.20; 3.6.3.21; 3.6.3.22; 3.6.3.23; 3.6.3.24; 3.6.3.25; 3.6.3.26; 3.6.3.27; 3.6.3.28; 3.6.3.29; 3.6.3.3; 3.6.3.30; 3.6.3.31; 3.6.3.32; 3.6.3.33; 3.6.3.34; 3.6.3.35; 3.6.3.36; 3.6.3.37; 3.6.3.38; 3.6.3.39; 3.6.3.4; 3.6.3.40; 3.6.3.41; 3.6.3.42; 3.6.3.…	ATP phosphohydrolase	K01509; K01510; K01533; K04765; K06928; K14641; K14642; K17686	-26.4
R00087	C00002 + C00001 <=> C00020 + C00013	ATP + H2O <=> AMP + Diphosphate	TRUE	3.6.1.8; 3.6.1.9	ATP diphosphohydrolase (diphosphate-forming); ATP pyrophosphohydrolase	K01513; K04765	-34.4
R00088	C00002 + C00001 <=> C00081 + C00014	ATP + H2O <=> ITP + Ammonia	TRUE	3.5.4.17; 3.5.4.18	ATP aminohydrolase		-57.8
R00089	C00002 <=> C00575 + C00013	ATP <=> 3',5'-Cyclic AMP + Diphosphate	TRUE	4.6.1.1	ATP diphosphate-lyase (cyclizing; 3',5'-cyclic-AMP-forming)	K01768; K05851; K05873; K08041; K08042; K08043; K08044; K08045; K08046; K08047; K08048; K08049; K11029; K11265	7
R00090	C00027 + C00004 + C00080 <=> C00003 + 2 C00001	Hydrogen peroxide + NADH + H+ <=> NAD+ + 2 H2O	TRUE	1.11.1.1	NADH:hydrogen-peroxide oxidoreductase		-326.5
R00091	C00003 + 2 C00010 <=> C02015 + C00004 + C00080	NAD+ + 2 CoA <=> CoA-disulfide + NADH + H+	TRUE		CoA:NAD+ oxidoreductase		-6.4
R00092	C00003 + 2 C14818 <=> C00004 + C00080 + 2 C14819	NAD+ + 2 Fe2+ <=> NADH + H+ + 2 Fe3+	TRUE	1.16.1.7	Fe2+:NAD+ oxidoreductase; NADH:Fe3+ oxidoreductase		206.5
R00093	2 C00025 + C00003 <=> C00064 + C00026 + C00004 + C00080	2 L-Glutamate + NAD+ <=> L-Glutamine + 2-Oxoglutarate + NADH + H+	TRUE	1.4.1.14	L-glutamate:NAD+ oxidoreductase (transaminating)	K00264; K00265; K00266	49.4
R00094	2 C00051 + C00003 <=> C00127 + C00004 + C00080	2 Glutathione + NAD+ <=> Glutathione disulfide + NADH + H+	TRUE	1.8.1.7	glutathione:NAD+ oxidoreductase	K00383	16.4
R00095	C00003 + 2 C00072 <=> C00004 + 2 C01041 + C00080	NAD+ + 2 Ascorbate <=> NADH + 2 Monodehydroascorbate + H+	FALSE	1.6.5.4	NADH:monodehydroascorbate oxidoreductase	K08232
R00097	C00003 + 2 C00541 + 2 C00001 + C00080 <=> C00004 + 2 C00992	NAD+ + 2 Cob(II)alamin + 2 H2O + H+ <=> NADH + 2 Aquacob(III)alamin	TRUE	1.16.1.3	NADH:cob(III)alamine oxidoreductase	K05368
R00099	C00003 + 2 C00853 <=> C00004 + C00080 + 2 C00541	NAD+ + 2 Cob(I)alamin <=> NADH + H+ + 2 Cob(II)alamin	TRUE	1.16.1.4	cob(I)alamin:NAD+ oxidoreductase; NADH:cob(II)alamin oxidoreductase
R00102	C00003 + C00001 <=> C00153 + C00301	NAD+ + H2O <=> Nicotinamide + ADP-ribose	TRUE	3.2.2.5; 3.2.2.6	NAD+ glycohydrolase	K01242; K11121; K18152; K18153; K19980	-35
R00103	C00003 + C00001 <=> C00020 + C00455	NAD+ + H2O <=> AMP + Nicotinamide D-ribonucleotide	TRUE	3.6.1.22; 3.6.1.9	NAD+ phosphohydrolase	K01513; K03426; K04765	-36
R00104	C00002 + C00003 <=> C00008 + C00006	ATP + NAD+ <=> ADP + NADP+	TRUE	2.7.1.23	ATP:NAD+ 2'-phosphotransferase	K00858	-11.8
R00105	C00002 + C00004 <=> C00008 + C00005	ATP + NADH <=> ADP + NADPH	TRUE	2.7.1.86	ATP:NADH 2'-phosphotransferase		-10.8
R00107	C00005 + 2 C00992 <=> C00006 + 2 C00541 + 2 C00001 + C00080	NADPH + 2 Aquacob(III)alamin <=> NADP+ + 2 Cob(II)alamin + 2 H2O + H+	TRUE	1.16.1.5	cob(II)alamin:NADP+ oxidoreductase; NADPH:aquacob(III)alamin oxidoreductase	K21682
R00111	C00005 + 2 C05933 + 2 C00007 + C00080 <=> C00006 + 2 C00533 + 2 C00327 + 2 C00001	NADPH + 2 N(omega)-Hydroxyarginine + 2 Oxygen + H+ <=> NADP+ + 2 Nitric oxide + 2 L-Citrulline + 2 H2O	FALSE	1.14.13.39	N-(omega)-Hydroxyarginine,NADPH:oxygen oxidoreductase (nitric-oxide-forming)	K13240; K13241; K13242; K13427
R00112	C00005 + C00003 <=> C00006 + C00004	NADPH + NAD+ <=> NADP+ + NADH	TRUE	1.6.1.1; 1.6.1.2; 1.6.1.3	NADPH:NAD+ oxidoreductase	K00322; K00323; K00324; K00325	-1
R00113	C00027 + C00005 + C00080 <=> C00006 + 2 C00001	Hydrogen peroxide + NADPH + H+ <=> NADP+ + 2 H2O	TRUE	1.11.1.2	NADPH:hydrogen-peroxide oxidoreductase		-327.5
R00114	2 C00025 + C00006 <=> C00064 + C00026 + C00005 + C00080	2 L-Glutamate + NADP+ <=> L-Glutamine + 2-Oxoglutarate + NADPH + H+	TRUE	1.4.1.13	L-Glutamate:NADP+ oxidoreductase (transaminating)	K00264; K00265; K00266	50.3
R00115	2 C00051 + C00006 <=> C00127 + C00005 + C00080	2 Glutathione + NADP+ <=> Glutathione disulfide + NADPH + H+	TRUE	1.8.1.7	glutathione:NADP+ oxidoreductase	K00383	17.4
R00118	C00006 + C00001 <=> C00009 + C00003	NADP+ + H2O <=> Orthophosphate + NAD+	TRUE		NADP+ 2'-phosphohydrolase		-14.6
R00119	C00006 + C00253 <=> C00153 + C13051	NADP+ + Nicotinate <=> Nicotinamide + Nicotinic acid adenine dinucleotide phosphate	TRUE	2.4.99.20	NADP+:nicotinate ADP-ribosyltransferase	K01242; K18152	-32.6
R00120	C00007 + 2 C00051 <=> C00127 + C00027	Oxygen + 2 Glutathione <=> Glutathione disulfide + Hydrogen peroxide	FALSE	1.8.3.3	glutathione:oxygen oxidoreductase		-117
R00122	C00008 + C00001 <=> C00020 + C00009	ADP + H2O <=> AMP + Orthophosphate	TRUE	3.6.1.5	ADP phosphohydrolase	K01510; K14641; K14642	-23.8
R00123	C00008 + C00001 <=> C00104 + C00014	ADP + H2O <=> IDP + Ammonia	TRUE	3.5.4.17; 3.5.4.7	ADP aminohydrolase		-61.5
R00125	C01260 + C00001 <=> 2 C00008	P1,P4-Bis(5'-adenosyl)tetraphosphate + H2O <=> 2 ADP	TRUE	3.6.1.41	P1,P4-bis(5'-adenosyl)-tetraphosphate nucleotidebisphosphohydrolase	K01525	-35.8
R00126	C00008 + C00002 <=> C00009 + C01260	ADP + ATP <=> Orthophosphate + P1,P4-Bis(5'-adenosyl)tetraphosphate	TRUE	2.7.7.53	ADP:ATP adenylyltransferase	K00988; K19710	9.5
R00127	C00002 + C00020 <=> 2 C00008	ATP + AMP <=> 2 ADP	TRUE	2.7.4.3	ATP:AMP phosphotransferase	K00939; K18532; K18533	-2.6
R00128	C03483 + C00001 <=> C00002 + C00009	Adenosine tetraphosphate + H2O <=> ATP + Orthophosphate	TRUE	3.6.1.14	Adenosine-tetraphosphate phosphohydrolase		-32.4
R00129	C00002 + C04856 <=> C00008 + C00009 + C00004	ATP + (6S)-6beta-Hydroxy-1,4,5,6-tetrahydronicotinamide-adenine dinucleotide <=> ADP + Orthophosphate + NADH	TRUE	4.2.1.93	(6S)-6beta-hydroxy-1,4,5,6-tetrahydronicotinamide-adenine dinucleotide hydro-lyase (ATP-hydrolysing, NADH-forming)		-55.2
R00130	C00002 + C00882 <=> C00008 + C00010	ATP + Dephospho-CoA <=> ADP + CoA	TRUE	2.7.1.24	ATP:dephospho-CoA 3'-phosphotransferase	K00859; K02318	3.7
R00131	C00086 + C00001 <=> C00011 + 2 C00014	Urea + H2O <=> CO2 + 2 Ammonia	TRUE	3.5.1.5	Urea amidohydrolase	K01427; K01428; K01429; K01430; K14048	-29.9
R00132	C01353 <=> C00011 + C00001	Carbonic acid <=> CO2 + H2O	TRUE	4.2.1.1	carbonate hydro-lyase (carbon-dioxide-forming); carbonic acid hydro-lyase	K01672; K01673; K01674	3.2
R00134	C00058 + C00006 <=> C00011 + C00005 + C00080	Formate + NADP+ <=> CO2 + NADPH + H+	TRUE	1.17.1.10	formate:NADP+ oxidoreductase	K05299; K15022	-13.1
R00137	C00002 + C00455 <=> C00013 + C00003	ATP + Nicotinamide D-ribonucleotide <=> Diphosphate + NAD+	TRUE	2.7.7.1; 2.7.7.18	ATP:nicotinamide-nucleotide adenylyltransferase	K00952; K00969; K06210; K06211; K13522; K19785	1.6
R00138	C00536 + C00001 <=> C00013 + C00009	Triphosphate + H2O <=> Diphosphate + Orthophosphate	TRUE	3.6.1.25	Triphosphate phosphohydrolase
R00139	C11038 + C00002 <=> C11039 + C00008	2'-Deoxy-5-hydroxymethylcytidine-5'-diphosphate + ATP <=> 2'-Deoxy-5-hydroxymethylcytidine-5'-triphosphate + ADP	TRUE	2.7.4.6	ATP:2'-deoxy-5-hydroxymethylcytidine-5'-diphosphate phosphotransferase	K00940	2.7
R00140	C11038 + C00008 <=> C03997 + C00002	2'-Deoxy-5-hydroxymethylcytidine-5'-diphosphate + ADP <=> 5-Hydroxymethyldeoxycytidylate + ATP	TRUE	2.7.4.12	ATP:5-hydroxymethyldeoxycytidylate phosphotransferase	K19797	-0.2
R00141	C00002 + C00014 <=> C00008 + C02306	ATP + Ammonia <=> ADP + Phosphoramidate	TRUE	2.7.3.8	ATP:ammonia phosphotransferase
R00143	C00014 + C00003 + C00001 <=> C00192 + C00004 + C00080	Ammonia + NAD+ + H2O <=> Hydroxylamine + NADH + H+	TRUE	1.7.1.10; 1.7.99.1	ammonia:NAD+ oxidoreductase; NADH:hydroxylamine oxidoreductase	K05601; K15864
R00149	2 C00002 + C00014 + C00011 + C00001 <=> 2 C00008 + C00009 + C00169	2 ATP + Ammonia + CO2 + H2O <=> 2 ADP + Orthophosphate + Carbamoyl phosphate	TRUE	6.3.4.16	Carbon-dioxide:ammonia ligase (ADP-forming,carbamate-phosphorylating)	K01948	0
R00150	C00002 + C00014 + C00011 <=> C00008 + C00169	ATP + Ammonia + CO2 <=> ADP + Carbamoyl phosphate	TRUE	2.7.2.2	ATP:carbamate phosphotransferase	K00926	26.4
R00152	C01326 + 2 C00001 <=> C00014 + C00058	Hydrogen cyanide + 2 H2O <=> Ammonia + Formate	TRUE		hydrogen cyanide aminohydrolase	K18282
R00155	C00015 + C00001 <=> C00105 + C00009	UDP + H2O <=> UMP + Orthophosphate	TRUE	3.6.1.5; 3.6.1.6	UDP phosphohydrolase	K01510; K01511; K12304; K12305; K14641; K14642	-21.2
R00156	C00002 + C00015 <=> C00008 + C00075	ATP + UDP <=> ADP + UTP	FALSE	2.7.4.6	ATP:UDP phosphotransferase	K00940; K18533	-2.3
R00157	C00075 + C00020 <=> C00015 + C00008	UTP + AMP <=> UDP + ADP	FALSE	2.7.4.10	Uridine triphosphate:AMP phosphotransferase; UTP:AMP phosphotransferase	K00944	-0.2
R00158	C00002 + C00105 <=> C00008 + C00015	ATP + UMP <=> ADP + UDP	TRUE	2.7.4.14; 2.7.4.22; 2.7.4.4	ATP:UMP phosphotransferase	K00945; K09903; K13799; K13800; K13809	-5.1
R00159	C00075 + C00001 <=> C00015 + C00009	UTP + H2O <=> UDP + Orthophosphate	FALSE	3.6.1.39; 3.6.1.5	UTP phosphohydrolase	K01510; K14641; K14642	-24.1
R00160	C00016 + C00001 <=> C00020 + C00061	FAD + H2O <=> AMP + FMN	TRUE	3.6.1.18; 3.6.1.9	FAD nucleotidohydrolase	K01513; K18453	-23.2
R00161	C00002 + C00061 <=> C00013 + C00016	ATP + FMN <=> Diphosphate + FAD	TRUE	2.7.7.2	ATP:FMN adenylyltransferase	K00953; K11753; K14656	-11.3
R00173	C00018 + C00001 <=> C00250 + C00009	Pyridoxal phosphate + H2O <=> Pyridoxal + Orthophosphate	TRUE	3.1.3.74	pyridoxal-5'-phosphate phosphohydrolase	K07758; K13248	-12.4
R00174	C00002 + C00250 <=> C00008 + C00018	ATP + Pyridoxal <=> ADP + Pyridoxal phosphate	TRUE	2.7.1.35	ATP:pyridoxal 5'-phosphotransferase	K00868	-14
R00175	C00019 + C00001 <=> C00170 + C00263	S-Adenosyl-L-methionine + H2O <=> 5'-Methylthioadenosine + L-Homoserine	TRUE	3.3.1.2	S-Adenosyl-L-methionine hydrolase
R00177	C00009 + C00013 + C00019 <=> C00002 + C00073 + C00001	Orthophosphate + Diphosphate + S-Adenosyl-L-methionine <=> ATP + L-Methionine + H2O	FALSE	2.5.1.6	ATP:L-methionine S-adenosyltransferase	K00789
R00178	C00019 + C00080 <=> C01137 + C00011	S-Adenosyl-L-methionine + H+ <=> S-Adenosylmethioninamine + CO2	TRUE	4.1.1.50	S-adenosyl-L-methionine carboxy-lyase [(5-deoxy-5-adenosyl)(3-aminopropyl)methylsulfonium-forming]	K01611	-22.3
R00179	C00019 <=> C01234 + C00170	S-Adenosyl-L-methionine <=> 1-Aminocyclopropane-1-carboxylate + 5'-Methylthioadenosine	TRUE	4.4.1.14	S-adenosyl-L-methionine methylthioadenosine-lyase (1-aminocyclopropane-1-carboxylate-forming)	K01762; K20772
R00180	C00019 <=> C00170 + C02926	S-Adenosyl-L-methionine <=> 5'-Methylthioadenosine + Homoserine lactone	TRUE	2.5.1.4	S-Adenosyl-L-methionine alkyltransferase (cyclizing)
R00181	C00020 + C00001 <=> C00130 + C00014	AMP + H2O <=> IMP + Ammonia	TRUE	3.5.4.17; 3.5.4.6	AMP aminohydrolase	K01490	-31.6
R00182	C00020 + C00001 <=> C00147 + C00117	AMP + H2O <=> Adenine + D-Ribose 5-phosphate	TRUE	3.2.2.4	AMP phosphoribohydrolase	K01241	-17.7
R00183	C00020 + C00001 <=> C00212 + C00009	AMP + H2O <=> Adenosine + Orthophosphate	TRUE	3.1.3.5	adenosine 5'-monophosphate phosphohydrolase	K01081; K03787; K08693; K08723; K11751; K19970; K20881	-14.2
R00184	C01260 + C00001 <=> C00002 + C00020	P1,P4-Bis(5'-adenosyl)tetraphosphate + H2O <=> ATP + AMP	TRUE	3.6.1.17; 3.6.1.61	P1,P4-bis(5'-adenosyl)-tetraphosphate adenylohydrolase	K01518; K18445	-33.3
R00185	C00002 + C00212 <=> C00008 + C00020	ATP + Adenosine <=> ADP + AMP	TRUE	2.7.1.20; 2.7.1.74	ATP:adenosine 5'-phosphotransferase	K00856; K00893; K15519	-12.2
R00187	C06197 + C00001 <=> C00008 + C00020	P1,P3-Bis(5'-adenosyl) triphosphate + H2O <=> ADP + AMP	TRUE	3.6.1.29	P1,P3-bis(5'-adenosyl)-triphosphate adenylohydrolase	K01522; K18424
R00188	C00054 + C00001 <=> C00020 + C00009	Adenosine 3',5'-bisphosphate + H2O <=> AMP + Orthophosphate	TRUE	3.1.3.7; 3.1.3.97	adenosine-3',5'-bisphosphate 3'-phosphohydrolase	K01082; K06881; K07053; K15422; K15759	-10.8
R00189	C00002 + C00857 + C00014 <=> C00020 + C00013 + C00003	ATP + Deamino-NAD+ + Ammonia <=> AMP + Diphosphate + NAD+	TRUE	6.3.1.5; 6.3.5.1	deamido-NAD+:ammonia ligase (AMP-forming)	K01916	-16.3
R00190	C00020 + C00013 <=> C00147 + C00119	AMP + Diphosphate <=> Adenine + 5-Phospho-alpha-D-ribose 1-diphosphate	TRUE	2.4.2.7; 2.4.2.8	AMP:diphosphate phospho-D-ribosyltransferase	K00759; K00760	17.2
R00191	C00575 + C00001 <=> C00020	3',5'-Cyclic AMP + H2O <=> AMP	TRUE	3.1.4.17; 3.1.4.53	adenosine 3',5'-phosphate 5'-nucleotidohydrolase	K01120; K03651; K13293; K13294; K13296; K13298; K13755; K18283; K18436; K18437; K18438; K19021	-41.5
R00192	C00021 + C00001 <=> C00212 + C00155	S-Adenosyl-L-homocysteine + H2O <=> Adenosine + L-Homocysteine	TRUE	3.3.1.1	S-Adenosyl-L-homocysteine hydrolase	K01251	34.7
R00193	C00021 + C00001 <=> C03431 + C00014	S-Adenosyl-L-homocysteine + H2O <=> S-Inosyl-L-homocysteine + Ammonia	TRUE	3.5.4.28	S-Adenosyl-L-homocysteine aminohydrolase		-23.6
R00194	C00021 + C00001 <=> C03539 + C00147	S-Adenosyl-L-homocysteine + H2O <=> S-Ribosyl-L-homocysteine + Adenine	TRUE	3.2.2.9	S-Adenosyl-L-homocysteine homocysteinylribohydrolase	K01243; K18284	-14.9
R00195	C06393 + C00001 <=> C00022 + 2 C00014	2,3-Diaminopropanoate + H2O <=> Pyruvate + 2 Ammonia	TRUE	4.3.1.15	2,3-diaminopropanoate ammonia-lyase (adding water; pyruvate-forming)		-5.5
R00199	C00002 + C00022 + C00001 <=> C00020 + C00074 + C00009	ATP + Pyruvate + H2O <=> AMP + Phosphoenolpyruvate + Orthophosphate	FALSE	2.7.9.2	ATP:pyruvate,water phosphotransferase	K01007	3.8
R00200	C00002 + C00022 <=> C00008 + C00074	ATP + Pyruvate <=> ADP + Phosphoenolpyruvate	FALSE	2.7.1.40	ATP:pyruvate 2-O-phosphotransferase	K00873; K12406	27.7
R00203	C00546 + C00003 + C00001 <=> C00022 + C00004 + C00080	Methylglyoxal + NAD+ + H2O <=> Pyruvate + NADH + H+	TRUE	1.2.1.22; 1.2.1.23	pyruvaldehyde:NAD+ oxidoreductase; 2-oxopropanal:NAD+ oxidoreductase	K07248	-29.1
R00205	C00546 + C00006 + C00001 <=> C00022 + C00005 + C00080	Methylglyoxal + NADP+ + H2O <=> Pyruvate + NADPH + H+	TRUE	1.2.1.49	2-Oxopropanal:NADP+ oxidoreductase		-28.1
R00206	C00002 + C00022 + C00009 <=> C00020 + C00074 + C00013	ATP + Pyruvate + Orthophosphate <=> AMP + Phosphoenolpyruvate + Diphosphate	FALSE	2.7.9.1	ATP:pyruvate,phosphate phosphotransferase	K01006	19.6
R00207	C00022 + C00009 + C00007 <=> C00227 + C00027 + C00011	Pyruvate + Orthophosphate + Oxygen <=> Acetyl phosphate + Hydrogen peroxide + CO2	FALSE	1.2.3.3	Pyruvate:oxygen 2-oxidoreductase (phosphorylating)	K00158	-158.9
R00208	C00074 + C00001 <=> C00022 + C00009	Phosphoenolpyruvate + H2O <=> Pyruvate + Orthophosphate	FALSE	3.1.3.60	Phosphoenolpyruvate phosphohydrolase		-54.1
R00209	C00022 + C00010 + C00003 <=> C00024 + C00011 + C00004 + C00080	Pyruvate + CoA + NAD+ <=> Acetyl-CoA + CO2 + NADH + H+	TRUE	1.2.4.1; 1.8.1.4; 2.3.1.12	pyruvate:NAD+ 2-oxidoreductase (CoA-acetylating); pyruvate dehydrogenase complex	K00161; K00162; K00163; K00382; K00627	-35.3
R00210	C00022 + C00010 + C00006 <=> C00024 + C00011 + C00005 + C00080	Pyruvate + CoA + NADP+ <=> Acetyl-CoA + CO2 + NADPH + H+	TRUE	1.2.1.51	pyruvate:NADP+ 2-oxidoreductase (CoA-acetylating)		-34.3
R00211	C00022 + C00010 + C00007 <=> C00027 + C00024 + C00011	Pyruvate + CoA + Oxygen <=> Hydrogen peroxide + Acetyl-CoA + CO2	FALSE	1.2.3.6	pyruvate:oxygen 2-oxidoreductase (CoA-acetylating)		-168.7
R00212	C00024 + C00058 <=> C00010 + C00022	Acetyl-CoA + Formate <=> CoA + Pyruvate	TRUE	2.3.1.54	Acetyl-CoA:formate C-acetyltransferase	K00656	21.2
R00213	C03015 + C00001 <=> C00022 + 2 C00014 + C00011	O-Carbamoyl-L-serine + H2O <=> Pyruvate + 2 Ammonia + CO2	TRUE	4.3.1.13	O-carbamoyl-L-serine ammonia-lyase (decarboxylating; pyruvate-forming)
R00214	C00149 + C00003 <=> C00022 + C00011 + C00004 + C00080	(S)-Malate + NAD+ <=> Pyruvate + CO2 + NADH + H+	TRUE	1.1.1.38; 1.1.1.39	(S)-malate:NAD+ oxidoreductase (decarboxylating)	K00027; K00028	13
R00215	C00497 + C00003 <=> C00022 + C00011 + C00004 + C00080	(R)-Malate + NAD+ <=> Pyruvate + CO2 + NADH + H+	TRUE	1.1.1.83	(R)-Malate:NAD+ oxidoreductase (decarboxylating)	K07246	22.3
R00216	C00149 + C00006 <=> C00022 + C00011 + C00005 + C00080	(S)-Malate + NADP+ <=> Pyruvate + CO2 + NADPH + H+	TRUE	1.1.1.40	(S)-Malate:NADP+ oxidoreductase(oxaloacetate-decarboxylating)	K00029	14
R00217	C00036 <=> C00022 + C00011	Oxaloacetate <=> Pyruvate + CO2	TRUE	1.1.1.38; 1.1.1.40; 4.1.1.3	oxaloacetate carboxy-lyase (pyruvate-forming)	K01003; K01571; K01572; K01573	-17.3
R00218	C03248 + C00001 <=> C00022 + C00011	Acetylenedicarboxylate + H2O <=> Pyruvate + CO2	TRUE	4.1.1.78	acetylenedicarboxylate carboxy-lyase (pyruvate-forming)
R00219	C00022 + C00011 <=> C03981	Pyruvate + CO2 <=> 2-Hydroxyethylenedicarboxylate	TRUE		2-Hydroxyethylenedicarboxylate carboxy-lyase (pyruvate-forming)		23
R00220	C00065 <=> C00022 + C00014	L-Serine <=> Pyruvate + Ammonia	TRUE	4.3.1.17; 4.3.1.19	L-serine ammonia-lyase	K01752; K01754; K17989	-28.7
R00221	C00740 <=> C00022 + C00014	D-Serine <=> Pyruvate + Ammonia	TRUE	4.3.1.18	D-serine ammonia-lyase	K01753; K20498	-27.8
R00223	C00716 <=> C00022 + C00014	Serine <=> Pyruvate + Ammonia	TRUE	4.3.1.15	serine ammonia-lyase (pyruvate-forming)		-28.9
R00224	C00022 <=> C00084 + C00011	Pyruvate <=> Acetaldehyde + CO2	TRUE	4.1.1.1	pyruvate carboxy-lyase (acetaldehyde-forming)		-18.3
R00226	C06010 + C00011 <=> 2 C00022	(S)-2-Acetolactate + CO2 <=> 2 Pyruvate	TRUE	2.2.1.6	pyruvate:pyruvate acetaldehydetransferase (decarboxylating); (S)-2-acetolactate pyruvate-lyase (carboxylating)	K01652; K01653; K11258	32.3
R00227	C00024 + C00001 <=> C00010 + C00033	Acetyl-CoA + H2O <=> CoA + Acetate	TRUE	3.1.2.1	Acetyl-CoA hydrolase	K01067	-30
R00228	C00084 + C00010 + C00003 <=> C00024 + C00004 + C00080	Acetaldehyde + CoA + NAD+ <=> Acetyl-CoA + NADH + H+	TRUE	1.2.1.10	acetaldehyde:NAD+ oxidoreductase (CoA-acetylating)	K00132; K04021; K04072; K04073; K18366	-17
R00229	C00002 + C00033 + C00010 <=> C00008 + C00024 + C00009	ATP + Acetate + CoA <=> ADP + Acetyl-CoA + Orthophosphate	TRUE	6.2.1.13	acetate:CoA ligase (ADP-forming)	K01905; K22224	3.6
R00230	C00024 + C00009 <=> C00010 + C00227	Acetyl-CoA + Orthophosphate <=> CoA + Acetyl phosphate	TRUE	2.3.1.8	acetyl-CoA:phosphate acetyltransferase	K00625; K04020; K13788; K15024	9.8
R00233	C00083 <=> C00024 + C00011	Malonyl-CoA <=> Acetyl-CoA + CO2	TRUE	4.1.1.9	malonyl-CoA carboxy-lyase (acetyl-CoA-forming)	K01578	-17.8
R00235	C00002 + C00033 + C00010 <=> C00020 + C00013 + C00024	ATP + Acetate + CoA <=> AMP + Diphosphate + Acetyl-CoA	TRUE	6.2.1.1	Acetate:CoA ligase (AMP-forming)	K01895	-4.5
R00236	C05993 + C00010 <=> C00020 + C00024	Acetyl adenylate + CoA <=> AMP + Acetyl-CoA	TRUE	6.2.1.1	acetyl adenylate:CoA acetyltransferase	K01895
R00237	C01011 <=> C00024 + C00022	(3S)-Citramalyl-CoA <=> Acetyl-CoA + Pyruvate	TRUE	4.1.3.25	(3S)-citramalyl-CoA pyruvate-lyase (acetyl-CoA-forming)	K08691; K18292	9.2
R00238	2 C00024 <=> C00010 + C00332	2 Acetyl-CoA <=> CoA + Acetoacetyl-CoA	TRUE	2.3.1.9	Acetyl-CoA:acetyl-CoA C-acetyltransferase	K00626	26.1
R00239	C00002 + C00025 <=> C00008 + C03287	ATP + L-Glutamate <=> ADP + L-Glutamyl 5-phosphate	TRUE	2.7.2.11	ATP:L-glutamate 5-phosphotransferase	K00931; K12657	26.5
R00241	C00002 + C00025 <=> C00008 + C05765	ATP + L-Glutamate <=> ADP + L-Glutamyl 1-phosphate	TRUE	2.7.2.13	ATP:L-glutamate 1-phosphotransferase		24.4
R00243	C00025 + C00003 + C00001 <=> C00026 + C00014 + C00004 + C00080	L-Glutamate + NAD+ + H2O <=> 2-Oxoglutarate + Ammonia + NADH + H+	TRUE	1.4.1.2; 1.4.1.3	L-glutamate:NAD+ oxidoreductase (deaminating)	K00260; K00261; K15371	37.9
R00245	C01165 + C00003 + C00001 <=> C00025 + C00004 + C00080	L-Glutamate 5-semialdehyde + NAD+ + H2O <=> L-Glutamate + NADH + H+	TRUE	1.2.1.88	L-glutamate gamma-semialdehyde:NAD+ oxidoreductase	K00294; K13821	-43.7
R00248	C00025 + C00006 + C00001 <=> C00026 + C00014 + C00005 + C00080	L-Glutamate + NADP+ + H2O <=> 2-Oxoglutarate + Ammonia + NADPH + H+	TRUE	1.4.1.13; 1.4.1.3; 1.4.1.4	L-Glutamate:NADP+ oxidoreductase (deaminating)	K00261; K00262; K00264; K00265; K00266	38.9
R00250	C00025 + C00007 + C00001 <=> C00026 + C00014 + C00027	L-Glutamate + Oxygen + H2O <=> 2-Oxoglutarate + Ammonia + Hydrogen peroxide	FALSE	1.4.3.11	L-Glutamate:oxygen oxidoreductase (deaminating)		-95.5
R00251	C00002 + C01879 + 2 C00001 <=> C00008 + C00009 + C00025	ATP + 5-Oxoproline + 2 H2O <=> ADP + Orthophosphate + L-Glutamate	TRUE	3.5.2.9	5-oxo-L-proline amidohydrolase (ATP-hydrolysing)	K01469	-6.9
R00253	C00002 + C00025 + C00014 <=> C00008 + C00009 + C00064	ATP + L-Glutamate + Ammonia <=> ADP + Orthophosphate + L-Glutamine	TRUE	6.3.1.2	L-Glutamate:ammonia ligase (ADP-forming)	K01915	-15
R00254	C00025 + C00014 + C00011 <=> C05829 + C00001	L-Glutamate + Ammonia + CO2 <=> N-Carbamyl-L-glutamate + H2O	TRUE	3.5.1.87	N-carbamyl-L-glutamate amidohydrolase		55
R00256	C00064 + C00001 <=> C00025 + C00014	L-Glutamine + H2O <=> L-Glutamate + Ammonia	TRUE	1.4.1.13; 1.4.7.1; 3.5.1.2; 3.5.1.38; 4.3.3.6; 6.3.4.2; 6.3.5.2; 6.3.5.4; 6.3.5.5	L-glutamine amidohydrolase	K01425; K01954; K01955; K01956; K05597; K11540; K11541	-11.4
R00257	C00002 + C00857 + C00064 + C00001 <=> C00020 + C00013 + C00003 + C00025	ATP + Deamino-NAD+ + L-Glutamine + H2O <=> AMP + Diphosphate + NAD+ + L-Glutamate	TRUE	6.3.5.1	Deamido-NAD+:L-glutamine amido-ligase (AMP-forming)	K01950	-27.7
R00258	C00041 + C00026 <=> C00022 + C00025	L-Alanine + 2-Oxoglutarate <=> Pyruvate + L-Glutamate	TRUE	2.6.1.2	L-Alanine:2-oxoglutarate aminotransferase	K00814; K14260; K14272	-0.2
R00259	C00024 + C00025 <=> C00010 + C00624	Acetyl-CoA + L-Glutamate <=> CoA + N-Acetyl-L-glutamate	TRUE	2.3.1.1	acetyl-CoA:L-glutamate N-acetyltransferase	K00618; K00619; K00620; K11067; K14681; K14682	-27.7
R00260	C00025 <=> C00217	L-Glutamate <=> D-Glutamate	TRUE	5.1.1.3	glutamate racemase	K01776	0.6
R00261	C00025 <=> C00334 + C00011	L-Glutamate <=> 4-Aminobutanoate + CO2	TRUE	4.1.1.15	L-glutamate 1-carboxy-lyase (4-aminobutanoate-forming)	K01580	-25
R00262	C03618 <=> C00025	L-threo-3-Methylaspartate <=> L-Glutamate	TRUE	5.4.99.1	L-threo-3-methylaspartate carboxy-aminomethylmutase	K01846; K19268	-7.4
R00264	C00433 + C00006 + C00001 <=> C00026 + C00005 + C00080	2,5-Dioxopentanoate + NADP+ + H2O <=> 2-Oxoglutarate + NADPH + H+	TRUE	1.2.1.26; 1.2.1.3	2,5-dioxopentanoate:NADP+ 5-oxidoreductase	K00128; K13877; K19588	-35.3
R00265	C00026 + C00010 + C00006 <=> C00091 + C00011 + C00005 + C00080	2-Oxoglutarate + CoA + NADP+ <=> Succinyl-CoA + CO2 + NADPH + H+	TRUE	1.2.1.52	2-oxoglutarate:NADP+ 2-oxidoreductase (CoA-succinylating)		-26.2
R00267	C00311 + C00006 <=> C00026 + C00011 + C00005 + C00080	Isocitrate + NADP+ <=> 2-Oxoglutarate + CO2 + NADPH + H+	TRUE	1.1.1.42	Isocitrate:NADP+ oxidoreductase (decarboxylating)	K00031	6.4
R00268	C05379 <=> C00026 + C00011	Oxalosuccinate <=> 2-Oxoglutarate + CO2	TRUE	1.1.1.42	oxalosuccinate carboxy-lyase (2-oxoglutarate-forming)	K00031	-15.5
R00269	C00940 + C00001 <=> C00026 + C00014	2-Oxoglutaramate + H2O <=> 2-Oxoglutarate + Ammonia	TRUE	3.5.1.111; 3.5.1.3	2-oxoglutaramate amidohydrolase	K08590; K13566	0.3
R00270	C00026 + C00014 <=> C05572 + C00001	2-Oxoglutarate + Ammonia <=> 4-Oxoglutaramate + H2O	TRUE		NA		41.4
R00271	C00024 + C00001 + C00026 <=> C01251 + C00010	Acetyl-CoA + H2O + 2-Oxoglutarate <=> (R)-2-Hydroxybutane-1,2,4-tricarboxylate + CoA	TRUE	2.3.3.14	acetyl-CoA:2-oxoglutarate C-acetyltransferase (thioester-hydrolysing, carboxymethyl forming)	K01655; K02594; K10977	-28.5
R00272	C00026 <=> C00232 + C00011	2-Oxoglutarate <=> Succinate semialdehyde + CO2	TRUE	4.1.1.71	2-Oxoglutarate carboxy-lyase		-18.9
R00273	C00209 + C00007 <=> C00027 + 2 C00011	Oxalate + Oxygen <=> Hydrogen peroxide + 2 CO2	FALSE	1.2.3.4	oxalate:oxygen oxidoreductase		-165
R00274	C00027 + 2 C00051 <=> C00127 + 2 C00001	Hydrogen peroxide + 2 Glutathione <=> Glutathione disulfide + 2 H2O	TRUE	1.11.1.9	glutathione:hydrogen-peroxide oxidoreductase	K00432	-310.1
R00275	2 C00704 + 2 C00080 <=> C00027 + C00007	2 O2.- + 2 H+ <=> Hydrogen peroxide + Oxygen	FALSE	1.15.1.1	superoxide:superoxide oxidoreductase
R00276	C00011 + C00027 <=> C00237 + C00001 + C00007	CO2 + Hydrogen peroxide <=> CO + H2O + Oxygen	FALSE	1.2.2.4	Carbon-monoxide:oxygen oxidoreductase		177.8
R00277	C00647 + C00001 + C00007 <=> C00018 + C00014 + C00027	Pyridoxamine phosphate + H2O + Oxygen <=> Pyridoxal phosphate + Ammonia + Hydrogen peroxide	FALSE	1.4.3.5	Pyridoxamine-5'-phosphate:oxygen oxidoreductase (deaminating)	K00275	-96.8
R00278	C00627 + C00007 <=> C00027 + C00018	Pyridoxine phosphate + Oxygen <=> Hydrogen peroxide + Pyridoxal phosphate	FALSE	1.4.3.5	Pyridoxine 5-phosphate:oxygen oxidoreductase	K00275	-110.9
R00279	C00217 + C00001 + C00007 <=> C00026 + C00014 + C00027	D-Glutamate + H2O + Oxygen <=> 2-Oxoglutarate + Ammonia + Hydrogen peroxide	FALSE	1.4.3.15; 1.4.3.7	D-Glutamate:oxygen oxidoreductase (deaminating)		-96.1
R00286	C00029 + C00001 + 2 C00003 <=> C00167 + 2 C00004 + 2 C00080	UDP-glucose + H2O + 2 NAD+ <=> UDP-glucuronate + 2 NADH + 2 H+	TRUE	1.1.1.22	UDP-glucose:NAD+ 6-oxidoreductase	K00012	-12.9
R00287	C00029 + C00001 <=> C00105 + C00103	UDP-glucose + H2O <=> UMP + D-Glucose 1-phosphate	TRUE	3.6.1.45; 3.6.1.8; 3.6.1.9	UDP-glucose glucophosphohydrolase	K01513; K04765	-29.6
R00289	C00075 + C00103 <=> C00013 + C00029	UTP + D-Glucose 1-phosphate <=> Diphosphate + UDP-glucose	FALSE	2.7.7.64; 2.7.7.9	UTP:alpha-D-glucose-1-phosphate uridylyltransferase	K00963; K12447	0
R00291	C00029 <=> C00052	UDP-glucose <=> UDP-alpha-D-galactose	TRUE	5.1.3.2	UDP-glucose 4-epimerase; UDP-alpha-D-glucose 4-epimerase	K01784; K17716	2.9
R00293	C00029 <=> C04089 + C00001	UDP-glucose <=> UDP-4-dehydro-6-deoxy-D-glucose + H2O	TRUE	4.2.1.76	UDP-glucose 4,6-hydro-lyase (UDP-4-dehydro-6-deoxy-D-glucose-forming)	K12450	-56.1
R00299	C00002 + C00031 <=> C00008 + C00092	ATP + D-Glucose <=> ADP + D-Glucose 6-phosphate	TRUE	2.7.1.1; 2.7.1.2	ATP:D-glucose 6-phosphotransferase	K00844; K00845; K12407	-17.3
R00300	C00031 + C00003 <=> C00198 + C00004 + C00080	D-Glucose + NAD+ <=> D-Glucono-1,5-lactone + NADH + H+	TRUE	1.1.1.118; 1.1.1.121	D-Glucose:NAD+ 1-oxidoreductase		-3.4
R00301	C00031 + C00006 <=> C03107 + C00005 + C00080	D-Glucose + NADP+ <=> D-Glucono-1,4-lactone + NADPH + H+	TRUE	1.1.1.119	D-Glucose:NADP+ 1-oxidoreductase		-4.5
R00302	C00031 + C00007 <=> C02779 + C00027	D-Glucose + Oxygen <=> 2-Dehydro-D-glucose + Hydrogen peroxide	FALSE	1.1.3.10	D-glucose:oxygen 2-oxidoreductase		-126.5
R00303	C00092 + C00001 <=> C00031 + C00009	D-Glucose 6-phosphate + H2O <=> D-Glucose + Orthophosphate	TRUE	3.1.3.58; 3.1.3.9	D-Glucose-6-phosphate phosphohydrolase	K01084	-9.1
R00304	C00103 + C00001 <=> C00031 + C00009	D-Glucose 1-phosphate + H2O <=> D-Glucose + Orthophosphate	TRUE	3.1.3.10	D-Glucose-1-phosphate phosphohydrolase		-16.6
R00306	C00185 + C00001 <=> 2 C00031	Cellobiose + H2O <=> 2 D-Glucose	TRUE	3.2.1.21; 3.2.1.74	cellobiose glucohydrolase		-12.9
R00307	C00031 <=> C00095	D-Glucose <=> D-Fructose	TRUE	5.3.1.5	D-glucose aldose-ketose-isomerase		-0.1
R00310	C02191 + C14818 <=> C00032 + 2 C00080	Protoporphyrin + Fe2+ <=> Heme + 2 H+	TRUE	4.99.1.1	protoheme ferro-lyase (protoporphyrin-forming)	K01772
R00315	C00002 + C00033 <=> C00008 + C00227	ATP + Acetate <=> ADP + Acetyl phosphate	TRUE	2.7.2.1; 2.7.2.15	ATP:acetate phosphotransferase	K00925	13.4
R00316	C00002 + C00033 <=> C00013 + C05993	ATP + Acetate <=> Diphosphate + Acetyl adenylate	TRUE	6.2.1.1	ATP:acetate adenylyltransferase	K01895
R00317	C00227 + C00001 <=> C00033 + C00009	Acetyl phosphate + H2O <=> Acetate + Orthophosphate	TRUE	3.6.1.7	Acetyl phosphate phosphohydrolase	K01512	-39.8
R00318	C05682 + C00001 <=> C00033 + C00009	Phosphonoacetate + H2O <=> Acetate + Orthophosphate	TRUE	3.11.1.2	Phosphonoacetate phosphonohydrolase	K19670	-82.3
R00319	C00186 + C00007 <=> C00033 + C00011 + C00001	(S)-Lactate + Oxygen <=> Acetate + CO2 + H2O	FALSE	1.13.12.4	(S)-lactate:oxygen 2-oxidoreductase (decarboxylating)	K00467	-497.7
R00320	C00013 + C00033 <=> C00009 + C00227	Diphosphate + Acetate <=> Orthophosphate + Acetyl phosphate	TRUE	2.7.2.12	diphosphate:acetate phosphotransferase		24
R00321	C06244 + C00001 <=> C00033 + C00014	Acetamide + H2O <=> Acetate + Ammonia	TRUE	3.5.1.4	Acetamide amidohydrolase		-22.8
R00322	C05993 + C00001 <=> C00020 + C00033	Acetyl adenylate + H2O <=> AMP + Acetate	TRUE	3.6.1.20	5'-acetylphosphoadenosine acetylhydrolase
R00324	C02132 + C00001 <=> C00033 + C00022	Acetylpyruvate + H2O <=> Acetate + Pyruvate	TRUE	3.7.1.6	2,4-dioxopentanoate acetylhydrolase; Acetylpyruvate acetylhydrolase		-57.3
R00325	C02614 <=> C00033 + C00022	(S)-2-Methylmalate <=> Acetate + Pyruvate	TRUE	4.1.3.22	(2S)-2-hydroxy-2-methylbutanedioate pyruvate-lyase (acetate-forming); (3S)-citramalate pyruvate-lyase		2.2
R00327	C02655 + C00001 <=> C00031 + C00033	6-Acetyl-D-glucose + H2O <=> D-Glucose + Acetate	TRUE	3.1.1.33	6-Acetyl-D-glucose acetylhydrolase		-28.5
R00328	C00035 + C00001 <=> C00144 + C00009	GDP + H2O <=> GMP + Orthophosphate	TRUE	3.6.1.42; 3.6.1.5; 3.6.1.6	GDP phosphohydrolase	K01510; K01511; K12304; K12305; K14641; K14642	-23
R00330	C00002 + C00035 <=> C00008 + C00044	ATP + GDP <=> ADP + GTP	TRUE	2.7.4.6	ATP:GDP phosphotransferase	K00940; K18533	-2.5
R00332	C00002 + C00144 <=> C00008 + C00035	ATP + GMP <=> ADP + GDP	TRUE	2.7.4.8	ATP:GMP phosphotransferase	K00942	-3.4
R00335	C00044 + C00001 <=> C00035 + C00009	GTP + H2O <=> GDP + Orthophosphate	TRUE	3.6.1.5; 3.6.5.1; 3.6.5.2; 3.6.5.3; 3.6.5.4; 3.6.5.5; 3.6.5.6	GTP phosphohydrolase	K01510; K14641; K14642	-23.9
R00336	C01228 + C00001 <=> C00035 + C00013	Guanosine 3',5'-bis(diphosphate) + H2O <=> GDP + Diphosphate	TRUE	3.1.7.2	guanosine-3',5'-bis(diphosphate) 3'-diphosphohydrolase	K01139; K21138
R00337	C00394 + C00001 <=> C00035 + C00031	GDP-glucose + H2O <=> GDP + D-Glucose	TRUE	3.2.1.42	GDP-glucose glucohydrolase		-26.9
R00338	C00036 + C00001 <=> C00209 + C00033	Oxaloacetate + H2O <=> Oxalate + Acetate	TRUE	3.7.1.1	Oxaloacetate acetylhydrolase		-51.1
R00339	C00898 <=> C00036 + C00001	(R,R)-Tartaric acid <=> Oxaloacetate + H2O	TRUE	4.2.1.32	(R,R)-tartrate hydro-lyase (oxaloacetate-forming)	K03779; K03780	-35.3
R00340	C02107 <=> C00036 + C00001	(S,S)-Tartaric acid <=> Oxaloacetate + H2O	TRUE	4.2.1.81	(S,S)-tartrate hydro-lyase (oxaloacetate-forming)		-35.3
R00341	C00002 + C00036 <=> C00008 + C00074 + C00011	ATP + Oxaloacetate <=> ADP + Phosphoenolpyruvate + CO2	FALSE	4.1.1.49	ATP:oxaloacetate carboxy-lyase (transphosphorylating; phosphoenolpyruvate-forming)	K01610	10.4
R00342	C00149 + C00003 <=> C00036 + C00004 + C00080	(S)-Malate + NAD+ <=> Oxaloacetate + NADH + H+	TRUE	1.1.1.299; 1.1.1.37	(S)-malate:NAD+ oxidoreductase	K00024; K00025; K00026	30.3
R00343	C00149 + C00006 <=> C00036 + C00005 + C00080	(S)-Malate + NADP+ <=> Oxaloacetate + NADPH + H+	TRUE	1.1.1.299; 1.1.1.82	(S)-malate:NADP+ oxidoreductase	K00051	31.3
R00344	C00002 + C00022 + C00288 <=> C00008 + C00009 + C00036	ATP + Pyruvate + HCO3- <=> ADP + Orthophosphate + Oxaloacetate	TRUE	6.4.1.1	Pyruvate:carbon-dioxide ligase (ADP-forming)	K01958; K01959; K01960	-4.2
R00345	C00009 + C00036 <=> C00001 + C00074 + C00011	Orthophosphate + Oxaloacetate <=> H2O + Phosphoenolpyruvate + CO2	FALSE	4.1.1.31	phosphate:oxaloacetate carboxy-lyase (adding phosphate; phosphoenolpyruvate-forming); Orthophosphate:oxaloacetate carboxyl-lyase (phosphorylating)	K01595	36.7
R00346	C00013 + C00036 <=> C00009 + C00074 + C00011	Diphosphate + Oxaloacetate <=> Orthophosphate + Phosphoenolpyruvate + CO2	FALSE	4.1.1.38	diphosphate:oxaloacetate carboxy-lyase (transphosphorylating; phosphoenolpyruvate-forming); pyrophosphate:oxaloacetate carboxy-lyase (transphosphorylating)	K20370	21
R00347	C03961 <=> C00036 + C00014	erythro-3-Hydroxy-Ls-aspartate <=> Oxaloacetate + Ammonia	TRUE	4.3.1.20	erythro-3-hydroxy-Ls-aspartate ammonia-lyase (oxaloacetate-forming)		-26.7
R00348	C02362 + C00001 <=> C00036 + C00014	2-Oxosuccinamate + H2O <=> Oxaloacetate + Ammonia	TRUE	3.5.1.3	2-oxosuccinamate amidohydrolase	K13566	-7
R00350	C04115 <=> C00036 + C00022	4-Carboxy-4-hydroxy-2-oxoadipate <=> Oxaloacetate + Pyruvate	TRUE	4.1.3.17	4-carboxy-4-hydroxy-2-oxoadipate oxaloacetate-lyase (pyruvate-forming)	K10218	18.9
R00351	C00158 + C00010 <=> C00024 + C00001 + C00036	Citrate + CoA <=> Acetyl-CoA + H2O + Oxaloacetate	TRUE	2.3.3.1; 2.3.3.16; 2.3.3.3	acetyl-CoA:oxaloacetate C-acetyltransferase (thioester-hydrolysing)	K01647	34.6
R00352	C00002 + C00158 + C00010 <=> C00008 + C00009 + C00024 + C00036	ATP + Citrate + CoA <=> ADP + Orthophosphate + Acetyl-CoA + Oxaloacetate	TRUE	2.3.3.8	acetyl-CoA:oxaloacetate C-acetyltransferase [(pro-S)-carboxymethyl-forming, ADP-phosphorylating]	K01648; K15230; K15231	8.2
R00353	C00083 + C00022 <=> C00024 + C00036	Malonyl-CoA + Pyruvate <=> Acetyl-CoA + Oxaloacetate	TRUE	2.1.3.1	malonyl-CoA:pyruvate carboxytransferase	K03416; K17489; K17490	-0.5
R00354	C00566 <=> C00024 + C00036	(3S)-Citryl-CoA <=> Acetyl-CoA + Oxaloacetate	TRUE	4.1.3.34	(3S)-citryl-CoA oxaloacetate-lyase (acetyl-CoA-forming)	K15234	15.4
R00355	C00049 + C00026 <=> C00036 + C00025	L-Aspartate + 2-Oxoglutarate <=> Oxaloacetate + L-Glutamate	TRUE	2.6.1.1	L-Aspartate:2-oxoglutarate aminotransferase	K00811; K00812; K00813; K11358; K14454; K14455	2.9
R00357	C00049 + C00001 + C00007 <=> C00036 + C00014 + C00027	L-Aspartate + H2O + Oxygen <=> Oxaloacetate + Ammonia + Hydrogen peroxide	FALSE	1.4.3.16; 1.4.3.2	L-Aspartic acid:oxygen oxidoreductase (deaminating)	K00278; K03334	-92.6
R00359	C00402 + C00001 + C00007 <=> C00036 + C00014 + C00027	D-Aspartate + H2O + Oxygen <=> Oxaloacetate + Ammonia + Hydrogen peroxide	FALSE	1.4.3.1; 1.4.3.15	D-Aspartate:oxygen oxidoreductase (deaminating)	K00272	-97.6
R00360	C00149 + C00007 <=> C00036 + C00027	(S)-Malate + Oxygen <=> Oxaloacetate + Hydrogen peroxide	FALSE	1.1.5.4	(S)-Malate:oxygen oxidoreductase	K00116	-103.1
R00362	C00158 <=> C00033 + C00036	Citrate <=> Acetate + Oxaloacetate	TRUE	4.1.3.6	citrate oxaloacetate-lyase (forming acetate from the pro-S carboxymethyl group of citrate); Citrate oxaloacetate-lyase ((pro-3S)-CH2COO- -->acetate)	K01643; K01644; K01646	4.6
R00363	C00036 <=> C03981	Oxaloacetate <=> 2-Hydroxyethylenedicarboxylate	TRUE	5.3.2.2	Oxaloacetate keto-enol-isomerase		5.7
R00365	C00037 + C00001 + C00003 <=> C00048 + C00014 + C00004 + C00080	Glycine + H2O + NAD+ <=> Glyoxylate + Ammonia + NADH + H+	TRUE	1.4.1.1; 1.4.1.10	glycine:NAD+ oxidoreductase (deaminating)		46
R00366	C00037 + C00001 + C00007 <=> C00048 + C00014 + C00027	Glycine + H2O + Oxygen <=> Glyoxylate + Ammonia + Hydrogen peroxide	FALSE	1.4.3.19; 1.4.3.3	glycine:oxygen oxidoreductase (deaminating); Aminoacetic acid:oxygen oxidoreductase (deaminating)	K00273	-87.4
R00367	C00019 + C00037 <=> C00021 + C00213	S-Adenosyl-L-methionine + Glycine <=> S-Adenosyl-L-homocysteine + Sarcosine	TRUE	2.1.1.156; 2.1.1.162; 2.1.1.20	S-Adenosyl-L-methionine:glycine N-methyltransferase	K00552
R00368	C03790 + C00003 + C00001 <=> C00037 + C00022 + C00004 + C00080	N-(Carboxymethyl)-D-alanine + NAD+ + H2O <=> Glycine + Pyruvate + NADH + H+	TRUE	1.5.1.22	N-(carboxymethyl)-D-alanine:NAD+ oxidoreductase (glycine-forming)		31.8
R00369	C00041 + C00048 <=> C00022 + C00037	L-Alanine + Glyoxylate <=> Pyruvate + Glycine	TRUE	2.6.1.44	L-Alanine:glyoxylate aminotransferase	K00827; K00830; K14272	-8.3
R00371	C00024 + C00037 <=> C00010 + C03508	Acetyl-CoA + Glycine <=> CoA + L-2-Amino-3-oxobutanoic acid	TRUE	2.3.1.29	Acetyl-CoA:glycine C-acetyltransferase	K00639	38.6
R00372	C00037 + C00026 <=> C00048 + C00025	Glycine + 2-Oxoglutarate <=> Glyoxylate + L-Glutamate	TRUE	2.6.1.4; 2.6.1.44	Glycine:2-oxoglutarate aminotransferase	K00827; K00830; K14272	8.1
R00373	C00037 + C00036 <=> C00048 + C00049	Glycine + Oxaloacetate <=> Glyoxylate + L-Aspartate	TRUE	2.6.1.35	Glycine:oxaloacetate aminotransferase		5.2
R00396	C00041 + C00003 + C00001 <=> C00022 + C00014 + C00004 + C00080	L-Alanine + NAD+ + H2O <=> Pyruvate + Ammonia + NADH + H+	TRUE	1.4.1.1	L-alanine:NAD+ oxidoreductase (deaminating)	K00259; K19244	37.7
R00397	C00049 <=> C00041 + C00011	L-Aspartate <=> L-Alanine + CO2	TRUE	4.1.1.12	L-aspartate 4-carboxy-lyase (L-alanine-forming)	K09758	-14.2
R00398	C03210 + C00003 + C00001 <=> C00041 + C00022 + C00004 + C00080	Alanopine + NAD+ + H2O <=> L-Alanine + Pyruvate + NADH + H+	TRUE	1.5.1.17	2,2'-iminodipropanoate:NAD+ oxidoreductase (L-alanine-forming)		35
R00399	C00133 + C00024 <=> C03341 + C00010	D-Alanine + Acetyl-CoA <=> 2-Amino-4-oxopentanoic acid + CoA	TRUE	2.3.1.263	2-amino-4-ketopentanoate thiolase; acetyl-CoA:D-alanine C-acyltransferase		34.9
R00400	C00041 + C00036 <=> C00022 + C00049	L-Alanine + Oxaloacetate <=> Pyruvate + L-Aspartate	TRUE	2.6.1.12	L-alanine:oxaloacetate aminotransferase		-3.1
R00401	C00041 <=> C00133	L-Alanine <=> D-Alanine	TRUE	5.1.1.1	alanine racemase	K01775	0
R00402	C00042 + C00003 <=> C00122 + C00004 + C00080	Succinate + NAD+ <=> Fumarate + NADH + H+	TRUE	1.3.1.6	succinate:NAD+ oxidoreductase	K18556; K18557; K18558; K18559; K18560	63.2
R00405	C00002 + C00042 + C00010 <=> C00008 + C00009 + C00091	ATP + Succinate + CoA <=> ADP + Orthophosphate + Succinyl-CoA	TRUE	6.2.1.5	Succinate:CoA ligase (ADP-forming)	K01902; K01903	-1.8
R00406	C00091 + C00149 <=> C00042 + C04348	Succinyl-CoA + (S)-Malate <=> Succinate + L-Malyl-CoA	TRUE	2.8.3.22	succinyl-CoA:(S)-malate CoA-transferase	K14471; K14472	-4.8
R00407	C00091 + C00001 <=> C00010 + C00042	Succinyl-CoA + H2O <=> CoA + Succinate	TRUE	3.1.2.3	Succinyl-CoA hydrolase		-24.5
R00408	C00042 + C00016 <=> C01352 + C00122	Succinate + FAD <=> FADH2 + Fumarate	TRUE		succinate:FAD oxidoreductase		46.2
R00409	C04593 <=> C00022 + C00042	(2S,3R)-3-Hydroxybutane-1,2,3-tricarboxylate <=> Pyruvate + Succinate	TRUE	4.1.3.30	(2S,3R)-3-hydroxybutane-1,2,3-tricarboxylate pyruvate-lyase (succinate-forming)	K03417	9.3
R00410	C00091 + C00164 <=> C00042 + C00332	Succinyl-CoA + Acetoacetate <=> Succinate + Acetoacetyl-CoA	TRUE	2.8.3.5	succinyl-CoA:acetoacetate CoA-transferase	K01027; K01028; K01029	11.2
R00411	C05931 + C00001 <=> C00025 + C00042	N-Succinyl-L-glutamate + H2O <=> L-Glutamate + Succinate	TRUE	3.5.1.96	N-succinyl-L-glutamate amidohydrolase	K05526	-2.5
R00414	C00043 + C00001 <=> C00645 + C00015	UDP-N-acetyl-alpha-D-glucosamine + H2O <=> N-Acetyl-D-mannosamine + UDP	TRUE	3.2.1.183; 5.1.3.14	UDP-N-acetyl-D-glucosamine 2-epimerase	K12409	-23.3
R00416	C00075 + C04501 <=> C00013 + C00043	UTP + N-Acetyl-alpha-D-glucosamine 1-phosphate <=> Diphosphate + UDP-N-acetyl-alpha-D-glucosamine	FALSE	2.7.7.23	UTP:N-acetyl-alpha-D-glucosamine-1-phosphate uridylyltransferase	K00972; K04042; K11528	-3.5
R00418	C00043 <=> C00203	UDP-N-acetyl-alpha-D-glucosamine <=> UDP-N-acetyl-D-galactosamine	TRUE	5.1.3.2; 5.1.3.7	UDP-N-acetyl-D-glucosamine 4-epimerase	K02473	0
R00420	C00043 <=> C01170	UDP-N-acetyl-alpha-D-glucosamine <=> UDP-N-acetyl-D-mannosamine	TRUE	5.1.3.14	UDP-N-acetyl-D-glucosamine 2-epimerase	K01791	0
R00421	C00043 + 2 C00003 + C00001 <=> C04573 + 2 C00004 + 2 C00080	UDP-N-acetyl-alpha-D-glucosamine + 2 NAD+ + H2O <=> UDP-N-acetyl-2-amino-2-deoxy-D-glucuronate + 2 NADH + 2 H+	TRUE	1.1.1.136	UDP-N-acetyl-D-glucosamine:NAD+ 6-oxidoreductase	K13015	-17
R00424	C00044 + C00001 <=> C04895 + C00058	GTP + H2O <=> 7,8-Dihydroneopterin 3'-triphosphate + Formate	TRUE	3.5.4.16	GTP 7,8-8,9-dihydrolase
R00425	C00044 + 3 C00001 <=> C00058 + C01304 + C00013	GTP + 3 H2O <=> Formate + 2,5-Diamino-6-(5-phospho-D-ribosylamino)pyrimidin-4(3H)-one + Diphosphate	TRUE	3.5.4.25	GTP 7,8-8,9-dihydrolase (diphosphate-forming)	K01497; K14652
R00426	C00044 + C00001 <=> C00144 + C00013	GTP + H2O <=> GMP + Diphosphate	TRUE	3.6.1.8	GTP diphosphohydrolase (diphosphate-forming); Guanosine 5'-triphosphate pyrophosphohydrolase	K01519; K02428; K04765	-31.1
R00428	C00044 + C00001 <=> C05922	GTP + H2O <=> Formamidopyrimidine nucleoside triphosphate	TRUE	3.5.4.16	GTP 8,9-hydrolase	K01495; K09007; K22391	8.3
R00429	C00002 + C00044 <=> C00020 + C04494	ATP + GTP <=> AMP + Guanosine 3'-diphosphate 5'-triphosphate	TRUE	2.7.6.5	ATP:GTP 3'-diphosphotransferase	K00951; K01139; K07816
R00430	C00044 + C00022 <=> C00035 + C00074	GTP + Pyruvate <=> GDP + Phosphoenolpyruvate	FALSE	2.7.1.40	GTP:pyruvate 2-O-phosphotransferase	K00873; K12406	30.2
R00431	C00044 + C00036 <=> C00035 + C00074 + C00011	GTP + Oxaloacetate <=> GDP + Phosphoenolpyruvate + CO2	FALSE	4.1.1.32	GTP:oxaloacetate carboxy-lyase (adding GTP; phosphoenolpyruvate-forming); GTP:oxaloacetate carboxy-lyase (transphosphorylating)	K01596	12.8
R00432	C00044 + C00042 + C00010 <=> C00035 + C00009 + C00091	GTP + Succinate + CoA <=> GDP + Orthophosphate + Succinyl-CoA	TRUE	6.2.1.4	Succinate:CoA ligase (GDP-forming)	K01899; K01900	0.6
R00434	C00044 <=> C00942 + C00013	GTP <=> 3',5'-Cyclic GMP + Diphosphate	TRUE	4.6.1.1; 4.6.1.2	GTP diphosphate-lyase (cyclizing; 3',5'-cyclic-GMP-forming)	K01768; K01769; K05851; K05873; K08041; K08042; K08043; K08044; K08045; K08046; K08047; K08048; K08049; K11029; K11265; K12318; K12319; K12320; K12321; K12322; K12323; K12324
R00445	C00047 + C00003 <=> C04092 + C00014 + C00004 + C00080	L-Lysine + NAD+ <=> Delta1-Piperideine-2-carboxylate + Ammonia + NADH + H+	TRUE	1.4.1.15	L-lysine:NAD+ oxidoreductase (deaminating, cyclizing)		21.6
R00446	C00047 + C00003 + C00001 <=> C04076 + C00004 + C00014 + C00080	L-Lysine + NAD+ + H2O <=> L-2-Aminoadipate 6-semialdehyde + NADH + Ammonia + H+	TRUE	1.4.1.18	L-lysine:NAD+ 6-oxidoreductase (deaminating)	K19064	36
R00447	C00047 + C00007 + C00001 <=> C03239 + C00014 + C00027	L-Lysine + Oxygen + H2O <=> 6-Amino-2-oxohexanoate + Ammonia + Hydrogen peroxide	FALSE	1.4.3.14	L-lysine:oxygen 2-oxidoreductase (deaminating)		-104.7
R00448	C00047 + C00007 + C00005 + C00080 <=> C01028 + C00006 + C00001	L-Lysine + Oxygen + NADPH + H+ <=> N6-Hydroxy-L-lysine + NADP+ + H2O	FALSE	1.14.13.59	L-lysine,NADPH:oxygen oxidoreductase (6-hydroxylating)	K03897
R00449	C00047 + C00007 <=> C00990 + C00011 + C00001	L-Lysine + Oxygen <=> 5-Aminopentanamide + CO2 + H2O	FALSE	1.13.12.2	L-Lysine:oxygen 2-oxidoreductase (decarboxylating)		-469.7
R00451	C00680 <=> C00047 + C00011	meso-2,6-Diaminoheptanedioate <=> L-Lysine + CO2	TRUE	4.1.1.20	meso-2,6-diaminoheptanedioate carboxy-lyase (L-lysine-forming)	K01586; K12526	-17.3
R00452	C04020 + C00006 + C00001 <=> C00047 + C00022 + C00005 + C00080	D-Lysopine + NADP+ + H2O <=> L-Lysine + Pyruvate + NADPH + H+	TRUE	1.5.1.16	N2-(D-1-carboxylethyl)-L-lysine:NADP+ oxidoreductase (L-lysine-forming)		39.4
R00453	C00047 + C00022 <=> C04076 + C00041	L-Lysine + Pyruvate <=> L-2-Aminoadipate 6-semialdehyde + L-Alanine	TRUE	2.6.1.71	L-Lysine:pyruvate aminotransferase		-1.7
R00454	C00047 + C00024 <=> C02727 + C00010	L-Lysine + Acetyl-CoA <=> N6-Acetyl-L-lysine + CoA	TRUE		acetyl-CoA:L-lysine N6-acetyltransferase		-24.6
R00457	C00047 + C00026 <=> C04076 + C00025	L-Lysine + 2-Oxoglutarate <=> L-2-Aminoadipate 6-semialdehyde + L-Glutamate	TRUE	2.6.1.36	L-Lysine:2-oxoglutarate 6-aminotransferase	K03918	-2
R00458	C02727 + C00001 <=> C00033 + C00047	N6-Acetyl-L-lysine + H2O <=> Acetate + L-Lysine	TRUE	3.5.1.17	N6-acetyl-L-lysine amidohydrolase		-5.4
R00460	C00047 <=> C00739	L-Lysine <=> D-Lysine	TRUE	5.1.1.5; 5.1.1.9	lysine racemase		0
R00461	C00047 <=> C01142	L-Lysine <=> (3S)-3,6-Diaminohexanoate	TRUE	5.4.3.2	L-Lysine 2,3-aminomutase	K01843	-4.6
R00462	C00047 <=> C01672 + C00011	L-Lysine <=> Cadaverine + CO2	TRUE	4.1.1.18	L-lysine carboxy-lyase (cadaverine-forming)	K01582	-25.3
R00463	C02837 + C00001 <=> C00047	L-Lysine 1,6-lactam + H2O <=> L-Lysine	TRUE	3.5.2.11	L-Lysine-1,6-lactam lactamhydrolase		18.1
R00465	C00160 + C00006 <=> C00048 + C00005 + C00080	Glycolate + NADP+ <=> Glyoxylate + NADPH + H+	TRUE	1.1.1.79	glycolate:NADP+ oxidoreductase	K00049; K00090; K12972; K18121	45.6
R00466	C00048 + C00007 + C00001 <=> C00209 + C00027	Glyoxylate + Oxygen + H2O <=> Oxalate + Hydrogen peroxide	FALSE	1.2.3.5	Glyoxylate:oxygen oxidoreductase		-156.9
R00468	C00048 + C00010 + C00006 <=> C00313 + C00005 + C00080	Glyoxylate + CoA + NADP+ <=> Oxalyl-CoA + NADPH + H+	TRUE	1.2.1.17	Glyoxylate:NADP+ oxidoreductase (CoA-oxalylating)		-7.4
R00469	C00603 + C00001 <=> C00048 + 2 C00014 + C00011	(S)-Ureidoglycolate + H2O <=> Glyoxylate + 2 Ammonia + CO2	TRUE	3.5.1.116	(S)-ureidoglycolate amidohydrolase (decarboxylating)	K18151	-24.8
R00470	C01127 <=> C00022 + C00048	4-Hydroxy-2-oxoglutarate <=> Pyruvate + Glyoxylate	TRUE	4.1.3.16; 4.1.3.42	4-hydroxy-2-oxoglutarate glyoxylate-lyase (pyruvate-forming)	K01625; K18123	17.8
R00471	C05946 <=> C00022 + C00048	(4R)-4-Hydroxy-2-oxoglutarate <=> Pyruvate + Glyoxylate	TRUE	4.1.3.16	4-hydroxy-2-oxoglutarate glyoxylate-lyase (pyruvate-forming)	K18123	15.4
R00472	C00149 + C00010 <=> C00024 + C00001 + C00048	(S)-Malate + CoA <=> Acetyl-CoA + H2O + Glyoxylate	TRUE	2.3.3.9	acetyl-CoA:glyoxylate C-acetyltransferase (thioester-hydrolysing, carboxymethyl-forming); L-Malate glyoxylate-lyase (CoA-acetylating)	K01638	32.7
R00473	C04348 <=> C00024 + C00048	L-Malyl-CoA <=> Acetyl-CoA + Glyoxylate	TRUE	4.1.3.24	L-malyl-CoA glyoxylate-lyase (acetyl-CoA-forming)	K08691; K19282	13
R00474	C03217 + C00011 <=> C00026 + C00048	2-Hydroxy-3-oxoadipate + CO2 <=> 2-Oxoglutarate + Glyoxylate	TRUE	2.2.1.5	2-oxoglutarate:glyoxylate succinaldehydetransferase (decarboxylating); 2-Hydroxy-3-oxoadipate glyoxylate-lyase (carboxylating)		28
R00475	C00160 + C00007 <=> C00048 + C00027	Glycolate + Oxygen <=> Glyoxylate + Hydrogen peroxide	FALSE	1.1.3.15	glycolate:oxygen 2-oxidoreductase	K00104; K11472; K11473; K11517	-88.8
R00477	C01990 <=> C00036 + C00048	3-Oxalomalate <=> Oxaloacetate + Glyoxylate	TRUE	4.1.3.13	3-oxalomalate glyoxylate-lyase (oxaloacetate-forming)		18.4
R00478	C03961 <=> C00037 + C00048	erythro-3-Hydroxy-Ls-aspartate <=> Glycine + Glyoxylate	TRUE	4.1.3.14	erythro-3-hydroxy-Ls-aspartate glyoxylate-lyase (glycine-forming)		1.4
R00479	C00311 <=> C00042 + C00048	Isocitrate <=> Succinate + Glyoxylate	TRUE	4.1.3.1	isocitrate glyoxylate-lyase (succinate-forming)	K01637	8.6
R00480	C00002 + C00049 <=> C00008 + C03082	ATP + L-Aspartate <=> ADP + 4-Phospho-L-aspartate	TRUE	2.7.2.4	ATP:L-aspartate 4-phosphotransferase	K00928; K12524; K12525; K12526	18.4
R00481	C00049 + C00007 <=> C05840 + C00027	L-Aspartate + Oxygen <=> Iminoaspartate + Hydrogen peroxide	FALSE	1.4.3.16	L-aspartate:oxygen oxidoreductase	K00278	-69.1
R00482	C00002 + C00049 + C00014 <=> C00008 + C00009 + C00152	ATP + L-Aspartate + Ammonia <=> ADP + Orthophosphate + L-Asparagine	TRUE	6.3.1.4	L-Aspartate:ammonia ligase (ADP-forming)		-10
R00483	C00002 + C00049 + C00014 <=> C00020 + C00013 + C00152	ATP + L-Aspartate + Ammonia <=> AMP + Diphosphate + L-Asparagine	TRUE	6.3.1.1; 6.3.5.4	L-aspartate:ammonia ligase (AMP-forming)	K01914	-18.1
R00484	C00438 + C00001 <=> C00049 + C00011 + C00014	N-Carbamoyl-L-aspartate + H2O <=> L-Aspartate + CO2 + Ammonia	TRUE	3.5.1.7	N-Carbamoyl-L-aspartate amidohydrolase		-31.5
R00485	C00152 + C00001 <=> C00049 + C00014	L-Asparagine + H2O <=> L-Aspartate + Ammonia	TRUE	3.5.1.1; 3.5.1.38; 3.5.5.4	L-Asparagine amidohydrolase	K01424; K05597	-16.4
R00486	C02512 + 2 C00001 <=> C00049 + C00014	3-Cyano-L-alanine + 2 H2O <=> L-Aspartate + Ammonia	TRUE	3.5.5.4	3-Cyano-L-alanine aminohydrolase	K13035
R00487	C00024 + C00049 <=> C00010 + C01042	Acetyl-CoA + L-Aspartate <=> CoA + N-Acetyl-L-aspartate	TRUE	2.3.1.17	acetyl-CoA:L-aspartate N-acetyltransferase	K18309	-17.9
R00488	C01042 + C00001 <=> C00033 + C00049	N-Acetyl-L-aspartate + H2O <=> Acetate + L-Aspartate	TRUE	3.5.1.15	N-Acetyl-L-aspartate amidohydrolase	K01437	-12.1
R00489	C00049 <=> C00099 + C00011	L-Aspartate <=> beta-Alanine + CO2	TRUE	4.1.1.11; 4.1.1.15	L-aspartate 1-carboxy-lyase (beta-alanine-forming)	K01579; K01580; K18933; K18966	-21
R00490	C00049 <=> C00122 + C00014	L-Aspartate <=> Fumarate + Ammonia	TRUE	4.3.1.1	L-aspartate ammonia-lyase (fumarate-forming)	K01744	13.9
R00491	C00049 <=> C00402	L-Aspartate <=> D-Aspartate	TRUE	5.1.1.13	aspartate racemase	K01779	4.9
R00494	C00051 + C00001 <=> C01419 + C00025	Glutathione + H2O <=> Cys-Gly + L-Glutamate	TRUE	3.4.19.13	glutathione gamma-glutamylaminopeptidase	K00681; K18592	-3.3
R00497	C00002 + C00669 + C00037 <=> C00008 + C00009 + C00051	ATP + gamma-L-Glutamyl-L-cysteine + Glycine <=> ADP + Orthophosphate + Glutathione	TRUE	6.3.2.3	gamma-L-glutamyl-L-cysteine:glycine ligase (ADP-forming)	K01920; K21456	-24.9
R00499	C03174 + C00001 <=> C00051 + C00042	S-Succinylglutathione + H2O <=> Glutathione + Succinate	TRUE	3.1.2.13	S-Succinylglutathione hydrolase		-29.1
R00501	C00052 + 2 C00003 + C00001 <=> C00617 + 2 C00004 + 2 C00080	UDP-alpha-D-galactose + 2 NAD+ + H2O <=> UDP-D-galacturonate + 2 NADH + 2 H+	TRUE		UDP-alpha-D-galactose:NAD+ 6-oxidoreductase		-16.9
R00502	C00075 + C00446 <=> C00013 + C00052	UTP + alpha-D-Galactose 1-phosphate <=> Diphosphate + UDP-alpha-D-galactose	FALSE	2.7.7.10; 2.7.7.64	UTP:alpha-D-galactose-1-phosphate uridylyltransferase	K12447	-2.8
R00503	C00052 + C00031 <=> C00015 + C00243	UDP-alpha-D-galactose + D-Glucose <=> UDP + Lactose	TRUE	2.4.1.22	UDP-alpha-D-galactose:D-glucose 4-beta-D-galactosyltransferase	K00704; K07966; K07967	-10
R00504	C00052 + C00043 <=> C00105 + C04739	UDP-alpha-D-galactose + UDP-N-acetyl-alpha-D-glucosamine <=> UMP + UDP-N-acetyl-6-(alpha-D-galactose-1-phospho)-alpha-D-glucosamine	TRUE	2.7.8.18	UDP-alpha-D-galactose:UDP-N-acetyl-alpha-D-glucosamine galactose phosphotransferase
R00505	C00052 <=> C03733	UDP-alpha-D-galactose <=> UDP-alpha-D-galactofuranose	TRUE	5.4.99.9	UDP-alpha-D-galactopyranose furanomutase	K01854	4.8
R00507	C00053 + C00001 <=> C00059 + C00054	3'-Phosphoadenylyl sulfate + H2O <=> Sulfate + Adenosine 3',5'-bisphosphate	TRUE	3.6.2.2	3'-phosphoadenylyl-sulfate sulfohydrolase; 3'-phosphoadenylyl-sulfate nucleotidohydrolase		-83.8
R00508	C00053 + C00001 <=> C00224 + C00009	3'-Phosphoadenylyl sulfate + H2O <=> Adenylyl sulfate + Orthophosphate	TRUE	3.1.3.7	3'-phospho-5'-adenylyl sulfate 3'-phosphohydrolase	K01082; K06881; K15422; K15759	-12.7
R00509	C00002 + C00224 <=> C00008 + C00053	ATP + Adenylyl sulfate <=> ADP + 3'-Phosphoadenylyl sulfate	TRUE	2.7.1.25	ATP:adenylylsulfate 3'-phosphotransferase	K00860; K00955; K13811	-13.7
R00510	C00055 + C00001 <=> C00380 + C00117	CMP + H2O <=> Cytosine + D-Ribose 5-phosphate	TRUE	3.2.2.10	cytidine-5'-monophosphate phosphoribohydrolase		-12.5
R00511	C00055 + C00001 <=> C00475 + C00009	CMP + H2O <=> Cytidine + Orthophosphate	TRUE	3.1.3.5; 3.1.3.91	cytidine-5'-monophosphate phosphohydrolase	K01081; K03787; K08693; K08723; K11751; K19970; K20881	-15.4
R00512	C00002 + C00055 <=> C00008 + C00112	ATP + CMP <=> ADP + CDP	TRUE	2.7.4.14; 2.7.4.25	ATP:CMP phosphotransferase	K00945; K13799; K13800; K13809	-3.2
R00513	C00002 + C00475 <=> C00008 + C00055	ATP + Cytidine <=> ADP + CMP	TRUE	2.7.1.213; 2.7.1.48	ATP:cytidine 5'-phosphotransferase	K00876; K21057; K22026	-11
R00514	C00112 + C00001 <=> C00055 + C00009	CDP + H2O <=> CMP + Orthophosphate	TRUE	3.6.1.5	CDP phosphohydrolase	K01510; K14641; K14642	-23.2
R00515	C00063 + C00001 <=> C00055 + C00013	CTP + H2O <=> CMP + Diphosphate	TRUE	3.6.1.65; 3.6.1.8; 3.6.1.9	CTP diphosphohydrolase (diphosphate-forming); CTP pyrophosphohydrolase	K01513; K04765	-33.3
R00516	C00075 + C00475 <=> C00015 + C00055	UTP + Cytidine <=> UDP + CMP	FALSE	2.7.1.48	UTP:cytidine 5'-phosphotransferase	K00876	-8.6
R00517	C00044 + C00475 <=> C00035 + C00055	GTP + Cytidine <=> GDP + CMP	TRUE	2.7.1.48	GTP:cytidine 5'-phosphotransferase	K00876	-8.5
R00518	C00002 + C00058 <=> C00008 + C02405	ATP + Formate <=> ADP + Formyl phosphate	TRUE	2.7.2.6	ATP:formate phosphotransferase		-8
R00519	C00058 + C00003 <=> C00080 + C00011 + C00004	Formate + NAD+ <=> H+ + CO2 + NADH	TRUE	1.17.1.9	formate:NAD+ oxidoreductase	K00122; K00123; K00124; K00125; K00126; K00127	-14.1
R00521	C00798 + C00001 <=> C00010 + C00058	Formyl-CoA + H2O <=> CoA + Formate	TRUE	3.1.2.10	Formyl-CoA hydrolase		-13.5
R00522	C00209 <=> C00058 + C00011	Oxalate <=> Formate + CO2	TRUE	4.1.1.2	Oxalate carboxy-lyase	K01569	-17.5
R00524	C00488 + C00001 <=> C00058 + C00014	Formamide + H2O <=> Formate + Ammonia	TRUE	3.5.1.49	Formamide amidohydrolase	K01455	-31.6
R00525	C01045 + C00001 <=> C00058 + C00025	N-Formyl-L-glutamate + H2O <=> Formate + L-Glutamate	TRUE	3.5.1.68	N-Formyl-L-glutamate amidohydrolase	K01458	-33.3
R00526	C01044 + C00001 <=> C00058 + C00049	N-Formyl-L-aspartate + H2O <=> Formate + L-Aspartate	TRUE	3.5.1.15; 3.5.1.8	N-Formyl-L-aspartate amidohydrolase	K01437	-31.6
R00527	C01031 + C00001 <=> C00058 + C00051	S-Formylglutathione + H2O <=> Formate + Glutathione	TRUE	3.1.2.12	S-Formylglutathione hydrolase	K01070	-14.1
R00529	C00002 + C00059 <=> C00013 + C00224	ATP + Sulfate <=> Diphosphate + Adenylyl sulfate	TRUE	2.7.7.4	ATP:sulfate adenylyltransferase	K00955; K00956; K00957; K00958; K13811	47.4
R00530	C00008 + C00059 <=> C00009 + C00224	ADP + Sulfate <=> Orthophosphate + Adenylyl sulfate	TRUE	2.7.7.5	ADP:sulfate adenylyltransferase		58
R00531	C00224 + C00001 <=> C00020 + C00059	Adenylyl sulfate + H2O <=> AMP + Sulfate	TRUE	3.6.2.1	Adenylylsulfate sulfohydrolase		-81.9
R00532	C02703 + C00001 <=> C00022 + C00014 + C00059	L-Serine O-sulfate + H2O <=> Pyruvate + Ammonia + Sulfate	TRUE	4.3.1.10	L-Serine-O-sulfate ammonia-lyase (pyruvate-forming)
R00533	C00094 + C00007 + C00001 <=> C00059 + C00027	Sulfite + Oxygen + H2O <=> Sulfate + Hydrogen peroxide	FALSE	1.8.3.1	Sulfite:oxygen oxidoreductase	K00387	-171.9
R00534	C02827 + C00001 <=> C00031 + C00059	D-Glucose 6-sulfate + H2O <=> D-Glucose + Sulfate	TRUE	3.1.6.3	D-Glucose 6-sulfate sulfohydrolase
R00535	C00053 + C00951 <=> C00054 + C08357	3'-Phosphoadenylyl sulfate + Estradiol-17beta <=> Adenosine 3',5'-bisphosphate + Estradiol-17beta 3-sulfate	TRUE	2.8.2.15	3'-Phosphoadenylylsulfate:17beta-estradiol 3-sulfotransferase
R00536	C00053 + C05299 <=> C00054 + C08358	3'-Phosphoadenylyl sulfate + 2-Methoxyestrone <=> Adenosine 3',5'-bisphosphate + 2-Methoxyestrone 3-sulfate	TRUE	2.8.2.15	3'-Phosphoadenylylsulfate:phenolic-steroid sulfotransferase
R00537	C00053 + C05302 <=> C00054 + C08359	3'-Phosphoadenylyl sulfate + 2-Methoxy-17beta-estradiol <=> Adenosine 3',5'-bisphosphate + 2-Methoxyestradiol-17beta 3-sulfate	TRUE	2.8.2.15	3'-Phosphoadenylylsulfate:phenolic-steroid sulfotransferase
R00548	C00061 + C00001 <=> C00255 + C00009	FMN + H2O <=> Riboflavin + Orthophosphate	TRUE	3.1.3.102; 3.1.3.2	riboflavin-5-phosphate phosphohydrolase	K01078; K01093; K03788; K09474; K14379; K14394; K14410; K20860; K20861; K20862; K20884	-28
R00549	C00002 + C00255 <=> C00008 + C00061	ATP + Riboflavin <=> ADP + FMN	TRUE	2.7.1.26	ATP:riboflavin 5'-phosphotransferase	K00861; K11753; K20884	1.6
R00550	C00103 + C00255 <=> C00031 + C00061	D-Glucose 1-phosphate + Riboflavin <=> D-Glucose + FMN	TRUE	2.7.1.42	D-Glucose-1-phosphate:riboflavin 5'-phosphotransferase		11.4
R00551	C00062 + C00001 <=> C00077 + C00086	L-Arginine + H2O <=> L-Ornithine + Urea	FALSE	3.5.3.1	L-Arginine amidinohydrolase	K01476	-28.6
R00552	C00062 + C00001 <=> C00327 + C00014	L-Arginine + H2O <=> L-Citrulline + Ammonia	TRUE	3.5.3.6	L-Arginine iminohydrolase	K01478	-34.7
R00554	C00002 + C00062 <=> C00008 + C05945	ATP + L-Arginine <=> ADP + L-Arginine phosphate	TRUE	2.7.3.3	ATP:L-arginine Nomega-phosphotransferase	K00934	6.3
R00557	2 C00062 + 4 C00007 + 3 C00005 + 3 C00080 <=> 2 C00533 + 2 C00327 + 3 C00006 + 4 C00001	2 L-Arginine + 4 Oxygen + 3 NADPH + 3 H+ <=> 2 Nitric oxide + 2 L-Citrulline + 3 NADP+ + 4 H2O	FALSE	1.14.13.39	L-arginine,NADPH:oxygen oxidoreductase (nitric-oxide-forming)	K13240; K13241; K13242; K13427	-1261
R00558	C00062 + C00007 + C00005 + C00080 <=> C05933 + C00006 + C00001	L-Arginine + Oxygen + NADPH + H+ <=> N(omega)-Hydroxyarginine + NADP+ + H2O	FALSE	1.14.13.39	L-arginine,NADPH:oxygen oxidoreductase (N-(omega)-hydroxyarginine-forming)	K13240; K13241; K13242; K13427
R00559	C00062 + C00007 <=> C03078 + C00011 + C00001	L-Arginine + Oxygen <=> 4-Guanidinobutanamide + CO2 + H2O	FALSE	1.13.12.1	L-Arginine:oxygen 2-oxidoreductase (decarboxylating)		-459.4
R00562	C04137 + C00003 + C00001 <=> C00062 + C00022 + C00004 + C00080	D-Octopine + NAD+ + H2O <=> L-Arginine + Pyruvate + NADH + H+	TRUE	1.5.1.11	N2-(D-1-carboxyethyl)-L-arginine:NAD+ oxidoreductase (L-arginine-forming)		32.6
R00563	C01682 + C00006 + C00001 <=> C00062 + C00026 + C00005 + C00080	Nopaline + NADP+ + H2O <=> L-Arginine + 2-Oxoglutarate + NADPH + H+	TRUE	1.5.1.19	N2-(D-1,3-dicarboxypropyl)-L-arginine:NADP+ oxidoreductase (L-arginine-forming); D-nopaline:NADP+ oxidoreductase (L-arginine-forming)	K00296	24.6
R00565	C00062 + C00037 <=> C00077 + C00581	L-Arginine + Glycine <=> L-Ornithine + Guanidinoacetate	FALSE	2.1.4.1	L-Arginine:glycine amidinotransferase	K00613	-0.3
R00566	C00062 <=> C00179 + C00011	L-Arginine <=> Agmatine + CO2	TRUE	4.1.1.19	L-arginine carboxy-lyase (agmatine-forming)	K01583; K01584; K01585; K02626	-15
R00567	C00062 <=> C00792	L-Arginine <=> D-Arginine	TRUE	5.1.1.9	arginine racemase		7.3
R00568	C00063 + C00001 <=> C00075 + C00014	CTP + H2O <=> UTP + Ammonia	FALSE	3.5.4.13	CTP aminohydrolase	K01494	-25
R00569	C00063 + C00001 <=> C00112 + C00009	CTP + H2O <=> CDP + Orthophosphate	TRUE	3.6.1.5	CTP phosphohydrolase	K01510; K14641; K14642	-25.9
R00570	C00002 + C00112 <=> C00008 + C00063	ATP + CDP <=> ADP + CTP	TRUE	2.7.4.6	ATP:CDP phosphotransferase	K00940; K18533	-0.5
R00571	C00002 + C00075 + C00014 <=> C00008 + C00009 + C00063	ATP + UTP + Ammonia <=> ADP + Orthophosphate + CTP	FALSE	6.3.4.2	UTP:ammonia ligase (ADP-forming)	K01937	-1.4
R00572	C00063 + C00022 <=> C00112 + C00074	CTP + Pyruvate <=> CDP + Phosphoenolpyruvate	FALSE	2.7.1.40	CTP:pyruvate 2-O-phosphotransferase		28.1
R00573	C00002 + C00075 + C00064 + C00001 <=> C00008 + C00009 + C00063 + C00025	ATP + UTP + L-Glutamine + H2O <=> ADP + Orthophosphate + CTP + L-Glutamate	FALSE	6.3.4.2	UTP:L-glutamine amido-ligase (ADP-forming)	K01937	-12.8
R00574	C00063 <=> C00941 + C00013	CTP <=> 3',5'-Cyclic CMP + Diphosphate	TRUE	4.6.1.6	CTP diphosphate-lyase (cyclizing; 3',5'-cyclic-CMP-forming)		4.6
R00575	2 C00002 + C00064 + C00288 + C00001 <=> 2 C00008 + C00009 + C00025 + C00169	2 ATP + L-Glutamine + HCO3- + H2O <=> 2 ADP + Orthophosphate + L-Glutamate + Carbamoyl phosphate	TRUE	6.3.5.5	HCO3-:L-glutamine amido-ligase (ADP-forming, carbamate-phosphorylating)	K01954; K01955; K01956; K11540; K11541	-6.5
R00576	C00064 + C00022 <=> C00940 + C00041	L-Glutamine + Pyruvate <=> 2-Oxoglutaramate + L-Alanine	TRUE	2.6.1.15	L-Glutamine:pyruvate aminotransferase		-11.5
R00578	C00002 + C00049 + C00064 + C00001 <=> C00020 + C00013 + C00152 + C00025	ATP + L-Aspartate + L-Glutamine + H2O <=> AMP + Diphosphate + L-Asparagine + L-Glutamate	TRUE	6.3.5.4	L-aspartate:L-glutamine amido-ligase (AMP-forming)	K01953	-29.5
R00579	C00064 <=> C00819	L-Glutamine <=> D-Glutamine	TRUE	5.1.1.10	glutamine racemase		7.7
R00581	C00065 + C00003 + C00001 <=> C00168 + C00014 + C00004 + C00080	L-Serine + NAD+ + H2O <=> Hydroxypyruvate + Ammonia + NADH + H+	TRUE	1.4.1.7	L-serine:NAD+ oxidoreductase (deaminating)		41.7
R00582	C01005 + C00001 <=> C00065 + C00009	O-Phospho-L-serine + H2O <=> L-Serine + Orthophosphate	TRUE	3.1.3.3	O-phospho-L-serine phosphohydrolase	K01079; K02203; K22305	-10.4
R00584	C00013 + C00065 <=> C00009 + C01005	Diphosphate + L-Serine <=> Orthophosphate + O-Phospho-L-serine	TRUE	2.7.1.80	diphosphate:L-serine O-phosphotransferase		-5.4
R00585	C00065 + C00022 <=> C00168 + C00041	L-Serine + Pyruvate <=> Hydroxypyruvate + L-Alanine	TRUE	2.6.1.51	L-Serine:pyruvate aminotransferase	K00830	4
R00586	C00065 + C00024 <=> C00979 + C00010	L-Serine + Acetyl-CoA <=> O-Acetyl-L-serine + CoA	TRUE	2.3.1.30	acetyl-CoA:L-serine O-acetyltransferase	K00640; K19726	-6.7
R00588	C00065 + C00048 <=> C00168 + C00037	L-Serine + Glyoxylate <=> Hydroxypyruvate + Glycine	TRUE	2.6.1.45	L-Serine:glyoxylate aminotransferase	K00830	-4.3
R00589	C00065 <=> C00740	L-Serine <=> D-Serine	TRUE	5.1.1.10; 5.1.1.18	serine racemase; L-2-Amino-3-hydroxypropionic acid racemase	K12235	-0.9
R00590	C00065 <=> C02218 + C00001	L-Serine <=> Dehydroalanine + H2O	TRUE	4.3.1.17	L-serine hydro-lyase	K01752; K17989	-3.6
R00602	C00132 + C00027 <=> C00067 + 2 C00001	Methanol + Hydrogen peroxide <=> Formaldehyde + 2 H2O	TRUE	1.11.1.21; 1.11.1.6; 1.11.1.7	methanol:hydrogen-peroxide oxidoreductase	K00430; K03781; K03782; K11188	-292.3
R00603	C02271 + C00001 <=> C00067 + 2 C01327	Dichloromethane + H2O <=> Formaldehyde + 2 Hydrochloric acid	TRUE	4.5.1.3	dichloromethane chloride-lyase (adding H2O; chloride-hydrolysing; formaldehyde-forming)	K17070
R00604	C00067 + C00003 + C00001 <=> C00058 + C00004 + C00080	Formaldehyde + NAD+ + H2O <=> Formate + NADH + H+	TRUE	1.2.1.46	Formaldehyde:NAD+ oxidoreductase	K00148	-43
R00605	C00132 + C00003 <=> C00067 + C00004 + C00080	Methanol + NAD+ <=> Formaldehyde + NADH + H+	TRUE	1.1.1.244	methanol:NAD+ oxidoreductase	K00093	34.2
R00608	C00132 + C00007 <=> C00067 + C00027	Methanol + Oxygen <=> Formaldehyde + Hydrogen peroxide	FALSE	1.1.3.13	Methanol:oxygen oxidereductase	K17066	-99.2
R00610	C00213 + C00001 + C00007 <=> C00037 + C00067 + C00027	Sarcosine + H2O + Oxygen <=> Glycine + Formaldehyde + Hydrogen peroxide	FALSE	1.5.3.1	sarcosine:oxygen oxidoreductase (demethylating)	K00301; K00302; K00303; K00304; K00305; K00306	-77
R00612	C02728 + C00001 + C00007 <=> C00047 + C00067 + C00027	N6-Methyl-L-lysine + H2O + Oxygen <=> L-Lysine + Formaldehyde + Hydrogen peroxide	FALSE	1.5.3.4	N6-Methyl-L-lysine:oxygen oxidoreductase (demethylating)		-69.2
R00614	2 C00067 + C00001 <=> C00058 + C00132	2 Formaldehyde + H2O <=> Formate + Methanol	TRUE	1.2.98.1	formaldehyde:formaldehyde oxidoreductase	K17067; K17068	-77.2
R00615	C00068 + C00001 <=> C01081 + C00009	Thiamin diphosphate + H2O <=> Thiamin monophosphate + Orthophosphate	TRUE	3.6.1.15	Thiamin diphosphate phosphohydrolase	K06928; K06949
R00616	C00002 + C00068 <=> C00008 + C03028	ATP + Thiamin diphosphate <=> ADP + Thiamin triphosphate	TRUE	2.7.4.15	ATP:thiamine-diphosphate phosphotransferase		4.1
R00617	C00002 + C01081 <=> C00008 + C00068	ATP + Thiamin monophosphate <=> ADP + Thiamin diphosphate	TRUE	2.7.4.16	ATP:thiamin-phosphate phosphotransferase	K00946
R00618	C03028 + C00001 <=> C00068 + C00009	Thiamin triphosphate + H2O <=> Thiamin diphosphate + Orthophosphate	TRUE	3.6.1.28	Thiamin-triphosphate phosphohydrolase	K05307	-30.5
R00619	C00002 + C00378 <=> C00020 + C00068	ATP + Thiamine <=> AMP + Thiamin diphosphate	TRUE	2.7.6.2	ATP:thiamine diphosphotransferase	K00949	-5.9
R00621	C00026 + C00068 <=> C05381 + C00011	2-Oxoglutarate + Thiamin diphosphate <=> 3-Carboxy-1-hydroxypropyl-ThPP + CO2	TRUE	1.2.4.2	NA	K00164	-26.8
R00643	C01115 + C00007 <=> C00072 + C00027	L-Galactono-1,4-lactone + Oxygen <=> Ascorbate + Hydrogen peroxide	FALSE	1.3.3.12	L-Galactono-1,4-lactone:oxygen 3-oxidoreductase
R00644	C00072 + C00027 <=> C05422 + 2 C00001	Ascorbate + Hydrogen peroxide <=> Dehydroascorbate + 2 H2O	FALSE	1.11.1.11	L-ascorbate:hydrogen-peroxide oxidoreductase	K00434
R00646	C00072 + C00007 + C00001 <=> C01620 + C00209	Ascorbate + Oxygen + H2O <=> Threonate + Oxalate	FALSE		NA
R00647	C00072 <=> C03289	Ascorbate <=> L-xylo-Hexulonolactone	FALSE	1.1.3.8	NA	K00103	0
R00648	C00073 + C00001 + C00007 <=> C01180 + C00014 + C00027	L-Methionine + H2O + Oxygen <=> 4-Methylthio-2-oxobutanoic acid + Ammonia + Hydrogen peroxide	FALSE	1.4.3.2	L-Methionine:oxygen oxidoreductase (deaminating)	K03334	-105.7
R00649	C00019 + C00073 <=> C00021 + C03172	S-Adenosyl-L-methionine + L-Methionine <=> S-Adenosyl-L-homocysteine + S-Methyl-L-methionine	FALSE	2.1.1.12	S-Adenosyl-L-methionine:L-methionine S-methyltransferase		-0.9
R00650	C00019 + C00155 <=> C00021 + C00073	S-Adenosyl-L-methionine + L-Homocysteine <=> S-Adenosyl-L-homocysteine + L-Methionine	FALSE	2.1.1.10	S-Adenosyl-L-methionine:L-homocysteine S-methyltransferase	K00547
R00651	C01077 + C00409 <=> C00073 + C00033	O-Acetyl-L-homoserine + Methanethiol <=> L-Methionine + Acetate	FALSE	2.5.1.49	O-acetyl-L-homoserine:methanethiol 3-amino-3-carboxypropyltransferase; O-Acetyl-L-homoserine acetate-lyase (adding methanethiol)		-57
R00652	C00073 + C00048 <=> C01180 + C00037	L-Methionine + Glyoxylate <=> 4-Methylthio-2-oxobutanoic acid + Glycine	FALSE	2.6.1.73	L-Methionine:glyoxylate aminotransferase		-18.2
R00653	C03145 + C00001 <=> C00058 + C00073	N-Formylmethionine + H2O <=> Formate + L-Methionine	FALSE	3.5.1.31	N-Formyl-L-methionine amidohydrolase	K01450	-25.1
R00654	C00073 + C00001 <=> C00409 + C00014 + C00109	L-Methionine + H2O <=> Methanethiol + Ammonia + 2-Oxobutanoate	FALSE	4.4.1.11	L-methionine methanethiol-lyase (deaminating; 2-oxobutanoate-forming)	K01761	-10.1
R00655	C00073 <=> C00855	L-Methionine <=> D-Methionine	FALSE	5.1.1.2	methionine racemase		-2.7
R00656	C00073 <=> C03354 + C00011	L-Methionine <=> 3-Methylthiopropanamine + CO2	FALSE	4.1.1.57	L-methionine carboxy-lyase (3-methylthiopropanamine-forming)		-23.8
R00658	C00631 <=> C00074 + C00001	2-Phospho-D-glycerate <=> Phosphoenolpyruvate + H2O	FALSE	4.2.1.11	2-phospho-D-glycerate hydro-lyase (phosphoenolpyruvate-forming)	K01689	-4.1
R00659	C00075 + C00022 <=> C00015 + C00074	UTP + Pyruvate <=> UDP + Phosphoenolpyruvate	FALSE	2.7.1.40	UTP:pyruvate 2-O-phosphotransferase		30
R00660	C00074 + C00043 <=> C04631 + C00009	Phosphoenolpyruvate + UDP-N-acetyl-alpha-D-glucosamine <=> UDP-N-acetyl-3-(1-carboxyvinyl)-D-glucosamine + Orthophosphate	FALSE	2.5.1.7	Phosphoenolpyruvate:UDP-N-acetyl-D-glucosamine 1-carboxyvinyl-transferase	K00790	-12.3
R00661	C00074 <=> C02798	Phosphoenolpyruvate <=> 3-Phosphonopyruvate	FALSE	5.4.2.9	phosphoenolpyruvate 2,3-phosphonomutase	K01841	14.9
R00662	C00075 + C00001 <=> C00105 + C00013	UTP + H2O <=> UMP + Diphosphate	FALSE	3.6.1.8; 3.6.1.9	Uridine triphosphate pyrophosphohydrolase	K01513; K04765	-29.5
R00664	2 C00512 + C00077 <=> 2 C00010 + C03712	2 Benzoyl-CoA + L-Ornithine <=> 2 CoA + N2,N5-Dibenzoyl-L-ornithine	FALSE	2.3.1.127	Bezoyl-CoA:L-ornithine N-benzoyltransferase		-75.3
R00665	C00327 + C00001 <=> C00077 + C00011 + C00014	L-Citrulline + H2O <=> L-Ornithine + CO2 + Ammonia	FALSE	3.5.1.20	L-Citrulline N5-carbamoyldihydrolase		-23.9
R00666	C04210 + C00006 + C00001 <=> C00077 + C00022 + C00005 + C00080	N5-(L-1-Carboxyethyl)-L-ornithine + NADP+ + H2O <=> L-Ornithine + Pyruvate + NADPH + H+	FALSE	1.5.1.24	N5-(L-1-carboxyethyl)-L-ornithine:NADP+ oxidoreductase (L-ornithine-forming)		58.1
R00667	C00077 + C00026 <=> C01165 + C00025	L-Ornithine + 2-Oxoglutarate <=> L-Glutamate 5-semialdehyde + L-Glutamate	FALSE	2.6.1.13	L-Ornithine:2-oxo-acid aminotransferase	K00819	-20.8
R00668	C00077 + C00026 <=> C04322 + C00025 + C00001	L-Ornithine + 2-Oxoglutarate <=> Delta1-Pyrroline-5-carboxylate + L-Glutamate + H2O	FALSE	2.6.1.13	L-ornithine:2-oxoglutarate aminotransferase		-11.8
R00669	C00437 + C00001 <=> C00033 + C00077	N-Acetylornithine + H2O <=> Acetate + L-Ornithine	FALSE	3.5.1.14; 3.5.1.16	N2-Acetyl-L-ornithine amidohydrolase	K01438; K14677	0.8
R00670	C00077 <=> C00134 + C00011	L-Ornithine <=> Putrescine + CO2	FALSE	4.1.1.17	L-ornithine carboxy-lyase (putrescine-forming)	K01581	-44.1
R00671	C00077 <=> C00148 + C00014	L-Ornithine <=> L-Proline + Ammonia	FALSE	4.3.1.12	L-ornithine ammonia-lyase (cyclizing; L-proline-forming)	K01750	-22.4
R00672	C00077 <=> C00515	L-Ornithine <=> D-Ornithine	FALSE	5.1.1.10; 5.1.1.12; 5.1.1.9	ornithine racemase	K21898	-22.6
R00673	C00078 + C00001 <=> C00463 + C00022 + C00014	L-Tryptophan + H2O <=> Indole + Pyruvate + Ammonia	FALSE	4.1.99.1	L-tryptophan indole-lyase (deaminating; pyruvate-forming)	K01667	21.1
R00674	C00065 + C00463 <=> C00078 + C00001	L-Serine + Indole <=> L-Tryptophan + H2O	FALSE	4.2.1.122; 4.2.1.20	L-serine hydro-lyase (adding indole; L-tryptophan-forming)	K01695; K01696; K06001	-49.8
R00675	C00078 + C00003 + C00001 <=> C00331 + C00014 + C00004 + C00080	L-Tryptophan + NAD+ + H2O <=> Indolepyruvate + Ammonia + NADH + H+	FALSE	1.4.1.19	L-Tryptophan:NAD+ oxidoreductase (deaminating)		2
R00676	C00078 + C00006 + C00001 <=> C00331 + C00014 + C00005 + C00080	L-Tryptophan + NADP+ + H2O <=> Indolepyruvate + Ammonia + NADPH + H+	FALSE	1.4.1.19	L-Tryptophan:NADP+ oxidoreductase (deaminating)		3
R00677	C00078 + C00001 + C00007 <=> C00331 + C00014 + C00027	L-Tryptophan + H2O + Oxygen <=> Indolepyruvate + Ammonia + Hydrogen peroxide	FALSE	1.4.3.2	L-Tryptophan:oxygen oxidoreductase (deaminating)	K03334	-131.5
R00678	C00078 + C00007 <=> C02700	L-Tryptophan + Oxygen <=> L-Formylkynurenine	FALSE	1.13.11.11; 1.13.11.52	L-tryptophan:oxygen 2,3-oxidoreductase (decyclizing)	K00453; K00463	-339
R00679	C00078 + C00007 <=> C02693 + C00011 + C00001	L-Tryptophan + Oxygen <=> (Indol-3-yl)acetamide + CO2 + H2O	FALSE	1.13.12.3	L-tryptophan:oxygen 2-oxidoreductase (decarboxylating)	K00466	-477.8
R00681	C00078 + C00007 <=> C03230 + C00014 + C00011	L-Tryptophan + Oxygen <=> (Indol-3-yl)glycolaldehyde + Ammonia + CO2	FALSE	1.13.99.3	L-Tryptophan:oxygen 2'-oxidoreductase (side-chain-cleaving)		-390.7
R00682	C00977 + C00001 <=> C00078 + C00014	L-Tryptophanamide + H2O <=> L-Tryptophan + Ammonia	FALSE	3.5.1.57	L-Tryptophanamide amidohydrolase		0
R00683	C00019 + C00078 <=> C00021 + C02983	S-Adenosyl-L-methionine + L-Tryptophan <=> S-Adenosyl-L-homocysteine + Abrine	FALSE		S-Adenosyl-L-methionine:L-tryptophan N-methyltransferase
R00684	C00078 + C00026 <=> C00331 + C00025	L-Tryptophan + 2-Oxoglutarate <=> Indolepyruvate + L-Glutamate	FALSE	2.6.1.27	L-Tryptophan:2-oxoglutarate aminotransferase	K14265	-36
R00685	C00078 <=> C00398 + C00011	L-Tryptophan <=> Tryptamine + CO2	FALSE	4.1.1.105; 4.1.1.28	L-tryptophan decarboxy-lyase	K01593; K22433	-32.2
R00686	C00002 + C00079 + C00001 <=> C00020 + C00013 + C02265	ATP + L-Phenylalanine + H2O <=> AMP + Diphosphate + D-Phenylalanine	FALSE	5.1.1.11	L-Phenylalanine racemase (ATP-hydrolysing)		-43.2
R00688	C00079 + C00001 + C00003 <=> C00166 + C00014 + C00004 + C00080	L-Phenylalanine + H2O + NAD+ <=> Phenylpyruvate + Ammonia + NADH + H+	FALSE	1.4.1.20	L-phenylalanine:NAD+ oxidoreductase (deaminating)	K00270	37.4
R00689	C00079 + C00001 + C00007 <=> C00166 + C00014 + C00027	L-Phenylalanine + H2O + Oxygen <=> Phenylpyruvate + Ammonia + Hydrogen peroxide	FALSE	1.4.3.2	L-Phenylalanine:oxygen oxidoreductase (deaminating)	K03334	-96
R00690	C00079 + C00007 <=> C02505 + C00011 + C00001	L-Phenylalanine + Oxygen <=> 2-Phenylacetamide + CO2 + H2O	FALSE	1.13.12.9	L-phenylalanine:oxygen 2-oxidoreductase (decarboxylating)	K21795	-475.4
R00691	C00826 <=> C00079 + C00001 + C00011	L-Arogenate <=> L-Phenylalanine + H2O + CO2	FALSE	4.2.1.51; 4.2.1.91	L-arogenate hydro-lyase (decarboxylating; L-phenylalanine-forming)	K01713; K04518; K05359; K14170	-80.8
R00692	C00079 + C00022 <=> C00166 + C00041	L-Phenylalanine + Pyruvate <=> Phenylpyruvate + L-Alanine	FALSE	2.6.1.58	L-phenylalanine:pyruvate aminotransferase	K05821	-0.3
R00693	C00024 + C00079 <=> C00010 + C03519	Acetyl-CoA + L-Phenylalanine <=> CoA + N-Acetyl-L-phenylalanine	FALSE	2.3.1.53	Acetyl-CoA:L-phenylalanine N-acetyltransferase		-30.5
R00694	C00079 + C00026 <=> C00166 + C00025	L-Phenylalanine + 2-Oxoglutarate <=> Phenylpyruvate + L-Glutamate	FALSE	2.6.1.1; 2.6.1.5; 2.6.1.57; 2.6.1.9	L-Phenylalanine:2-oxoglutarate aminotransferase	K00811; K00812; K00813; K00815; K00817; K00832; K00838; K05821; K11358; K14454; K14455; K15849	-0.5
R00695	C00049 + C00166 <=> C00036 + C00079	L-Aspartate + Phenylpyruvate <=> Oxaloacetate + L-Phenylalanine	FALSE	2.6.1.70	L-Aspartate:phenylpyruvate aminotransferase		3.4
R00697	C00079 <=> C00423 + C00014	L-Phenylalanine <=> trans-Cinnamate + Ammonia	FALSE	4.3.1.24; 4.3.1.25	L-phenylalanine ammonia-lyase (trans-cinnamate-forming)	K10775; K13064	-3.3
R00699	C00079 <=> C05332 + C00011	L-Phenylalanine <=> Phenethylamine + CO2	FALSE	4.1.1.28; 4.1.1.53	L-phenylalanine carboxy-lyase (phenylethylamine-forming)	K01593; K22427	-29.8
R00700	C00282 + C00003 <=> C00004 + C00080	Hydrogen + NAD+ <=> NADH + H+	TRUE	1.12.1.2; 1.12.1.5	hydrogen:NAD+ oxidoreductase	K00436	-34.6
R00702	2 C00448 <=> C00013 + C03428	2 trans,trans-Farnesyl diphosphate <=> Diphosphate + Presqualene diphosphate	TRUE	2.5.1.103; 2.5.1.21; 2.5.1.96	farnesyl-diphosphate:farnesyl-diphosphate farnesyltransferase	K00801; K10208	-141
R00703	C00186 + C00003 <=> C00022 + C00004 + C00080	(S)-Lactate + NAD+ <=> Pyruvate + NADH + H+	TRUE	1.1.1.27	(S)-Lactate:NAD+ oxidoreductase	K00016	27.5
R00704	C00256 + C00003 <=> C00022 + C00004 + C00080	(R)-Lactate + NAD+ <=> Pyruvate + NADH + H+	TRUE	1.1.1.28	(R)-Lactate:NAD+ oxidoreductase	K03777; K03778	24.4
R00705	C00222 + C00010 + C00003 <=> C00024 + C00011 + C00004 + C00080	3-Oxopropanoate + CoA + NAD+ <=> Acetyl-CoA + CO2 + NADH + H+	TRUE	1.2.1.18; 1.2.1.27	3-Oxopropanoate:NAD+ oxidoreductase (decarboxylating, CoA-acetylating)	K00140	-24.5
R00706	C00222 + C00010 + C00006 <=> C00024 + C00011 + C00005 + C00080	3-Oxopropanoate + CoA + NADP+ <=> Acetyl-CoA + CO2 + NADPH + H+	TRUE	1.2.1.18	3-Oxopropanoate:NADP+ oxidoreductase (decarboxylating, CoA-acetylating)	K00140	-23.6
R00707	C03912 + C00003 + 2 C00001 <=> C00025 + C00004 + C00080	(S)-1-Pyrroline-5-carboxylate + NAD+ + 2 H2O <=> L-Glutamate + NADH + H+	TRUE	1.2.1.88	(S)-1-pyrroline-5-carboxylate:NAD+ oxidoreductase	K00294; K13821	-55.2
R00708	C03912 + C00006 + 2 C00001 <=> C00025 + C00005 + C00080	(S)-1-Pyrroline-5-carboxylate + NADP+ + 2 H2O <=> L-Glutamate + NADPH + H+	TRUE	1.2.1.88	(S)-1-pyrroline-5-carboxylate:NADP+ oxidoreductase	K00294; K13821	-54.2
R00709	C00311 + C00003 <=> C00026 + C00011 + C00004 + C00080	Isocitrate + NAD+ <=> 2-Oxoglutarate + CO2 + NADH + H+	TRUE	1.1.1.286; 1.1.1.41	isocitrate:NAD+ oxidoreductase (decarboxylating)	K00030; K17753	5.4
R00710	C00084 + C00003 + C00001 <=> C00033 + C00004 + C00080	Acetaldehyde + NAD+ + H2O <=> Acetate + NADH + H+	TRUE	1.2.1.3; 1.2.1.5	Acetaldehyde:NAD+ oxidoreductase	K00128; K00149; K14085	-47
R00711	C00084 + C00006 + C00001 <=> C00033 + C00005 + C00080	Acetaldehyde + NADP+ + H2O <=> Acetate + NADPH + H+	TRUE	1.2.1.4; 1.2.1.5	Acetaldehyde:NADP+ oxidoreductase	K00129; K00138	-46
R00713	C00232 + C00003 + C00001 <=> C00042 + C00004 + C00080	Succinate semialdehyde + NAD+ + H2O <=> Succinate + NADH + H+	TRUE	1.2.1.16; 1.2.1.24	succinate-semialdehyde:NAD+ oxidoreductase	K00135; K00139; K08324; K17761	-32.9
R00714	C00232 + C00006 + C00001 <=> C00042 + C00005 + C00080	Succinate semialdehyde + NADP+ + H2O <=> Succinate + NADPH + H+	TRUE	1.2.1.16; 1.2.1.79	succinate-semialdehyde:NADP+ oxidoreductase	K00135; K08324	-31.9
R00715	C00449 + C00003 + C00001 <=> C00047 + C00026 + C00004 + C00080	N6-(L-1,3-Dicarboxypropyl)-L-lysine + NAD+ + H2O <=> L-Lysine + 2-Oxoglutarate + NADH + H+	TRUE	1.5.1.7	N6-(L-1,3-Dicarboxypropyl)-L-lysine:NAD+ oxidoreductase (L-lysine-forming)	K00290	38.1
R00716	C00449 + C00006 + C00001 <=> C00047 + C00026 + C00005 + C00080	N6-(L-1,3-Dicarboxypropyl)-L-lysine + NADP+ + H2O <=> L-Lysine + 2-Oxoglutarate + NADPH + H+	TRUE	1.5.1.8	N6-(L-1,3-Dicarboxypropyl)-L-lysine:NADP+ oxidoreductase (L-lysine-forming)	K14157	39.1
R00717	C00160 + C00003 <=> C00048 + C00004 + C00080	Glycolate + NAD+ <=> Glyoxylate + NADH + H+	TRUE	1.1.1.26; 1.1.1.29	Glycolate:NAD+ oxidoreductase	K00015; K00018	44.6
R00719	C00081 + C00001 <=> C00104 + C00009	ITP + H2O <=> IDP + Orthophosphate	TRUE	3.6.1.5	ITP phosphohydrolase	K01510; K14641; K14642	-30.1
R00720	C00081 + C00001 <=> C00130 + C00013	ITP + H2O <=> IMP + Diphosphate	TRUE	3.6.1.66; 3.6.1.8	Inosine 5'-triphosphate pyrophosphohydrolase	K01519; K02428; K04765	-8.2
R00722	C00002 + C00104 <=> C00008 + C00081	ATP + IDP <=> ADP + ITP	TRUE	2.7.4.6	ATP:IDP phosphotransferase	K00940; K18533	3.7
R00723	C03614 + C00001 <=> C00081 + C00009	Inosine 5'-tetraphosphate + H2O <=> ITP + Orthophosphate	TRUE	3.6.1.14	Inosine 5'-tetraphosphate phosphohydrolase		-69.9
R00724	C00081 + C00022 <=> C00104 + C00074	ITP + Pyruvate <=> IDP + Phosphoenolpyruvate	FALSE	2.7.1.40	ITP:pyruvate 2-O-phosphotransferase		24
R00725	C00081 + C00031 <=> C00104 + C00092	ITP + D-Glucose <=> IDP + D-Glucose 6-phosphate	TRUE	2.7.1.1	ITP:D-glucose 6-phosphotransferase		-21
R00726	C00081 + C00036 <=> C00104 + C00074 + C00011	ITP + Oxaloacetate <=> IDP + Phosphoenolpyruvate + CO2	FALSE	4.1.1.32	ITP:oxaloacetate carboxy-lyase (adding ITP; phosphoenolpyruvate-forming); ITP:oxaloacetate carboxy-lyase (transphosphorylating)	K01596	6.6
R00727	C00081 + C00042 + C00010 <=> C00104 + C00009 + C00091	ITP + Succinate + CoA <=> IDP + Orthophosphate + Succinyl-CoA	TRUE	6.2.1.4	Succinate:CoA ligase (IDP-forming)	K01899; K01900	-5.6
R00728	C00082 + C00001 <=> C00146 + C00022 + C00014	L-Tyrosine + H2O <=> Phenol + Pyruvate + Ammonia	TRUE	4.1.99.2	L-tyrosine phenol-lyase (deaminating; pyruvate-forming)	K01668	-26.2
R00729	C00082 + C00001 + C00007 <=> C01179 + C00014 + C00027	L-Tyrosine + H2O + Oxygen <=> 3-(4-Hydroxyphenyl)pyruvate + Ammonia + Hydrogen peroxide	FALSE	1.4.3.2	L-Tyrosine:oxygen oxidoreductase (deaminating)	K03334	-95.5
R00731	C00082 + C00007 <=> C00355 + C00001	L-Tyrosine + Oxygen <=> 3,4-Dihydroxy-L-phenylalanine + H2O	FALSE	1.14.18.1	L-Tyrosine:oxygen oxidoreductase	K00505	-425.5
R00732	C00826 + C00003 <=> C00082 + C00011 + C00004 + C00080	L-Arogenate + NAD+ <=> L-Tyrosine + CO2 + NADH + H+	TRUE	1.3.1.43; 1.3.1.79	L-arogenate:NAD+ oxidoreductase	K00220	-22.6
R00733	C00826 + C00006 <=> C00082 + C00011 + C00005 + C00080	L-Arogenate + NADP+ <=> L-Tyrosine + CO2 + NADPH + H+	TRUE	1.3.1.78; 1.3.1.79	L-arogenate:NADP+ oxidoreductase	K15226; K15227	-21.6
R00734	C00082 + C00026 <=> C01179 + C00025	L-Tyrosine + 2-Oxoglutarate <=> 3-(4-Hydroxyphenyl)pyruvate + L-Glutamate	TRUE	2.6.1.1; 2.6.1.5; 2.6.1.57; 2.6.1.9	L-tyrosine:2-oxoglutarate aminotransferase	K00811; K00812; K00813; K00815; K00817; K00832; K00838; K05821; K11358; K14454; K14455; K15849	0
R00735	C00002 + C00082 + C00062 <=> C00020 + C00013 + C02993	ATP + L-Tyrosine + L-Arginine <=> AMP + Diphosphate + Kyotorphin	TRUE	6.3.2.24	L-Tyrosine:L-arginine ligase (AMP-forming)		-77.4
R00736	C00082 <=> C00483 + C00011	L-Tyrosine <=> Tyramine + CO2	TRUE	4.1.1.25; 4.1.1.28	L-tyrosine carboxy-lyase (tyramine-forming)	K01592; K01593; K18933	-69.3
R00737	C00082 <=> C00811 + C00014	L-Tyrosine <=> 4-Coumarate + Ammonia	TRUE	4.3.1.23; 4.3.1.25	L-tyrosine ammonia-lyase (trans-p-hydroxycinnamate-forming)	K10774; K13064	-37.8
R00739	C00082 <=> C04368	L-Tyrosine <=> 3-Amino-3-(4-hydroxyphenyl)propanoate	TRUE	5.4.3.6	L-Tyrosine 2,3-aminomutase		-48.3
R00740	C00222 + C00010 + C00006 <=> C00083 + C00005 + C00080	3-Oxopropanoate + CoA + NADP+ <=> Malonyl-CoA + NADPH + H+	TRUE	1.2.1.75	3-oxopropanoate:NADP+ oxidoreductase (CoA-malonylating)	K14468; K15017	-5.7
R00742	C00002 + C00024 + C00288 <=> C00008 + C00009 + C00083	ATP + Acetyl-CoA + HCO3- <=> ADP + Orthophosphate + Malonyl-CoA	TRUE	6.4.1.2	acetyl-CoA:carbon-dioxide ligase (ADP-forming)	K01946; K01961; K01962; K01963; K01964; K02160; K11262; K11263; K15036; K15037; K18472; K18603; K18604; K18605	-3.7
R00743	C00024 + C00383 <=> C00033 + C00083	Acetyl-CoA + Malonate <=> Acetate + Malonyl-CoA	TRUE	2.8.3.3	Acetyl-CoA:malonate CoA-transferase		-8.5
R00744	C00083 + C00005 + C00080 <=> C05989 + C00006 + C00001	Malonyl-CoA + NADPH + H+ <=> 3-Oxopropionyl-CoA + NADP+ + H2O	TRUE		3-oxopropionyl-CoA:NAD+ oxidoreductase		40.8
R00746	C00469 + C00006 <=> C00084 + C00005 + C00080	Ethanol + NADP+ <=> Acetaldehyde + NADPH + H+	TRUE	1.1.1.2; 1.1.1.71	Ethanol:NADP+ oxidoreductase	K00002	22.7
R00747	C03167 + C00001 <=> C00084 + C00009	Phosphonoacetaldehyde + H2O <=> Acetaldehyde + Orthophosphate	TRUE	3.11.1.1	2-Phosphonoacetaldehyde phosphonohydrolase	K05306	-74.9
R00748	C00346 + C00001 <=> C00084 + C00014 + C00009	Ethanolamine phosphate + H2O <=> Acetaldehyde + Ammonia + Orthophosphate	TRUE	4.2.3.2	ethanolamine-phosphate phosphate-lyase (deaminating; acetaldehyde-forming)	K14286	-39.8
R00749	C00189 <=> C00084 + C00014	Ethanolamine <=> Acetaldehyde + Ammonia	TRUE	4.3.1.7	ethanolamine ammonia-lyase (acetaldehyde-forming)	K03735; K03736; K04019	-36.3
R00750	C00084 + C00022 <=> C03589	Acetaldehyde + Pyruvate <=> 4-Hydroxy-2-oxopentanoate	TRUE	4.1.3.39	4-hydroxy-2-oxopentanoate pyruvate-lyase (acetaldehyde-forming)	K01666; K18365	-10.2
R00751	C00188 <=> C00037 + C00084	L-Threonine <=> Glycine + Acetaldehyde	TRUE	4.1.2.48; 4.1.2.5	L-threonine acetaldehyde-lyase (glycine-forming)	K01620	9.9
R00753	C00186 <=> C00058 + C00084	(S)-Lactate <=> Formate + Acetaldehyde	TRUE	4.1.2.36	(S)-lactate acetaldehyde-lyase (formate-forming)		23.3
R00754	C00469 + C00003 <=> C00084 + C00004 + C00080	Ethanol + NAD+ <=> Acetaldehyde + NADH + H+	TRUE	1.1.1.1; 1.1.1.71	ethanol:NAD+ oxidoreductase	K00001; K00121; K04022; K04072; K13951; K13952; K13953; K13954; K13980; K18857	21.7
R00755	C00084 + C00068 <=> C05125	Acetaldehyde + Thiamin diphosphate <=> 2-(alpha-Hydroxyethyl)thiamine diphosphate	TRUE	4.1.1.1	NA	K01568	-11.1
R00756	C00002 + C00085 <=> C00008 + C00354	ATP + D-Fructose 6-phosphate <=> ADP + D-Fructose 1,6-bisphosphate	TRUE	2.7.1.11	ATP:D-fructose-6-phosphate 1-phosphotransferase	K00850; K16370; K21071	-15
R00758	C00644 + C00003 <=> C00085 + C00004 + C00080	D-Mannitol 1-phosphate + NAD+ <=> D-Fructose 6-phosphate + NADH + H+	TRUE	1.1.1.17	D-Mannitol-1-phosphate:NAD+ 5-oxidoreductase		11.3
R00760	C00002 + C00095 <=> C00008 + C00085	ATP + D-Fructose <=> ADP + D-Fructose 6-phosphate	TRUE	2.7.1.1; 2.7.1.4	ATP:D-fructose 6-phosphotransferase	K00844; K00847	-14.6
R00761	C00085 + C00009 <=> C00227 + C00279 + C00001	D-Fructose 6-phosphate + Orthophosphate <=> Acetyl phosphate + D-Erythrose 4-phosphate + H2O	TRUE	4.1.2.22	D-fructose-6-phosphate D-erythrose-4-phosphate-lyase (adding phosphate; acetyl-phosphate-forming)	K01621	-49.9
R00762	C00354 + C00001 <=> C00085 + C00009	D-Fructose 1,6-bisphosphate + H2O <=> D-Fructose 6-phosphate + Orthophosphate	TRUE	3.1.3.11	D-Fructose-1,6-bisphosphate 1-phosphohydrolase	K01086; K01622; K02446; K03841; K04041; K11532	-11.4
R00763	C00665 + C00001 <=> C00085 + C00009	beta-D-Fructose 2,6-bisphosphate + H2O <=> D-Fructose 6-phosphate + Orthophosphate	TRUE	3.1.3.46	beta-D-fructose-2,6-bisphosphate 2-phosphohydrolase		-31.9
R00764	C00013 + C00085 <=> C00009 + C00354	Diphosphate + D-Fructose 6-phosphate <=> Orthophosphate + D-Fructose 1,6-bisphosphate	TRUE	2.7.1.90	diphosphate:D-fructose-6-phosphate 1-phosphotransferase	K00895; K21071	-4.4
R00765	C00352 + C00001 <=> C00085 + C00014	D-Glucosamine 6-phosphate + H2O <=> D-Fructose 6-phosphate + Ammonia	TRUE	3.5.99.6	D-glucosamine-6-phosphate aminohydrolase (ketol isomerizing); D-glucosamine-6-phosphate ketol-isomerase(deaminating)	K02564	2.2
R00766	C00029 + C00085 <=> C00015 + C02591	UDP-glucose + D-Fructose 6-phosphate <=> UDP + Sucrose 6'-phosphate	TRUE	2.4.1.14	UDP-glucose:D-fructose-6-phosphate 2-alpha-D-glucosyltransferase	K00696	3.5
R00767	C00063 + C00085 <=> C00112 + C00354	CTP + D-Fructose 6-phosphate <=> CDP + D-Fructose 1,6-bisphosphate	TRUE	2.7.1.11	CTP:D-fructose-6-phosphate 1-phosphotransferase		-14.5
R00768	C00064 + C00085 <=> C00025 + C00352	L-Glutamine + D-Fructose 6-phosphate <=> L-Glutamate + D-Glucosamine 6-phosphate	TRUE	2.6.1.16	L-glutamine:D-fructose-6-phosphate isomerase (deaminating); L-glutamine:D-fructose-6-phosphate aminotransferase (hexose isomerizing)	K00820	-13.7
R00769	C00075 + C00085 <=> C00015 + C00354	UTP + D-Fructose 6-phosphate <=> UDP + D-Fructose 1,6-bisphosphate	FALSE	2.7.1.11	UTP:D-fructose-6-phosphate 1-phosphotransferase		-12.6
R00770	C00081 + C00085 <=> C00104 + C00354	ITP + D-Fructose 6-phosphate <=> IDP + D-Fructose 1,6-bisphosphate	TRUE	2.7.1.11	ITP:D-fructose-6-phosphate 1-phosphotransferase		-18.7
R00771	C00092 <=> C00085	D-Glucose 6-phosphate <=> D-Fructose 6-phosphate	TRUE	5.3.1.9	D-glucose-6-phosphate aldose-ketose-isomerase		2.5
R00772	C00275 <=> C00085	D-Mannose 6-phosphate <=> D-Fructose 6-phosphate	TRUE	5.3.1.8	D-mannose-6-phosphate aldose-ketose-isomerase		-0.7
R00774	C00002 + C00086 + C00288 <=> C00008 + C00009 + C01010	ATP + Urea + HCO3- <=> ADP + Orthophosphate + Urea-1-carboxylate	TRUE	6.3.4.6	Urea:carbon-dioxide ligase (ADP-forming)	K01941; K14541	27.1
R00775	C00581 + C00001 <=> C00037 + C00086	Guanidinoacetate + H2O <=> Glycine + Urea	TRUE	3.5.3.2	Guanidinoacetate amidohydrolase		-28.3
R00776	C00603 <=> C00048 + C00086	(S)-Ureidoglycolate <=> Glyoxylate + Urea	TRUE	4.3.2.3	(S)-ureidoglycolate urea-lyase (glyoxylate-forming)	K01483; K16856	5.1
R00777	C03139 + C00001 <=> C00049 + C00086	N-Amidino-L-aspartate + H2O <=> L-Aspartate + Urea	TRUE	3.5.3.14	N-Amidino-L-aspartate amidinohydrolase		-62.6
R00778	C00086 <=> C01566 + C00001	Urea <=> Cyanamide + H2O	TRUE	4.2.1.69	urea hydro-lyase (cyanamide-forming)	K06035
R00781	C00087 + C00007 + C00001 <=> C00094	Sulfur + Oxygen + H2O <=> Sulfite	FALSE	1.13.11.18	NA	K17725	-346.3
R00782	C00097 + C00001 <=> C00283 + C00022 + C00014	L-Cysteine + H2O <=> Hydrogen sulfide + Pyruvate + Ammonia	TRUE	4.4.1.1; 4.4.1.28; 4.4.1.8	L-cysteine hydrogen-sulfide-lyase (deaminating; pyruvate-forming)	K01758; K01760; K14155; K17217; K20021; K22207	-2.7
R00787	C00014 + 3 C00003 + 2 C00001 <=> C00088 + 3 C00004 + 3 C00080	Ammonia + 3 NAD+ + 2 H2O <=> Nitrite + 3 NADH + 3 H+	TRUE	1.7.1.15; 1.7.1.4	ammonia:NAD+ oxidoreductase	K00362; K00363; K17877
R00789	C00014 + 3 C00006 + 2 C00001 <=> C00088 + 3 C00005 + 3 C00080	Ammonia + 3 NADP+ + 2 H2O <=> Nitrite + 3 NADPH + 3 H+	TRUE	1.7.1.4	ammonia:NADP+ oxidoreductase	K17877
R00793	C00088 + C00001 <=> C00192 + C00007	Nitrite + H2O <=> Hydroxylamine + Oxygen	FALSE		Hydroxylamine:oxygen oxidoreductase
R00794	C00088 + C00003 + C00001 <=> C00244 + C00004 + C00080	Nitrite + NAD+ + H2O <=> Nitrate + NADH + H+	TRUE	1.7.1.1; 1.7.1.2	nitrite:NAD+ oxidoreductase; NADH:nitrate oxidoreductase	K10534	145.7
R00796	C00088 + C00006 + C00001 <=> C00244 + C00005 + C00080	Nitrite + NADP+ + H2O <=> Nitrate + NADPH + H+	TRUE	1.7.1.2; 1.7.1.3	nitrite:NADP+ oxidoreductase; NADPH:nitrate oxidoreductase	K10534	146.6
R00799	C00088 + C00084 + C00027 <=> C01837 + C00007 + C00001	Nitrite + Acetaldehyde + Hydrogen peroxide <=> Nitroethane + Oxygen + H2O	FALSE	1.7.3.1	Nitroethane:oxygen oxidoreductase
R00800	2 C00088 + C00007 <=> 2 C00244	2 Nitrite + Oxygen <=> 2 Nitrate	FALSE		nitrite oxidase		-168.6
R00801	C00089 + C00001 <=> C00095 + C00031	Sucrose + H2O <=> D-Fructose + D-Glucose	TRUE	3.2.1.10; 3.2.1.20; 3.2.1.26; 3.2.1.48	sucrose glucohydrolase	K01182; K01187; K01193; K01203; K12047; K12316; K12317	-24.8
R00802	C00089 + C00001 <=> C02336 + C00267	Sucrose + H2O <=> beta-D-Fructose + alpha-D-Glucose	TRUE	3.2.1.20; 3.2.1.26; 3.2.1.48	sucrose alpha-glucohydrolase	K01187; K01193; K01203; K12047; K12316; K12317; K15922	-24.8
R00803	C00089 + C00009 <=> C00095 + C00103	Sucrose + Orthophosphate <=> D-Fructose + D-Glucose 1-phosphate	TRUE	2.4.1.7	sucrose:phosphate alpha-D-glucosyltransferase	K00690	-8.3
R00805	C02591 + C00001 <=> C00089 + C00009	Sucrose 6'-phosphate + H2O <=> Sucrose + Orthophosphate	TRUE	3.1.3.24	sucrose-6F-phosphate phosphohydrolase	K07024	-15.2
R00806	C00029 + C00095 <=> C00015 + C00089	UDP-glucose + D-Fructose <=> UDP + Sucrose	TRUE	2.4.1.13	UDP-glucose:D-fructose 2-alpha-D-glucosyltransferase	K00695	0
R00807	C00089 + C00016 <=> C05731 + C01352	Sucrose + FAD <=> 3-Ketosucrose + FADH2	TRUE	1.1.99.13	Sucrose:(acceptor) 3-oxidoreductase		-9.6
R00809	C00052 + C00089 <=> C00015 + C03848	UDP-alpha-D-galactose + Sucrose <=> UDP + 6F-alpha-D-Galactosylsucrose	TRUE	2.4.1.167	UDP-alpha-D-galactose:sucrose 6F-alpha-D-galactosyltransferase		-20.9
R00810	C00089 <=> C01742	Sucrose <=> Palatinose	TRUE	5.4.99.11	Sucrose glucosylmutase		-17.5
R00812	C04091 + C00003 <=> C00090 + C00004 + C00080	cis-1,2-Dihydrobenzene-1,2-diol + NAD+ <=> Catechol + NADH + H+	TRUE	1.3.1.19	cis-1,2-dihydrobenzene-1,2-diol:NAD+ oxidoreductase	K16269	-82.1
R00813	C06321 + C00003 <=> C00090 + C00004 + C00011 + C00080	(1R,6S)-1,6-Dihydroxycyclohexa-2,4-diene-1-carboxylate + NAD+ <=> Catechol + NADH + CO2 + H+	TRUE	1.3.1.25	(1R,6S)-1,6-dihydroxycyclohexa-2,4-diene-1-carboxylate:NAD+ oxidoreductase (decarboxylating)	K05783	-92.3
R00814	C04221 + C00006 <=> C00090 + C00005 + C00080	trans-1,2-Dihydrobenzene-1,2-diol + NADP+ <=> Catechol + NADPH + H+	TRUE	1.3.1.20	trans-1,2-dihydrobenzene-1,2-diol:NADP+ oxidoreductase		-81.1
R00815	C00146 + C00007 + C00005 + C00080 <=> C00090 + C00006 + C00001	Phenol + Oxygen + NADPH + H+ <=> Catechol + NADP+ + H2O	FALSE	1.14.13.7	phenol,NADPH:oxogen oxidoreductase (2-hydroxylating)	K03380	-442.3
R00816	C00090 + C00007 <=> C00682	Catechol + Oxygen <=> 2-Hydroxymuconate semialdehyde	FALSE	1.13.11.2	catechol:oxygen 2,3-oxidoreductase (decyclizing)	K00446; K07104	-257.5
R00817	C00090 + C00007 <=> C02480	Catechol + Oxygen <=> cis,cis-Muconate	FALSE	1.13.11.1	Catechol:oxygen 1,2-oxidoreductase(decyclizing)	K03381	-310.8
R00818	C00805 + C00007 + C00004 + C00080 <=> C00090 + C00011 + C00003 + C00001	Salicylate + Oxygen + NADH + H+ <=> Catechol + CO2 + NAD+ + H2O	FALSE	1.14.13.1	salicylate,NADH:oxygen oxidoreductase (1-hydroxylating, decarboxylating)	K00480	-452.4
R00821	C00196 <=> C00090 + C00011	2,3-Dihydroxybenzoate <=> Catechol + CO2	TRUE	4.1.1.46	2,3-dihydroxybenzoate carboxy-lyase	K14333	-11
R00822	C00230 <=> C00090 + C00011	3,4-Dihydroxybenzoate <=> Catechol + CO2	TRUE	4.1.1.63	3,4-dihydroxybenzoate carboxy-lyase (catechol-forming); Protocatechuate carboxy-lyase		-11
R00823	C00108 + C00007 + C00004 + C00080 <=> C00090 + C00014 + C00011 + C00003	Anthranilate + Oxygen + NADH + H+ <=> Catechol + Ammonia + CO2 + NAD+	FALSE	1.14.12.1	Anthranilate,NADH:oxygen oxidoreductase (1,2-hydroxylating, deaminating, decarboxylating)	K05599; K05600; K11311; K16319; K16320; K18248; K18249	-474.2
R00825	C00108 + C00007 + C00005 + C00080 <=> C00090 + C00014 + C00011 + C00006	Anthranilate + Oxygen + NADPH + H+ <=> Catechol + Ammonia + CO2 + NADP+	FALSE	1.14.12.1	anthranilate,NADPH:oxygen oxidoreductase (1,2-hydroxylating, deaminating, decarboxylating)	K05599; K05600; K11311; K16319; K16320; K18248; K18249	-475.2
R00827	C00019 + C00090 <=> C00021 + C01502	S-Adenosyl-L-methionine + Catechol <=> S-Adenosyl-L-homocysteine + o-Methoxyphenol	TRUE	2.1.1.6	S-Adenosyl-L-methionine:catechol O-methyltransferase
R00828	C01988 + C00007 + 2 C00005 + 2 C00080 <=> C00090 + C00088 + 2 C00006 + C00001	2-Nitrophenol + Oxygen + 2 NADPH + 2 H+ <=> Catechol + Nitrite + 2 NADP+ + H2O	FALSE	1.14.13.31	2-nitrophenol,NADPH:oxygen 2-oxidoreductase (2-hydroxylating, nitrite-forming)
R00829	C00091 + C00024 <=> C00010 + C02232	Succinyl-CoA + Acetyl-CoA <=> CoA + 3-Oxoadipyl-CoA	TRUE	2.3.1.16; 2.3.1.174	succinyl-CoA:acetyl-CoA C-acyltransferase; beta-ketoadipyl-CoA thiolase	K00632; K02615; K07823	29.7
R00830	C00091 + C00037 <=> C00430 + C00010 + C00011	Succinyl-CoA + Glycine <=> 5-Aminolevulinate + CoA + CO2	TRUE	2.3.1.37	succinyl-CoA:glycine C-succinyltransferase (decarboxylating)	K00643	16.2
R00832	C00091 + C00062 <=> C00010 + C03296	Succinyl-CoA + L-Arginine <=> CoA + N2-Succinyl-L-arginine	TRUE	2.3.1.109	succinyl-CoA:L-arginine N2-succinyltransferase	K00673	-16.6
R00833	C01213 <=> C00091	(R)-Methylmalonyl-CoA <=> Succinyl-CoA	TRUE	5.4.99.2	(R)-Methylmalonyl-CoA CoA-carbonylmutase	K01847; K01848; K01849	-7.6
R00834	C01096 + C00006 <=> C00092 + C00005 + C00080	Sorbitol 6-phosphate + NADP+ <=> D-Glucose 6-phosphate + NADPH + H+	TRUE	1.1.1.200	D-Sorbitol 6-phosphate:NADP+ 1-oxidoreductase		14.2
R00835	C00092 + C00006 <=> C01236 + C00005 + C00080	D-Glucose 6-phosphate + NADP+ <=> D-Glucono-1,5-lactone 6-phosphate + NADPH + H+	TRUE	1.1.1.363; 1.1.1.49	D-glucose-6-phosphate:NADP+ 1-oxidoreductase	K00036	-2.3
R00836	C00029 + C00092 <=> C00015 + C00689	UDP-glucose + D-Glucose 6-phosphate <=> UDP + alpha,alpha'-Trehalose 6-phosphate	TRUE	2.4.1.15	UDP-glucose:D-glucose-6-phosphate 1-alpha-D-glucosyltransferase		-15.2
R00837	C00001 + C00689 <=> C00031 + C00092	H2O + alpha,alpha'-Trehalose 6-phosphate <=> D-Glucose + D-Glucose 6-phosphate	TRUE	3.2.1.122; 3.2.1.93	alpha,alpha-Trehalose-6-phosphate phosphoglucohydrolase	K01226; K01232	-9.7
R00838	C00001 + C02995 <=> C00031 + C00092	H2O + Maltose 6'-phosphate <=> D-Glucose + D-Glucose 6-phosphate	TRUE	3.2.1.122	Maltose-6'-phosphate 6-phosphoglucohydrolase	K01232	-19.2
R00839	C04534 + C00001 <=> C00031 + C00092	6-Phospho-beta-D-glucosyl-(1,4)-D-glucose + H2O <=> D-Glucose + D-Glucose 6-phosphate	TRUE	3.2.1.86	6-phospho-beta-D-glucosyl-(1->4)-D-glucose 6-phosphoglucohydrolase	K01222; K01223	-19.2
R00841	C00093 + C00001 <=> C00116 + C00009	sn-Glycerol 3-phosphate + H2O <=> Glycerol + Orthophosphate	TRUE	3.1.3.21	sn-glycerol-3-phosphate phosphohydrolase	K06116; K06117	-10.8
R00842	C00093 + C00003 <=> C00111 + C00004 + C00080	sn-Glycerol 3-phosphate + NAD+ <=> Glycerone phosphate + NADH + H+	TRUE	1.1.1.8; 1.1.1.94	sn-Glycerol-3-phosphate:NAD+ 2-oxidoreductase	K00006; K00057	26.4
R00844	C00093 + C00006 <=> C00111 + C00005 + C00080	sn-Glycerol 3-phosphate + NADP+ <=> Glycerone phosphate + NADPH + H+	TRUE	1.1.1.94	sn-Glycerol-3-phosphate:NADP+ 2-oxidoreductase	K00057	27.4
R00845	C00093 + C00006 <=> C00118 + C00005 + C00080	sn-Glycerol 3-phosphate + NADP+ <=> D-Glyceraldehyde 3-phosphate + NADPH + H+	TRUE	1.1.1.177	sn-glycerol-3-phosphate:NADP+ 1-oxidoreductase		32.9
R00846	C00093 + C00007 <=> C00111 + C00027	sn-Glycerol 3-phosphate + Oxygen <=> Glycerone phosphate + Hydrogen peroxide	FALSE	1.1.3.21	sn-Glycerol-3-phosphate:oxygen 2-oxidoreductase	K00105	-107
R00847	C00002 + C00116 <=> C00008 + C00093	ATP + Glycerol <=> ADP + sn-Glycerol 3-phosphate	TRUE	2.7.1.30	ATP:glycerol 3-phosphotransferase	K00864	-15.6
R00848	C00093 + C00016 <=> C00111 + C01352	sn-Glycerol 3-phosphate + FAD <=> Glycerone phosphate + FADH2	TRUE	1.1.5.3	sn-Glycerol-3-phosphate:(acceptor) 2-oxidoreductase	K00111; K00112; K00113	9.4
R00850	C00093 + C00031 <=> C00116 + C00092	sn-Glycerol 3-phosphate + D-Glucose <=> Glycerol + D-Glucose 6-phosphate	TRUE	2.7.1.142	sn-Glycerol-3-phosphate:D-glucose 6-phosphotransferase		-1.7
R00853	C00052 + C00093 <=> C00015 + C04641	UDP-alpha-D-galactose + sn-Glycerol 3-phosphate <=> UDP + 2-(alpha-D-Galactosyl)-sn-glycerol 3-phosphate	TRUE	2.4.1.137	UDP-alpha-D-galactose:sn-glycerol-3-phosphate 2-alpha-D-galactosyltransferase		-9.3
R00854	C00052 + C00093 <=> C00015 + C04703	UDP-alpha-D-galactose + sn-Glycerol 3-phosphate <=> UDP + alpha-D-Galactosyl-(1,1')-sn-glycerol 3-phosphate	TRUE	2.4.1.96	UDP-alpha-D-galactose:sn-glycerol-3-phosphate 1-alpha-D-galactosyltransferase		-14.3
R00855	C00513 + C00001 <=> C00055 + C00093	CDP-glycerol + H2O <=> CMP + sn-Glycerol 3-phosphate	TRUE	3.6.1.16	CDPglycerol phosphoglycerohydrolase	K01517	-36.2
R00856	C00063 + C00093 <=> C00013 + C00513	CTP + sn-Glycerol 3-phosphate <=> Diphosphate + CDP-glycerol	TRUE	2.7.7.39	CTP:sn-glycerol-3-phosphate cytidylyltransferase	K00980	2.9
R00858	C00283 + 3 C00006 + 3 C00001 <=> C00094 + 3 C00005 + 3 C00080	Hydrogen sulfide + 3 NADP+ + 3 H2O <=> Sulfite + 3 NADPH + 3 H+	TRUE	1.8.1.2	hydrogen-sulfide:NADP+ oxidoreductase	K00380; K00381; K00385; K16950; K16951	129.2
R00863	C00606 <=> C00041 + C09306	3-Sulfino-L-alanine <=> L-Alanine + Sulfur dioxide	TRUE	4.1.1.12	3-Sulfino-L-alanine 4-carboxy-lyase	K09758
R00864	C00094 + C00087 <=> C00320	Sulfite + Sulfur <=> Thiosulfate	TRUE		NA
R00866	C00002 + C00095 <=> C00008 + C01094	ATP + D-Fructose <=> ADP + D-Fructose 1-phosphate	TRUE	2.7.1.3	ATP:D-fructose 1-phosphotransferase	K00846	-15.5
R00867	C00002 + C00095 <=> C00008 + C05345	ATP + D-Fructose <=> ADP + beta-D-Fructose 6-phosphate	TRUE	2.7.1.1; 2.7.1.4	ATP:D-fructose 6-phosphotransferase	K00844; K00847	-14.6
R00868	C00392 + C00003 <=> C00095 + C00004 + C00080	Mannitol + NAD+ <=> D-Fructose + NADH + H+	TRUE	1.1.1.11; 1.1.1.67	D-Mannitol:NAD+ 2-oxidoreductase	K00007; K00045	10.4
R00870	C00392 + C00006 <=> C00095 + C00005 + C00080	Mannitol + NADP+ <=> D-Fructose + NADPH + H+	TRUE	1.1.1.138	D-Mannitol:NADP+ 2-oxidoreductase		11.4
R00871	C10906 + C00006 <=> C00273 + C00005 + C00080	D-Fructose + NADP+ <=> 5-Dehydro-D-fructose + NADPH + H+	TRUE	1.1.1.124	D-Fructose:NADP+ 5-oxidoreductase		13.6
R00872	C03267 + C00001 <=> C00095 + C00009	beta-D-Fructose 2-phosphate + H2O <=> D-Fructose + Orthophosphate	TRUE		D-fructose 2-phosphate phosphatase		-34.2
R00874	C00095 + C00031 <=> C00198 + C00794	D-Fructose + D-Glucose <=> D-Glucono-1,5-lactone + D-Sorbitol	TRUE	1.1.99.28	D-Glucose:D-fructose oxidoreductase		-15.6
R00875	C00794 + C00003 <=> C00095 + C00004 + C00080	D-Sorbitol + NAD+ <=> D-Fructose + NADH + H+	TRUE	1.1.1.14; 1.1.1.15	D-Glucitol:NAD+ 2-oxidoreductase	K00008	12.2
R00876	C00081 + C00095 <=> C00104 + C00085	ITP + D-Fructose <=> IDP + D-Fructose 6-phosphate	TRUE	2.7.1.1	ITP:D-fructose 6-phosphotransferase		-18.4
R00877	C00159 <=> C00095	D-Mannose <=> D-Fructose	TRUE	5.3.1.7	D-mannose aldose-ketose-isomerase		-2.8
R00878	C00267 <=> C00095	alpha-D-Glucose <=> D-Fructose	TRUE	5.3.1.5	alpha-D-Glucose aldose-ketose-isomerase	K01805	-0.1
R00880	C00096 + C00001 + 2 C00003 <=> C00976 + 2 C00004 + 2 C00080	GDP-mannose + H2O + 2 NAD+ <=> GDP-D-mannuronate + 2 NADH + 2 H+	TRUE	1.1.1.132	GDP-D-mannose:NAD+ 6-oxidoreductase	K00066
R00881	C00096 + C00001 <=> C00144 + C00636	GDP-mannose + H2O <=> GMP + D-Mannose 1-phosphate	TRUE	3.6.1.21	GDP-mannose mannophosphohydrolase		-27.3
R00883	C00035 + C00636 <=> C00009 + C00096	GDP + D-Mannose 1-phosphate <=> Orthophosphate + GDP-mannose	TRUE	2.7.7.22	GDP:D-mannose-1-phosphate guanylyltransferase		4.3
R00885	C00044 + C00636 <=> C00013 + C00096	GTP + D-Mannose 1-phosphate <=> Diphosphate + GDP-mannose	TRUE	2.7.7.13	GTP:alpha-D-mannose-1-phosphate guanylyltransferase	K00966; K00971; K16011; K16881	-3.8
R00888	C00096 <=> C01222 + C00001	GDP-mannose <=> GDP-4-dehydro-6-deoxy-D-mannose + H2O	TRUE	4.2.1.47	GDP-alpha-D-mannose 4,6-hydro-lyase (GDP-4-dehydro-alpha-D-rhamnose-forming); GDP-mannose 4,6-hydro-lyase (GDP-4-dehydro-6-deoxy-D-mannose-forming)	K01711
R00889	C00096 <=> C02280	GDP-mannose <=> GDP-L-galactose	TRUE	5.1.3.18	GDP-mannose 3,5-epimerase	K10046	1.7
R00891	C00065 + C00283 <=> C00097 + C00001	L-Serine + Hydrogen sulfide <=> L-Cysteine + H2O	TRUE	4.2.1.22	L-serine hydro-lyase (adding hydrogen sulfide, L-cysteine-forming)	K01697; K10150	-26
R00892	2 C00097 + C00003 <=> C00491 + C00080 + C00004	2 L-Cysteine + NAD+ <=> L-Cystine + H+ + NADH	TRUE	1.8.1.6	L-cysteine:NAD+ oxidoreductase; NADH:L-cystine oxidoreductase		-5.8
R00893	C00097 + C00007 <=> C00606	L-Cysteine + Oxygen <=> 3-Sulfino-L-alanine	FALSE	1.13.11.20	L-Cysteine:oxygen oxidoreductase	K00456
R00894	C00002 + C00025 + C00097 <=> C00008 + C00009 + C00669	ATP + L-Glutamate + L-Cysteine <=> ADP + Orthophosphate + gamma-L-Glutamyl-L-cysteine	TRUE	6.3.2.2	L-glutamate:L-cysteine gamma-ligase (ADP-forming)	K01919; K11204; K11205	-31.2
R00895	C00097 + C00026 <=> C00957 + C00025	L-Cysteine + 2-Oxoglutarate <=> Mercaptopyruvate + L-Glutamate	TRUE	2.6.1.1; 2.6.1.3	L-Cysteine:2-oxoglutarate aminotransferase		-16.9
R00896	C00097 + C00026 <=> C00957 + C00302	L-Cysteine + 2-Oxoglutarate <=> Mercaptopyruvate + Glutamate	TRUE	2.6.1.1	L-cysteine:2-oxoglutarate aminotransferase	K00811; K00812; K00813; K11358; K14454; K14455	-10.2
R00897	C00979 + C00283 <=> C00097 + C00033	O-Acetyl-L-serine + Hydrogen sulfide <=> L-Cysteine + Acetate	TRUE	2.5.1.47; 2.5.1.65	O3-acetyl-L-serine:hydrogen-sulfide 2-amino-2-carboxyethyltransferase; O3-acetyl-L-serine acetate-lyase (adding hydrogen sulfide)	K01738; K10150; K12339; K13034; K17069	-49.2
R00899	C01419 + C00001 <=> C00097 + C00037	Cys-Gly + H2O <=> L-Cysteine + Glycine	TRUE	3.4.11.1; 3.4.11.2; 3.4.11.23	L-cysteinylglycine dipeptidase	K01255; K01256; K01270; K07751; K11140; K11142; K15428	6.6
R00900	C00097 + C00051 + C00006 <=> C05526 + C00005	L-Cysteine + Glutathione + NADP+ <=> S-Glutathionyl-L-cysteine + NADPH	TRUE	1.8.1.10; 1.8.1.9	L-cysteine,glutathione:NADP+ oxidoreductase (disulfide-forming); NADPH:CoA-glutathione oxidoreductase		10.8
R00901	C00097 + C00094 <=> C00283 + C00506	L-Cysteine + Sulfite <=> Hydrogen sulfide + L-Cysteate	TRUE	4.4.1.10	L-cysteine hydrogen-sulfide-lyase (adding sulfite; L-cysteate-forming)
R00903	C00097 <=> C00793	L-Cysteine <=> D-Cysteine	TRUE	5.1.1.10	2-Amino-3-mercaptopropionic acid racemase; cysteine racemase		-9.5
R00904	C05665 + C00003 + C00001 <=> C00099 + C00004 + C00080	3-Aminopropanal + NAD+ + H2O <=> beta-Alanine + NADH + H+	TRUE	1.2.1.19; 1.2.1.3; 1.2.1.5	3-aminopropanal:NAD+ oxidoreductase	K00128; K00129; K00149; K14085	-41.5
R00905	C02642 + C00001 <=> C00099 + C00011 + C00014	3-Ureidopropionate + H2O <=> beta-Alanine + CO2 + Ammonia	TRUE	3.5.1.6	3-ureidopropanoate amidohydrolase	K01431; K06016	-57.4
R00906	C02207 + C00003 + C00001 <=> C00099 + C00022 + C00004 + C00080	beta-Alanopine + NAD+ + H2O <=> beta-Alanine + Pyruvate + NADH + H+	TRUE	1.5.1.26	N-(D-1-carboxyethyl)-beta-alanine:NAD+ oxidoreductase (beta-alanine-forming)		30.5
R00907	C00041 + C00222 <=> C00022 + C00099	L-Alanine + 3-Oxopropanoate <=> Pyruvate + beta-Alanine	TRUE	2.6.1.18	L-Alanine:3-oxopropanoate aminotransferase	K00822	4
R00908	C00099 + C00026 <=> C00222 + C00025	beta-Alanine + 2-Oxoglutarate <=> 3-Oxopropanoate + L-Glutamate	TRUE	2.6.1.19; 2.6.1.55	beta-alanine:2-oxoglutarate aminotransferase	K00823; K07250; K13524; K15372	-4.2
R00909	C01073 + C00001 <=> C00033 + C00099	N-Acetyl-beta-alanine + H2O <=> Acetate + beta-Alanine	TRUE	3.5.1.21	N-Acetyl-beta-alanine amidohydrolase		-14.1
R00910	C00002 + C00047 + C00099 <=> C00008 + C00009 + C05341	ATP + L-Lysine + beta-Alanine <=> ADP + Orthophosphate + beta-Alanyl-L-lysine	TRUE	6.3.2.11	L-lysine:beta-alanine ligase (ADP-forming)	K14755	-33.5
R00911	C05341 + C00001 <=> C00099 + C00047	beta-Alanyl-L-lysine + H2O <=> beta-Alanine + L-Lysine	TRUE	3.4.13.4	beta-Alanyl-L-lysine hydrolase		-0.9
R00912	C00002 + C00062 + C00099 <=> C00008 + C00009 + C05340	ATP + L-Arginine + beta-Alanine <=> ADP + Orthophosphate + beta-Alanyl-L-arginine	TRUE	6.3.2.11	L-arginine:beta-alanine ligase (ADP-forming)	K14755	-23.2
R00913	C03065 + C00001 <=> C00099 + C00086	3-Guanidinopropanoate + H2O <=> beta-Alanine + Urea	TRUE	3.5.3.17	3-Guanidinopropanoate amidinopropionase		-63.8
R00917	C00099 + C00014 <=> C05670 + 2 C00001	beta-Alanine + Ammonia <=> 3-Aminopropiononitrile + 2 H2O	TRUE		beta-aminopropionitrile aminohydrolase
R00918	C00100 + 6 C00683 + 6 C00005 + 6 C00080 <=> C03240 + 7 C00010 + 6 C00011 + C00001 + 6 C00006	Propanoyl-CoA + 6 (S)-Methylmalonyl-CoA + 6 NADPH + 6 H+ <=> 6-Deoxyerythronolide B + 7 CoA + 6 CO2 + H2O + 6 NADP+	TRUE	2.3.1.94	propanoyl-CoA:(2S)-methylmalonyl-CoA malonyltransferase (cyclizing); propanoyl-CoA:(2S)-methylmalonyl-CoA 2-C-acyltransferase (decarboxylating, oxoacyl-reducing and cyclizing)	K10817	-173.2
R00919	C00100 + C00006 <=> C00894 + C00005 + C00080	Propanoyl-CoA + NADP+ <=> Propenoyl-CoA + NADPH + H+	TRUE	1.3.1.84	propanoyl-CoA:NADP+ 2-oxidoreductase; acrylyl-CoA reductase (NADPH)	K14469; K15020; K19745	62.5
R00920	C00002 + C00163 + C00010 <=> C00008 + C00009 + C00100	ATP + Propanoate + CoA <=> ADP + Orthophosphate + Propanoyl-CoA	TRUE	6.2.1.13	propanoate:CoA ligase (ADP-forming)	K01905; K22224	14.2
R00921	C00100 + C00009 <=> C02876 + C00010	Propanoyl-CoA + Orthophosphate <=> Propanoyl phosphate + CoA	TRUE	2.3.1.222; 2.3.1.8	propanoyl-CoA:phosphate propanoyltransferase	K00625; K13788; K13923; K15024	18
R00922	C00349 + C00010 + C00003 <=> C00100 + C00011 + C00004 + C00080	2-Methyl-3-oxopropanoate + CoA + NAD+ <=> Propanoyl-CoA + CO2 + NADH + H+	TRUE	1.2.1.27	2-Methyl-3-oxopropanoate:NAD+ oxidoreductase (CoA-propanoylating)	K00140	-27.8
R00923	C00683 <=> C00100 + C00011	(S)-Methylmalonyl-CoA <=> Propanoyl-CoA + CO2	TRUE	4.1.1.41	(S)-methylmalonyl-CoA carboxy-lyase (propanoyl-CoA-forming)	K11264; K18426	-19.6
R00924	C00100 + C00016 <=> C01352 + C00894	Propanoyl-CoA + FAD <=> FADH2 + Propenoyl-CoA	TRUE	1.3.8.7	propanoyl-CoA:electron-transfer flavoprotein 2,3-oxidoreductase	K00249	44.5
R00925	C00002 + C00163 + C00010 <=> C00020 + C00013 + C00100	ATP + Propanoate + CoA <=> AMP + Diphosphate + Propanoyl-CoA	TRUE	6.2.1.1; 6.2.1.17	Propanoate:CoA ligase (AMP-forming)		6.2
R00926	C05983 + C00010 <=> C00020 + C00100	Propionyladenylate + CoA <=> AMP + Propanoyl-CoA	TRUE	6.2.1.1; 6.2.1.17	Propionyladenylate:CoA propionyltransferase	K01895; K01908
R00927	C00100 + C00024 <=> C00010 + C03344	Propanoyl-CoA + Acetyl-CoA <=> CoA + 2-Methylacetoacetyl-CoA	TRUE	2.3.1.16; 2.3.1.9	acetyl-CoA:propanoyl-CoA 2-C-acetyltransferase; 2-methylacetoacetyl-CoA thiolase	K00632; K07508; K07509; K07513	32.2
R00928	C00024 + C00163 <=> C00033 + C00100	Acetyl-CoA + Propanoate <=> Acetate + Propanoyl-CoA	TRUE	2.8.3.1	Acetyl-CoA:propanoate CoA-transferase	K01026	10.6
R00930	C00683 + C00022 <=> C00100 + C00036	(S)-Methylmalonyl-CoA + Pyruvate <=> Propanoyl-CoA + Oxaloacetate	TRUE	2.1.3.1	(S)-2-Methyl-3-oxopropanoyl-CoA:pyruvate carboxyltransferase	K03416	-2.3
R00931	C02225 + C00010 <=> C00100 + C00036 + C00001	2-Methylcitrate + CoA <=> Propanoyl-CoA + Oxaloacetate + H2O	TRUE	2.3.3.5	propanoyl-CoA:oxaloacetate C-propanoyltransferase (thioester-hydrolysing, 1-carboxyethyl-forming); 2-methylcitrate oxaloacetate-lyase	K01659	39.2
R00932	C02630 + C00010 <=> C00100 + C00001 + C00048	2-Hydroxyglutarate + CoA <=> Propanoyl-CoA + H2O + Glyoxylate	TRUE	2.3.3.11	propanoyl-CoA:glyoxylate C-propanoyltransferase (thioester-hydrolysing, 2-carboxyethyl-forming); 2-hydroxyglutarate glyoxylate-lyase (CoA-propanoylating)		38.3
R00934	C00100 + C00048 <=> C06027	Propanoyl-CoA + Glyoxylate <=> L-erythro-3-Methylmalyl-CoA	TRUE	4.1.3.24	L-erythro-3-methylmalyl-CoA glyoxylate-lyase (propanoyl-CoA-forming)	K08691; K19281	-14.3
R00935	C06002 + C00010 + C00003 <=> C00100 + C00011 + C00004 + C00080	(S)-Methylmalonate semialdehyde + CoA + NAD+ <=> Propanoyl-CoA + CO2 + NADH + H+	TRUE	1.2.1.27	(S)-Methylmalonate semialdehyde:NAD+ oxidoreductase (CoA-propanoylating)	K00140	-28.6
R00936	C00101 + C00003 <=> C00415 + C00004 + C00080	Tetrahydrofolate + NAD+ <=> Dihydrofolate + NADH + H+	TRUE	1.5.1.3	5,6,7,8-tetrahydrofolate:NAD+ oxidoreductase	K00287; K13938; K13998; K18589; K18590; K18591; K19643; K19644; K19645	26.3
R00937	C00101 + 2 C00003 <=> C00504 + 2 C00004 + 2 C00080	Tetrahydrofolate + 2 NAD+ <=> Folate + 2 NADH + 2 H+	TRUE	1.5.1.3	5,6,7,8-tetrahydrofolate:NAD+ oxidoreductase	K00287; K13998; K18589; K18590; K18591; K19643; K19644	46
R00939	C00101 + C00006 <=> C00415 + C00005 + C00080	Tetrahydrofolate + NADP+ <=> Dihydrofolate + NADPH + H+	TRUE	1.5.1.3	5,6,7,8-tetrahydrofolate:NADP+ oxidoreductase	K00287; K13938; K13998; K18589; K18590; K18591; K19643; K19644; K19645	27.3
R00940	C00101 + 2 C00006 <=> C00504 + 2 C00005 + 2 C00080	Tetrahydrofolate + 2 NADP+ <=> Folate + 2 NADPH + 2 H+	TRUE	1.5.1.3	5,6,7,8-tetrahydrofolate:NADP+ oxidoreductase	K00287; K13998; K18589; K18590; K18591; K19643; K19644	47.9
R00941	C00234 + C00006 + C00001 <=> C00101 + C00011 + C00005 + C00080	10-Formyltetrahydrofolate + NADP+ + H2O <=> Tetrahydrofolate + CO2 + NADPH + H+	TRUE	1.5.1.6	10-formyltetrahydrofolate:NADP+ oxidoreductase	K00289	-34.7
R00942	C00002 + C00101 + C00025 <=> C00008 + C00009 + C09332	ATP + Tetrahydrofolate + L-Glutamate <=> ADP + Orthophosphate + THF-L-glutamate	TRUE	6.3.2.17	Tetrahydrofolate:L-glutamate gamma-ligase (ADP-forming)	K01930; K11754; K22099
R00943	C00101 + C00058 + C00002 <=> C00008 + C00009 + C00234	Tetrahydrofolate + Formate + ATP <=> ADP + Orthophosphate + 10-Formyltetrahydrofolate	TRUE	6.3.4.3	Formate:tetrahydrofolate ligase (ADP-forming)	K00288; K01938; K13402	-4.8
R00944	C00234 + C00001 <=> C00058 + C00101	10-Formyltetrahydrofolate + H2O <=> Formate + Tetrahydrofolate	TRUE	3.5.1.10	10-Formyltetrahydrofolate amidohydrolase	K01433	-21.6
R00945	C00143 + C00037 + C00001 <=> C00101 + C00065	5,10-Methylenetetrahydrofolate + Glycine + H2O <=> Tetrahydrofolate + L-Serine	TRUE	2.1.2.1	5,10-Methylenetetrahydrofolate:glycine hydroxymethyltransferase	K00600	6.5
R00946	C00440 + C00155 <=> C00101 + C00073	5-Methyltetrahydrofolate + L-Homocysteine <=> Tetrahydrofolate + L-Methionine	FALSE	2.1.1.13	5-Methyltetrahydrofolate:L-homocysteine S-methyltransferase	K00548	-10.1
R00947	C00103 + C00001 <=> C00267 + C00009	D-Glucose 1-phosphate + H2O <=> alpha-D-Glucose + Orthophosphate	TRUE	3.1.3.10	alpha-D-glucose-1-phosphate phosphohydrolase	K01085; K20866	-16.6
R00948	C00002 + C00103 <=> C00013 + C00498	ATP + D-Glucose 1-phosphate <=> Diphosphate + ADP-glucose	TRUE	2.7.7.27	ATP:alpha-D-glucose-1-phosphate adenylyltransferase	K00975	-7.9
R00949	C00002 + C00103 <=> C00008 + C01231	ATP + D-Glucose 1-phosphate <=> ADP + alpha-D-Glucose 1,6-bisphosphate	TRUE	2.7.1.10	ATP:D-glucose-1-phosphate 6-phosphotransferase		-16
R00951	C00498 + C00001 <=> C00020 + C00103	ADP-glucose + H2O <=> AMP + D-Glucose 1-phosphate	TRUE	3.6.1.21	ADP-glucose glucose-1-phosphohydrolase	K18447	-26.5
R00952	C00185 + C00009 <=> C00103 + C00031	Cellobiose + Orthophosphate <=> D-Glucose 1-phosphate + D-Glucose	TRUE	2.4.1.20	cellobiose:phosphate alpha-D-glucosyltransferase	K00702	3.6
R00953	C02048 + C00009 <=> C00031 + C00103	Laminaribiose + Orthophosphate <=> D-Glucose + D-Glucose 1-phosphate	TRUE	2.4.1.31	3-beta-D-glucosyl-D-glucose:phosphate alpha-D-glucosyltransferase		2.6
R00954	C00044 + C00103 <=> C00013 + C00394	GTP + D-Glucose 1-phosphate <=> Diphosphate + GDP-glucose	TRUE	2.7.7.34	GTP:alpha-D-glucose-1-phosphate guanylyltransferase		2.2
R00955	C00029 + C00446 <=> C00103 + C00052	UDP-glucose + alpha-D-Galactose 1-phosphate <=> D-Glucose 1-phosphate + UDP-alpha-D-galactose	TRUE	2.7.7.12	UDP-glucose:alpha-D-galactose-1-phosphate uridylyltransferase	K00965	-2.9
R00956	C00063 + C00103 <=> C00013 + C00501	CTP + D-Glucose 1-phosphate <=> Diphosphate + CDP-glucose	TRUE	2.7.7.33	CTP:alpha-D-glucose-1-phosphate cytidylyltransferase	K00978	-0.7
R00957	2 C00103 + C00001 <=> C00208 + 2 C00009	2 D-Glucose 1-phosphate + H2O <=> Maltose + 2 Orthophosphate	TRUE	2.4.1.139	alpha-D-Glucose-1-phosphate:alpha-D-glucose-1-phosphate 4-alpha-D-glucosyltransferase (dephosphorylating)		-18.5
R00959	C00103 <=> C00668	D-Glucose 1-phosphate <=> alpha-D-Glucose 6-phosphate	TRUE	5.4.2.2; 5.4.2.5	alpha-D-Glucose 1-phosphate 1,6-phosphomutase	K01835; K15778; K15779	-7.4
R00960	2 C00103 <=> C01231 + C00031	2 D-Glucose 1-phosphate <=> alpha-D-Glucose 1,6-bisphosphate + D-Glucose	TRUE	2.7.1.41	D-Glucose-1-phosphate:D-glucose-1-phosphate 6-phosphotransferase		-6.1
R00961	C00104 + C00001 <=> C00130 + C00009	IDP + H2O <=> IMP + Orthophosphate	TRUE	3.6.1.5; 3.6.1.6; 3.6.1.64	IDP phosphohydrolase; inosine diphosphate phosphatase	K01510; K01511; K12304; K12305; K14641; K14642; K16855	6.1
R00962	C00081 + C00475 <=> C00104 + C00055	ITP + Cytidine <=> IDP + CMP	TRUE	2.7.1.48	ITP:cytidine 5'-phosphotransferase	K00876	-14.7
R00963	C00105 + C00001 <=> C00299 + C00009	UMP + H2O <=> Uridine + Orthophosphate	TRUE	3.1.3.5	uridine 5'-monophosphate phosphohydrolase	K01081; K03787; K08693; K08723; K11751; K19970; K20881	-10
R00964	C00002 + C00299 <=> C00008 + C00105	ATP + Uridine <=> ADP + UMP	TRUE	2.7.1.213; 2.7.1.48	ATP:uridine 5'-phosphotransferase	K00876; K21057	-16.4
R00965	C01103 <=> C00105 + C00011	Orotidine 5'-phosphate <=> UMP + CO2	TRUE	4.1.1.23	orotidine-5'-phosphate carboxy-lyase (UMP-forming)	K01591; K13421	-29.9
R00966	C00105 + C00013 <=> C00106 + C00119	UMP + Diphosphate <=> Uracil + 5-Phospho-alpha-D-ribose 1-diphosphate	TRUE	2.4.2.9	UMP:diphosphate phospho-alpha-D-ribosyltransferase	K00761; K02825	13.7
R00967	C00075 + C00299 <=> C00015 + C00105	UTP + Uridine <=> UDP + UMP	FALSE	2.7.1.48	UTP:uridine 5'-phosphotransferase	K00876	-14.1
R00968	C00044 + C00299 <=> C00035 + C00105	GTP + Uridine <=> GDP + UMP	TRUE	2.7.1.48	GTP:uridine 5'-phosphotransferase	K00876	-13.9
R00969	C06198 + C00001 <=> C00075 + C00105	P1,P4-Bis(5'-uridyl) tetraphosphate + H2O <=> UTP + UMP	FALSE	3.6.1.17	P1,P4-bis(5'-uridyl)-tetraphosphate uridylohydrolase	K01518	-38.4
R00970	C00081 + C00299 <=> C00104 + C00105	ITP + Uridine <=> IDP + UMP	TRUE	2.7.1.48	ITP:uridine 5'-phosphotransferase	K00876	-20.1
R00973	C03030 <=> C00106 + C00011	Uracil 5-carboxylate <=> Uracil + CO2	TRUE	4.1.1.66	uracil-5-carboxylate carboxy-lyase (uracil-forming)		-19.2
R00974	C00380 + C00001 <=> C00106 + C00014	Cytosine + H2O <=> Uracil + Ammonia	TRUE	3.5.4.1	Cytosine aminohydrolase	K01485	-29.9
R00975	C00429 + C00007 <=> C00106 + C00027	5,6-Dihydrouracil + Oxygen <=> Uracil + Hydrogen peroxide	FALSE	1.3.3.7	5,6-Dihydrouracil:oxygen oxidoreductase		-131.7
R00977	C00429 + C00003 <=> C00106 + C00004 + C00080	5,6-Dihydrouracil + NAD+ <=> Uracil + NADH + H+	TRUE	1.3.1.1	5,6-dihydrouracil:NAD+ oxidoreductase	K17722; K17723	1.8
R00978	C00429 + C00006 <=> C00106 + C00005 + C00080	5,6-Dihydrouracil + NADP+ <=> Uracil + NADPH + H+	TRUE	1.3.1.2	5,6-Dihydrouracil:NADP+ oxidoreductase	K00207	2.7
R00980	C00108 + C00007 + C00005 + C00080 <=> C00196 + C00014 + C00006	Anthranilate + Oxygen + NADPH + H+ <=> 2,3-Dihydroxybenzoate + Ammonia + NADP+	FALSE	1.14.13.35	Anthranilate,NADPH:oxygen oxidoreductase (3-hydroxylating, deaminating)		-464.2
R00982	C00002 + C00108 + C00010 <=> C00020 + C00013 + C02247	ATP + Anthranilate + CoA <=> AMP + Diphosphate + Anthraniloyl-CoA	TRUE	6.2.1.32	Anthranilate:CoA ligase (AMP-forming)	K08295; K18000	-9.4
R00983	C02775 + C00007 <=> C00108 + C00011	2,3-Dihydroxyindole + Oxygen <=> Anthranilate + CO2	FALSE	1.13.11.23	2,3-Dihydroxyindole:oxygen 2,3-oxidoreductase (decyclizing)		-449
R00984	C00019 + C00108 <=> C00021 + C03005	S-Adenosyl-L-methionine + Anthranilate <=> S-Adenosyl-L-homocysteine + N-Methylanthranilate	TRUE	2.1.1.111	S-Adenosyl-L-methionine:anthranilate N-methyltransferase	K12643
R00985	C00251 + C00014 <=> C00108 + C00022 + C00001	Chorismate + Ammonia <=> Anthranilate + Pyruvate + H2O	TRUE	4.1.3.27	chorismate pyruvate-lyase (amino-accepting; anthranilate-forming)	K01656; K01657; K01658; K13497; K13501; K13503	-66.2
R00986	C00251 + C00064 <=> C00108 + C00022 + C00025	Chorismate + L-Glutamine <=> Anthranilate + Pyruvate + L-Glutamate	TRUE	4.1.3.27	Chorismate pyruvate-lyase (amino-accepting)	K01656; K01657; K01658; K13497; K13501; K13503	-77.6
R00987	C00328 + C00001 <=> C00108 + C00041	L-Kynurenine + H2O <=> Anthranilate + L-Alanine	TRUE	3.7.1.3	L-Kynurenine hydrolase	K01556	-54.2
R00988	C05653 + C00001 <=> C00058 + C00108	Formylanthranilate + H2O <=> Formate + Anthranilate	TRUE	3.5.1.9	N-Formylanthranilate amidohydrolase	K01432; K07130; K14263	-31.2
R00989	C00083 + C00108 <=> C00010 + C03147	Malonyl-CoA + Anthranilate <=> CoA + N-Malonylanthranilate	TRUE	2.3.1.113	Malonyl-CoA:anthranilate N-malonyltransferase		-20
R00990	C00108 <=> C00292 + C00011	Anthranilate <=> Aniline + CO2	TRUE	4.1.1.24	2-Aminobenzoate carboxy-lyase		-11
R00993	C00109 + C00009 + C00007 <=> C02876 + C00011 + C00027	2-Oxobutanoate + Orthophosphate + Oxygen <=> Propanoyl phosphate + CO2 + Hydrogen peroxide	FALSE		2-oxobutanoate:oxygen 2-oxidoreductase (phosphorylating)		-236.5
R00994	C00109 + C00011 + C00004 + C00080 <=> C06032 + C00003	2-Oxobutanoate + CO2 + NADH + H+ <=> D-erythro-3-Methylmalate + NAD+	TRUE	1.1.1.85	(2R,3S)-3-methylmalate:NAD+ oxidoreductase	K00052	3.1
R00995	C00109 + C00011 <=> C06030	2-Oxobutanoate + CO2 <=> Methyloxaloacetate	TRUE	4.1.1.3	methyloxaloacetate carboxy-lyase (2-oxobutanoate-forming)		23.7
R00996	C00188 <=> C00109 + C00014	L-Threonine <=> 2-Oxobutanoate + Ammonia	TRUE	4.3.1.19	L-threonine ammonia-lyase (2-oxobutanoate-forming)	K01754; K17989	-24.8
R00997	C01234 + C00001 <=> C00109 + C00014	1-Aminocyclopropane-1-carboxylate + H2O <=> 2-Oxobutanoate + Ammonia	TRUE	3.5.99.7	1-aminocyclopropane-1-carboxylate aminohydrolase (isomerizing); 1-aminocyclopropane-1-carboxylate endolyase (deaminating)	K01505	25.9
R00998	C02488 + C00010 <=> C00024 + C00001 + C00109	(R)-2-Ethylmalate + CoA <=> Acetyl-CoA + H2O + 2-Oxobutanoate	TRUE	2.3.3.6	acetyl-CoA:2-oxobutanoate C-acetyltransferase (thioester-hydrolysing, carboxymethyl-forming); (R)-2-ethylmalate 2-oxobutanoyl-lyase (CoA-acylating)		20.2
R00999	C01118 + C00001 <=> C00109 + C00042 + C00014	O-Succinyl-L-homoserine + H2O <=> 2-Oxobutanoate + Succinate + Ammonia	TRUE	2.5.1.48	O-Succinyl-L-homoserine succinate-lyase (deaminating; 2-oxobutanoate-forming)	K01739	-58.1
R01000	C05984 + C00003 <=> C00109 + C00004 + C00080	2-Hydroxybutanoic acid + NAD+ <=> 2-Oxobutanoate + NADH + H+	TRUE	1.1.1.27	2-hydroxybutyrate:NAD+ oxidoreductase	K00016	19.1
R01001	C02291 + C00001 <=> C00097 + C00014 + C00109	L-Cystathionine + H2O <=> L-Cysteine + Ammonia + 2-Oxobutanoate	TRUE	4.4.1.1	L-cystathionine cysteine-lyase (deaminating; 2-oxobutanoate-forming)	K01758; K17217	2.1
R01010	C00111 + C00001 <=> C00184 + C00009	Glycerone phosphate + H2O <=> Glycerone + Orthophosphate	TRUE	3.1.3.1; 3.1.3.2	Glycerone phosphate phosphohydrolase		-12.7
R01011	C00002 + C00184 <=> C00008 + C00111	ATP + Glycerone <=> ADP + Glycerone phosphate	TRUE	2.7.1.29	ATP:glycerone phosphotransferase	K00863	-13.7
R01012	C00074 + C00184 <=> C00022 + C00111	Phosphoenolpyruvate + Glycerone <=> Pyruvate + Glycerone phosphate	FALSE	2.7.1.121	phosphoenolpyruvate:glycerone phosphotransferase	K05878; K05879; K05881	-41.4
R01014	C03394 <=> C00111 + C00067	Erythrulose 1-phosphate <=> Glycerone phosphate + Formaldehyde	TRUE	4.1.2.2	erythrulose-1-phosphate formaldehyde-lyase (glycerone-phosphate-forming)		19.4
R01015	C00118 <=> C00111	D-Glyceraldehyde 3-phosphate <=> Glycerone phosphate	TRUE	5.3.1.1	D-glyceraldehyde-3-phosphate aldose-ketose-isomerase	K01803	-5.5
R01016	C00111 <=> C00546 + C00009	Glycerone phosphate <=> Methylglyoxal + Orthophosphate	TRUE	4.2.3.3	glycerone-phosphate phosphate-lyase (methylglyoxal-forming)	K01734	-56.5
R01019	C00113 + C00084 + C00001 <=> C01359 + C00033	PQQ + Acetaldehyde + H2O <=> PQQH2 + Acetate	TRUE	1.2.5.2	acetaldehyde:pyrroloquinoline-quinone oxidoreductase		-106.9
R01021	C00002 + C00114 <=> C00008 + C00588	ATP + Choline <=> ADP + Choline phosphate	TRUE	2.7.1.32	ATP:choline phosphotransferase	K00866; K14156	-18
R01022	C00114 + C00007 <=> C00576 + C00027	Choline + Oxygen <=> Betaine aldehyde + Hydrogen peroxide	FALSE	1.1.3.17	choline:oxygen 1-oxidoreductase	K17755
R01023	C00024 + C00114 <=> C00010 + C01996	Acetyl-CoA + Choline <=> CoA + Acetylcholine	TRUE	2.3.1.6	Acetyl-CoA:choline O-acetyltransferase	K00623	-9.6
R01026	C01996 + C00001 <=> C00114 + C00033	Acetylcholine + H2O <=> Choline + Acetate	TRUE	3.1.1.7; 3.1.1.8	Acetylcholine aectylhydrolase	K01049	-20.4
R01027	C00053 + C00114 <=> C00054 + C00919	3'-Phosphoadenylyl sulfate + Choline <=> Adenosine 3',5'-bisphosphate + Choline sulfate	TRUE	2.8.2.6	3'-phosphoadenylyl-sulfate:choline sulfotransferase
R01028	C00919 + C00001 <=> C00114 + C00059	Choline sulfate + H2O <=> Choline + Sulfate	TRUE	3.1.6.6	Choline sulfate sulfohydrolase
R01030	C00670 + C00001 <=> C00114 + C00093	sn-Glycero-3-phosphocholine + H2O <=> Choline + sn-Glycerol 3-phosphate	TRUE	3.1.4.2; 3.1.4.46	sn-Glycero-3-phosphocholine glycerophosphohydrolase	K01126; K18695; K18696
R01031	C02634 + C00001 <=> C00022 + C01327 + C00014	3-Chloro-D-alanine + H2O <=> Pyruvate + Hydrochloric acid + Ammonia	TRUE	4.5.1.2	3-chloro-D-alanine chloride-lyase (deaminating; pyruvate-forming)
R01032	C00698 + C00022 + C00014 <=> C02635 + C00001	Cl- + Pyruvate + Ammonia <=> 3-Chloro-L-alanine + H2O	TRUE		3-chloro-L-alanine chloride-lyase (deaminating; pyruvate-forming)
R01033	C02357 + C00007 + C00004 <=> C00698 + C00090 + C00003 + C00011	2-Chlorobenzoate + Oxygen + NADH <=> Cl- + Catechol + NAD+ + CO2	FALSE	1.14.12.13	2-chlorobenzoate,NADH:oxygen oxidoreductase (1,2-hydroxylating, dechlorinating, decarboxylating)	K08686; K20808; K20809
R01034	C00116 + C00003 <=> C00184 + C00004 + C00080	Glycerol + NAD+ <=> Glycerone + NADH + H+	TRUE	1.1.1.6	glycerol:NAD+ 2-oxidoreductase	K00005; K22251	24.6
R01036	C00116 + C00003 <=> C00577 + C00004 + C00080	Glycerol + NAD+ <=> D-Glyceraldehyde + NADH + H+	TRUE	1.1.1.21; 1.1.1.72	Glycerol:NAD+ oxidoreductase	K00011	39.6
R01039	C00116 + C00006 <=> C00184 + C00005 + C00080	Glycerol + NADP+ <=> Glycerone + NADPH + H+	TRUE	1.1.1.156	glycerol:NADP+ 2-oxidoreductase (glycerone-forming)	K18097	25.6
R01041	C00116 + C00006 <=> C00577 + C00005 + C00080	Glycerol + NADP+ <=> D-Glyceraldehyde + NADPH + H+	TRUE	1.1.1.2; 1.1.1.21; 1.1.1.372; 1.1.1.72	glycerol:NADP+ oxidoreductase	K00002; K00011	40.6
R01043	C02979 + C00001 <=> C00116 + C00009	Glycerol 2-phosphate + H2O <=> Glycerol + Orthophosphate	TRUE	3.1.3.19	Glycerol-2-phosphate phosphohydrolase		-23.4
R01044	C00013 + C00116 <=> C00009 + C00623	Diphosphate + Glycerol <=> Orthophosphate + sn-Glycerol 1-phosphate	TRUE	2.7.1.79	diphosphate:glycerol 1-phosphotransferase		2.7
R01047	C00116 <=> C00969 + C00001	Glycerol <=> 3-Hydroxypropanal + H2O	TRUE	4.2.1.30	glycerol hydro-lyase (3-hydroxypropanal-forming)	K06120; K06121; K06122	-35.1
R01049	C00002 + C00117 <=> C00020 + C00119	ATP + D-Ribose 5-phosphate <=> AMP + 5-Phospho-alpha-D-ribose 1-diphosphate	TRUE	2.7.6.1	ATP:D-ribose-5-phosphate diphosphotransferase	K00948	0.4
R01050	C00002 + C00117 <=> C00008 + C01151	ATP + D-Ribose 5-phosphate <=> ADP + D-Ribose 1,5-bisphosphate	TRUE	2.7.1.18	ATP:D-ribose-5-phosphate 1-phosphotransferase		-11.1
R01051	C00002 + C00121 <=> C00008 + C00117	ATP + D-Ribose <=> ADP + D-Ribose 5-phosphate	TRUE	2.7.1.15	ATP:D-ribose 5-phosphotransferase	K00852	-25
R01052	C00008 + C00117 <=> C00009 + C00301	ADP + D-Ribose 5-phosphate <=> Orthophosphate + ADP-ribose	TRUE	2.7.7.35	ADP:D-ribose-5-phosphate adenylyltransferase		-1.6
R01053	C00002 + C00117 + C00014 <=> C00008 + C00009 + C03090	ATP + D-Ribose 5-phosphate + Ammonia <=> ADP + Orthophosphate + 5-Phosphoribosylamine	TRUE	6.3.4.7	Ribose-5-phosphate:ammonia ligase (ADP-forming)		-34.6
R01054	C00301 + C00001 <=> C00020 + C00117	ADP-ribose + H2O <=> AMP + D-Ribose 5-phosphate	TRUE	3.6.1.13; 3.6.1.21; 3.6.1.53	ADP-ribose ribophosphohydrolase	K01515; K01517; K08312; K13987; K13988; K18453	-22.2
R01055	C00106 + C00117 <=> C01168 + C00001	Uracil + D-Ribose 5-phosphate <=> Pseudouridine 5'-phosphate + H2O	TRUE	4.2.1.70	uracil hydro-lyase (adding D-ribose 5-phosphate; pseudouridine-5'-phosphate-forming)	K16329; K16330	-37.1
R01056	C00117 <=> C00199	D-Ribose 5-phosphate <=> D-Ribulose 5-phosphate	TRUE	5.3.1.6	D-ribose-5-phosphate aldose-ketose-isomerase	K01807; K01808	1.9
R01057	C00620 <=> C00117	alpha-D-Ribose 1-phosphate <=> D-Ribose 5-phosphate	TRUE	5.4.2.2; 5.4.2.7	D-Ribose 1,5-phosphomutase	K01835; K01839; K15778; K15779; K22199	-11.7
R01058	C00118 + C00006 + C00001 <=> C00197 + C00005 + C00080	D-Glyceraldehyde 3-phosphate + NADP+ + H2O <=> 3-Phospho-D-glycerate + NADPH + H+	TRUE	1.2.1.9; 1.2.1.90	D-glyceraldehyde 3-phosphate:NADP+ oxidoreductase	K00131; K18978	-36.1
R01059	C00002 + C00577 <=> C00008 + C00118	ATP + D-Glyceraldehyde <=> ADP + D-Glyceraldehyde 3-phosphate	TRUE	2.7.1.28	ATP:D-glyceraldehyde 3-phosphotransferase	K00863	-23.3
R01061	C00118 + C00009 + C00003 <=> C00236 + C00004 + C00080	D-Glyceraldehyde 3-phosphate + Orthophosphate + NAD+ <=> 3-Phospho-D-glyceroyl phosphate + NADH + H+	TRUE	1.2.1.12; 1.2.1.59	D-glyceraldehyde-3-phosphate:NAD+ oxidoreductase (phosphorylating)	K00134; K00150; K10705	7.8
R01063	C00118 + C00009 + C00006 <=> C00236 + C00005 + C00080	D-Glyceraldehyde 3-phosphate + Orthophosphate + NADP+ <=> 3-Phospho-D-glyceroyl phosphate + NADPH + H+	TRUE	1.2.1.13; 1.2.1.59	D-glyceraldehyde-3-phosphate:NADP+ oxidoreductase (phosphorylating)	K00150; K05298	8.8
R01064	C01286 <=> C00022 + C00118	2-Dehydro-3-deoxy-6-phospho-D-galactonate <=> Pyruvate + D-Glyceraldehyde 3-phosphate	TRUE	4.1.2.21; 4.1.2.55	2-dehydro-3-deoxy-6-phospho-D-galactonate D-glyceraldehyde-3-phospho-lyase (pyruvate-forming)	K01631; K11395	13.1
R01066	C00673 <=> C00118 + C00084	2-Deoxy-D-ribose 5-phosphate <=> D-Glyceraldehyde 3-phosphate + Acetaldehyde	TRUE	4.1.2.4	2-deoxy-D-ribose-5-phosphate acetaldehyde-lyase (D-glyceraldehyde-3-phosphate-forming)	K01619	20.2
R01067	C00085 + C00118 <=> C00279 + C00231	D-Fructose 6-phosphate + D-Glyceraldehyde 3-phosphate <=> D-Erythrose 4-phosphate + D-Xylulose 5-phosphate	TRUE	2.2.1.1	D-Fructose 6-phosphate:D-glyceraldehyde-3-phosphate glycolaldehyde transferase	K00615	10
R01068	C00354 <=> C00111 + C00118	D-Fructose 1,6-bisphosphate <=> Glycerone phosphate + D-Glyceraldehyde 3-phosphate	TRUE	4.1.2.13	D-fructose-1,6-bisphosphate D-glyceraldehyde-3-phosphate-lyase (glycerone-phosphate-forming)	K01622; K01623; K01624; K11645; K16305; K16306	19.8
R01069	C03785 <=> C00111 + C00118	D-Tagatose 1,6-bisphosphate <=> Glycerone phosphate + D-Glyceraldehyde 3-phosphate	TRUE	4.1.2.40	D-tagatose 1,6-bisphosphate D-glyceraldehyde-3-phosphate-lyase (glycerone-phosphate-forming)	K01635; K08302; K16371	17.8
R01070	C05378 <=> C00111 + C00118	beta-D-Fructose 1,6-bisphosphate <=> Glycerone phosphate + D-Glyceraldehyde 3-phosphate	TRUE	4.1.2.13	beta-D-fructose-1,6-bisphosphate D-glyceraldehyde-3-phosphate-lyase (glycerone-phosphate-forming)	K01622; K01623; K01624; K11645; K16305; K16306	17.8
R01071	C02739 + C00013 <=> C00002 + C00119	1-(5-Phospho-D-ribosyl)-ATP + Diphosphate <=> ATP + 5-Phospho-alpha-D-ribose 1-diphosphate	TRUE	2.4.2.17	1-(5-phospho-D-ribosyl)-ATP:diphosphate phospho-alpha-D-ribosyl-transferase	K00765; K02502
R01072	C03090 + C00013 + C00025 <=> C00064 + C00119 + C00001	5-Phosphoribosylamine + Diphosphate + L-Glutamate <=> L-Glutamine + 5-Phospho-alpha-D-ribose 1-diphosphate + H2O	TRUE	2.4.2.14	5-phosphoribosylamine:diphosphate phospho-alpha-D-ribosyltransferase (glutamate-amidating)	K00764	54.5
R01073	C04302 + C00013 <=> C00108 + C00119	N-(5-Phospho-D-ribosyl)anthranilate + Diphosphate <=> Anthranilate + 5-Phospho-alpha-D-ribose 1-diphosphate	TRUE	2.4.2.18	N-(5-Phospho-D-ribosyl)anthranilate:pyrophosphate phosphoribosyl-transferase	K00766; K13497	54.5
R01074	C00002 + C00120 <=> C00013 + C05921	ATP + Biotin <=> Diphosphate + Biotinyl-5'-AMP	TRUE	6.2.1.11; 6.3.4.10; 6.3.4.11; 6.3.4.15; 6.3.4.9	biotin:CoA ligase (AMP-forming); biotin:apo-[carboxylase] ligase (AMP-forming); ATP:biotin adenylyltransferase	K01942; K01947; K03524
R01075	C00002 + C00120 + C00010 <=> C00020 + C00013 + C01894	ATP + Biotin + CoA <=> AMP + Diphosphate + Biotinyl-CoA	TRUE	6.2.1.11	biotin:CoA ligase (AMP-forming)		-9.4
R01076	C01893 + C00001 <=> C00120 + C00014	Biotin amide + H2O <=> Biotin + Ammonia	TRUE	3.5.1.12	Biotin-amide amidohydrolase		-12.4
R01077	C05552 + C00001 <=> C00120 + C00047	Biocytin + H2O <=> Biotin + L-Lysine	TRUE	3.5.1.12	N6-D-Biotinyl-L-lysine amidohydrolase	K01435	4.4
R01079	C00121 + C00006 + C00001 <=> C01685 + C00005 + C00080	D-Ribose + NADP+ + H2O <=> D-Ribonate + NADPH + H+	TRUE	1.1.1.115	D-Ribose:NADP+ 1-oxidoreductase		-46.3
R01080	C00299 + C00001 <=> C00106 + C00121	Uridine + H2O <=> Uracil + D-Ribose	TRUE	3.2.2.3	Uridine ribohydrolase	K01240	-12.6
R01081	C00121 <=> C00309	D-Ribose <=> D-Ribulose	TRUE	5.3.1.20	D-ribose aldose-ketose-isomerase		2.7
R01082	C00149 <=> C00122 + C00001	(S)-Malate <=> Fumarate + H2O	TRUE	4.2.1.2	(S)-malate hydro-lyase (fumarate-forming)	K01676; K01677; K01678; K01679	3.5
R01083	C03794 <=> C00122 + C00020	N6-(1,2-Dicarboxyethyl)-AMP <=> Fumarate + AMP	TRUE	4.3.2.2	N6-(1,2-dicarboxyethyl)AMP AMP-lyase (fumarate-forming)	K01756	10.1
R01085	C02514 + C00001 <=> C00122 + C00022	3-Fumarylpyruvate + H2O <=> Fumarate + Pyruvate	TRUE	3.7.1.20; 3.7.1.5	3-fumarylpyruvate fumarylhydrolase	K01557; K16164; K16165	-47.3
R01086	C03406 <=> C00122 + C00062	N-(L-Arginino)succinate <=> Fumarate + L-Arginine	TRUE	4.3.2.1	2-(Nomega-L-arginino)succinate arginine-lyase (fumarate-forming)	K01755; K14681	12.4
R01087	C01384 <=> C00122	Maleic acid <=> Fumarate	TRUE	5.2.1.1	Maleate cis-trans-isomerase	K01799	-6.2
R01088	C00123 + C00001 + C00003 <=> C00233 + C00014 + C00004 + C00080	L-Leucine + H2O + NAD+ <=> 4-Methyl-2-oxopentanoate + Ammonia + NADH + H+	TRUE	1.4.1.9	L-leucine:NAD+ oxidoreductase (deaminating)	K00263	36.8
R01089	C00024 + C00123 <=> C00010 + C02710	Acetyl-CoA + L-Leucine <=> CoA + N-Acetyl-L-leucine	TRUE	2.3.1.66	Acetyl-CoA:L-leucine N-acetyltransferase		-14.8
R01090	C00123 + C00026 <=> C00233 + C00025	L-Leucine + 2-Oxoglutarate <=> 4-Methyl-2-oxopentanoate + L-Glutamate	TRUE	2.6.1.42; 2.6.1.6; 2.6.1.67	L-Leucine:2-oxoglutarate aminotransferase	K00826	-1.2
R01091	C00123 <=> C02486	L-Leucine <=> (3R)-beta-Leucine	TRUE	5.4.3.7	(2S)-alpha-leucine 2,3-aminomutase		7.1
R01092	C00002 + C00984 <=> C00008 + C00446	ATP + alpha-D-Galactose <=> ADP + alpha-D-Galactose 1-phosphate	TRUE	2.7.1.6	ATP:alpha-D-galactose 1-phosphotransferase	K00849	-11
R01093	C00124 + C00004 + C00080 <=> C01697 + C00003	D-Galactose + NADH + H+ <=> Galactitol + NAD+	TRUE	1.1.1.21	galactitol:NAD+ 1-oxidoreductase	K00011	-19.4
R01094	C00124 + C00003 <=> C03383 + C00004 + C00080	D-Galactose + NAD+ <=> D-Galactono-1,4-lactone + NADH + H+	TRUE	1.1.1.48	D-galactose:NAD+ 1-oxidoreductase	K00035; K22215	-14.7
R01095	C00124 + C00005 + C00080 <=> C01697 + C00006	D-Galactose + NADPH + H+ <=> Galactitol + NADP+	TRUE	1.1.1.21	galactitol:NADP+ 1-oxidoreductase	K00011	-20.4
R01096	C00124 + C00006 <=> C02669 + C00005 + C00080	D-Galactose + NADP+ <=> D-Galactono-1,5-lactone + NADPH + H+	TRUE	1.1.1.120; 1.1.1.359; 1.1.1.360; 1.1.1.48	D-galactose:NADP+ 1-oxidoreductase	K18124; K18125	-16.9
R01097	C00124 + C00006 <=> C03383 + C00005 + C00080	D-Galactose + NADP+ <=> D-Galactono-1,4-lactone + NADPH + H+	TRUE	1.1.1.120; 1.1.1.48	D-Galactose:NADP+ 1-oxidoreductase	K00035; K22215	-13.8
R01098	C00124 + C00007 + C00001 <=> C00880 + C00027	D-Galactose + Oxygen + H2O <=> D-Galactonate + Hydrogen peroxide	FALSE	1.1.3.9	D-Galactose:oxygen 6-oxidoreductase	K04618	-167
R01099	C00124 + C00007 <=> C03269 + C00027	D-Galactose + Oxygen <=> D-galacto-Hexodialdose + Hydrogen peroxide	FALSE	1.1.3.9	D-Galactose:oxygen 6-oxidoreductase		-116.6
R01100	C00243 + C00001 <=> C00031 + C00124	Lactose + H2O <=> D-Glucose + D-Galactose	TRUE	3.2.1.108; 3.2.1.23	Lactose galactohydrolase		-10.9
R01101	C05402 + C00001 <=> C00124 + C00031	Melibiose + H2O <=> D-Galactose + D-Glucose	TRUE	3.2.1.22	melibiose galactohydrolase	K01189; K07406; K07407	-10.7
R01103	C00492 + C00001 <=> C00124 + C00089	Raffinose + H2O <=> D-Galactose + Sucrose	TRUE	3.2.1.22	Raffinose galactohydrolase	K01189; K07406; K07407	1
R01104	C05401 + C00001 <=> C00124 + C00116	3-beta-D-Galactosyl-sn-glycerol + H2O <=> D-Galactose + Glycerol	TRUE	3.2.1.22	Galactosylglycerol galactohydrolase	K01189; K07406; K07407	-3.4
R01108	C05422 + 2 C00051 <=> C00127 + C00072	Dehydroascorbate + 2 Glutathione <=> Glutathione disulfide + Ascorbate	FALSE	1.8.5.1	glutathione:dehydroascorbate oxidoreductase	K21888
R01109	C01420 + 2 C00051 <=> C00127 + 2 C00736	Cystine + 2 Glutathione <=> Glutathione disulfide + 2 Cysteine	TRUE	1.8.4.4	Glutathione:cystine oxidoreductase		-1.5
R01110	C20788 + 2 C00051 <=> C00127 + 2 C05330	Homocystine + 2 Glutathione <=> Glutathione disulfide + 2 Homocysteine	TRUE	1.8.4.1	glutathione:homocystine oxidoreductase		-1.5
R01111	C00010 + C00127 <=> C00920 + C00051	CoA + Glutathione disulfide <=> CoA-glutathione + Glutathione	TRUE	1.8.4.3	coenzyme A:glutathione-disulfide oxidoreductase		0.7
R01113	C00491 + 2 C00051 <=> C00127 + 2 C00097	L-Cystine + 2 Glutathione <=> Glutathione disulfide + 2 L-Cysteine	TRUE	1.8.4.4	Glutathione:L-cystine oxidoreductase		22.2
R01117	C00063 + C00270 <=> C00013 + C00128	CTP + N-Acetylneuraminate <=> Diphosphate + CMP-N-acetylneuraminate	TRUE	2.7.7.43	CTP:N-acetylneuraminate cytidylyltransferase	K00983; K21749
R01121	C00002 + C01143 <=> C00008 + C00009 + C00129 + C00011	ATP + (R)-5-Diphosphomevalonate <=> ADP + Orthophosphate + Isopentenyl diphosphate + CO2	TRUE	4.1.1.33	ATP:(R)-5-diphosphomevalonate carboxy-lyase (adding ATP; isopentenyl-diphosphate-forming); ATP:(R)-5-diphosphomevalonate carboxy-lyase (dehydrating)	K01597	-33.2
R01123	C00129 <=> C00235	Isopentenyl diphosphate <=> Dimethylallyl diphosphate	TRUE	5.3.3.2	Isopentenyl-diphosphate delta3-delta2-isomerase	K01823	-4.9
R01126	C00130 + C00001 <=> C00294 + C00009	IMP + H2O <=> Inosine + Orthophosphate	TRUE	3.1.3.5; 3.1.3.99	inosine 5'-monophosphate phosphohydrolase	K01081; K03787; K08693; K08723; K11751; K18550; K19970; K20881	-5.6
R01127	C00130 + C00001 <=> C04734	IMP + H2O <=> 1-(5'-Phosphoribosyl)-5-formamido-4-imidazolecarboxamide	TRUE	2.1.2.3; 3.5.4.10	IMP 1,2-hydrolase (decyclizing)	K00602; K01492; K11176	18.3
R01128	C00130 + C00001 <=> C00262 + C00117	IMP + H2O <=> Hypoxanthine + D-Ribose 5-phosphate	TRUE	3.2.2.12	5'-Inosinate phosphoribohydrolase		-8.1
R01130	C00130 + C00003 + C00001 <=> C00655 + C00004 + C00080	IMP + NAD+ + H2O <=> Xanthosine 5'-phosphate + NADH + H+	TRUE	1.1.1.205	IMP:NAD+ oxidoreductase	K00088	22.1
R01131	C00002 + C00294 <=> C00008 + C00130	ATP + Inosine <=> ADP + IMP	TRUE	2.7.1.73	ATP:inosine 5'-phosphotransferase	K00892; K22026	-20.8
R01132	C00130 + C00013 <=> C00262 + C00119	IMP + Diphosphate <=> Hypoxanthine + 5-Phospho-alpha-D-ribose 1-diphosphate	TRUE	2.4.2.8	IMP:diphosphate phospho-D-ribosyltransferase	K00760; K15780; K19836	26.7
R01134	C00130 + C00014 + C00006 <=> C00144 + C00005 + C00080	IMP + Ammonia + NADP+ <=> GMP + NADPH + H+	TRUE	1.7.1.7	inosine-5'-phosphate:NADP+ oxidoreductase (aminating); NADH:guanosine-5'-phosphate oxidoreductase (deaminating)	K00364
R01135	C00044 + C00130 + C00049 <=> C00035 + C00009 + C03794	GTP + IMP + L-Aspartate <=> GDP + Orthophosphate + N6-(1,2-Dicarboxyethyl)-AMP	TRUE	6.3.4.4	IMP:L-aspartate ligase (GDP-forming)	K01939	11.5
R01137	C00002 + C00206 <=> C00008 + C00131	ATP + dADP <=> ADP + dATP	TRUE	2.7.4.6	ATP:dADP phosphotransferase	K00940; K18533	3.1
R01138	C00131 + C00022 <=> C00206 + C00074	dATP + Pyruvate <=> dADP + Phosphoenolpyruvate	FALSE	2.7.1.40	dATP:pyruvate 2-O-phosphotransferase	K00873; K12406	24.6
R01139	C00131 + C00031 <=> C00206 + C00092	dATP + D-Glucose <=> dADP + D-Glucose 6-phosphate	TRUE	2.7.1.1	dATP:D-glucose 6-phosphotransferase		-20.4
R01140	C00131 + C00095 <=> C00206 + C00085	dATP + D-Fructose <=> dADP + D-Fructose 6-phosphate	TRUE	2.7.1.1	dATP:D-fructose 6-phosphotransferase		-17.8
R01142	C01438 + C00007 + C00004 + C00080 <=> C00132 + C00003 + C00001	Methane + Oxygen + NADH + H+ <=> Methanol + NAD+ + H2O	FALSE	1.14.13.25	Methane,NADH:oxygen oxidoreductase (hydroxylating)	K16157; K16158; K16159; K16160; K16161; K16162	-379.1
R01143	C01438 + C00007 + C00005 + C00080 <=> C00132 + C00006 + C00001	Methane + Oxygen + NADPH + H+ <=> Methanol + NADP+ + H2O	FALSE	1.14.13.25	methane,NADPH:oxygen oxidoreductase (hydroxylating)		-380.1
R01144	C03716 + C00001 <=> C00036 + C00132	Oxaloacetate 4-methyl ester + H2O <=> Oxaloacetate + Methanol	TRUE	3.1.1.44	Oxaloacetate-4-methyl-ester oxaloacetohydrolase		-0.3
R01145	C02704 + C00001 <=> C00132 + C00059	Monomethyl sulfate + H2O <=> Methanol + Sulfate	TRUE	3.1.6.16	Monomethyl-sulfate sulfohydrolase
R01147	C00647 + C00022 <=> C00018 + C00133	Pyridoxamine phosphate + Pyruvate <=> Pyridoxal phosphate + D-Alanine	TRUE		Pyridoxamine-5'-phosphate:2-oxoglutarate aminotransferase		-1.1
R01148	C00133 + C00026 <=> C00022 + C00217	D-Alanine + 2-Oxoglutarate <=> Pyruvate + D-Glutamate	TRUE	2.6.1.21	D-Alanine:2-oxoglutarate aminotransferase	K00824	0.4
R01149	C00133 + C00064 <=> C00014 + C03738	D-Alanine + L-Glutamine <=> Ammonia + gamma-L-Glutamyl-D-alanine	TRUE	2.3.2.14	L-Glutamine:D-alanine gamma-glutamyltransferase		-4.7
R01150	C00002 + 2 C00133 <=> C00008 + C00009 + C00993	ATP + 2 D-Alanine <=> ADP + Orthophosphate + D-Alanyl-D-alanine	TRUE	6.3.2.4	D-alanine:D-alanine ligase (ADP-forming)	K01921	-24.3
R01151	C00134 + C00007 + C00001 <=> C00555 + C00014 + C00027	Putrescine + Oxygen + H2O <=> 4-Aminobutyraldehyde + Ammonia + Hydrogen peroxide	FALSE	1.4.3.10; 1.4.3.22	Putrescine:oxygen oxidoreductase (deaminating)	K03343; K11182	-93.3
R01152	C00436 + C00001 <=> C00134 + C00011 + C00014	N-Carbamoylputrescine + H2O <=> Putrescine + CO2 + Ammonia	TRUE	3.5.1.53	N-Carbamoylputrescine amidohydrolase	K12251	-51.9
R01153	C00019 + C00134 <=> C00021 + C02723	S-Adenosyl-L-methionine + Putrescine <=> S-Adenosyl-L-homocysteine + N-Methylputrescine	TRUE	2.1.1.53	S-Adenosyl-L-methionine:putrescine N-methyltransferase	K05353
R01154	C00024 + C00134 <=> C00010 + C02714	Acetyl-CoA + Putrescine <=> CoA + N-Acetylputrescine	TRUE	2.3.1.57	acetyl-CoA:putrescine N-acetyltransferase	K00657	-20.3
R01155	C00134 + C00026 <=> C00555 + C00025	Putrescine + 2-Oxoglutarate <=> 4-Aminobutyraldehyde + L-Glutamate	TRUE	2.6.1.29; 2.6.1.82	putrescine:2-oxoglutarate aminotransferase	K09251	2.2
R01156	C02714 + C00001 <=> C00033 + C00134	N-Acetylputrescine + H2O <=> Acetate + Putrescine	TRUE	3.5.1.62	N-Acetylputrescine acetylhydrolase		-9.7
R01157	C00179 + C00001 <=> C00134 + C00086	Agmatine + H2O <=> Putrescine + Urea	TRUE	3.5.3.11	Agmatine amidinohydrolase	K01480	-57.7
R01158	C00860 + 2 C00003 + C00001 <=> C00135 + 2 C00004 + 2 C00080	L-Histidinol + 2 NAD+ + H2O <=> L-Histidine + 2 NADH + 2 H+	TRUE	1.1.1.23	L-histidinol:NAD+ oxidoreductase	K00013; K14152	-6.5
R01159	C00135 + C00019 <=> C01152 + C00021	L-Histidine + S-Adenosyl-L-methionine <=> N(pi)-Methyl-L-histidine + S-Adenosyl-L-homocysteine	TRUE		S-adenosyl-L-methionine:L-histidine N-methyltransferase
R01160	C00024 + C00135 <=> C00010 + C02997	Acetyl-CoA + L-Histidine <=> CoA + N-Acetyl-L-histidine	TRUE	2.3.1.33	acetyl-CoA:L-histidine N-acetyltransferase		-27.1
R01161	C00135 + C00026 <=> C03277 + C00025	L-Histidine + 2-Oxoglutarate <=> Imidazol-5-yl-pyruvate + L-Glutamate	TRUE	2.6.1.38	L-histidine:2-oxoglutarate aminotransferase		-12.9
R01163	C01929 + C00001 + C00003 <=> C00135 + C00004 + C00080	L-Histidinal + H2O + NAD+ <=> L-Histidine + NADH + H+	TRUE	1.1.1.23	L-histidinal:NAD+ oxidoreductase	K00013; K14152	-29.6
R01164	C00002 + C00135 + C00099 <=> C00008 + C00009 + C00386	ATP + L-Histidine + beta-Alanine <=> ADP + Orthophosphate + Carnosine	TRUE	6.3.2.11	L-histidine:beta-alanine ligase (ADP-forming)	K14755	-36.3
R01166	C00386 + C00001 <=> C00099 + C00135	Carnosine + H2O <=> beta-Alanine + L-Histidine	TRUE	3.4.13.18; 3.4.13.20	Nalpha-(beta-alanyl)-L-histidine hydrolase	K05604; K08660	1.8
R01167	C00135 <=> C00388 + C00011	L-Histidine <=> Histamine + CO2	TRUE	4.1.1.22	L-histidine carboxy-lyase (histamine-forming)	K01590	-27.2
R01168	C00135 <=> C00785 + C00014	L-Histidine <=> Urocanate + Ammonia	TRUE	4.3.1.3	L-histidine ammonia-lyase (urocanate-forming)	K01745	5
R01169	C00135 + 3 C00019 + C00080 <=> C05575 + 3 C00021	L-Histidine + 3 S-Adenosyl-L-methionine + H+ <=> Hercynine + 3 S-Adenosyl-L-homocysteine	TRUE	2.1.1.44	S-adenosyl-L-methionine:L-histidine Nalpha-methyltransferase	K18911; K20246
R01171	C00136 + C00003 <=> C00877 + C00004 + C00080	Butanoyl-CoA + NAD+ <=> Crotonoyl-CoA + NADH + H+	TRUE	1.3.1.44	butanoyl-CoA:NAD+ trans-2-oxidoreductase	K00209	57
R01172	C01412 + C00010 + C00003 <=> C00136 + C00004 + C00080	Butanal + CoA + NAD+ <=> Butanoyl-CoA + NADH + H+	TRUE	1.2.1.10; 1.2.1.57; 1.2.1.87	butanal:NAD+ oxidoreductase (CoA-acylating)	K00132; K04072; K04073; K18366	-7.7
R01173	C01412 + C00010 + C00006 <=> C00136 + C00005 + C00080	Butanal + CoA + NADP+ <=> Butanoyl-CoA + NADPH + H+	TRUE	1.2.1.57	butanal:NADP+ oxidoreductase (CoA-acylating)		-6.7
R01174	C00136 + C00009 <=> C00010 + C02527	Butanoyl-CoA + Orthophosphate <=> CoA + Butanoylphosphate	TRUE	2.3.1.19	butanoyl-CoA:phosphate butanoyltransferase	K00634	21.2
R01175	C00136 + C00016 <=> C01352 + C00877	Butanoyl-CoA + FAD <=> FADH2 + Crotonoyl-CoA	TRUE	1.3.3.6; 1.3.8.1; 1.3.8.7	butanoyl-CoA:electron-transfer flavoprotein 2,3-oxidoreductase	K00232; K00248; K00249; K06445; K09478	40
R01176	C00002 + C00246 + C00010 <=> C00020 + C00013 + C00136	ATP + Butanoic acid + CoA <=> AMP + Diphosphate + Butanoyl-CoA	TRUE	6.2.1.2	Butanoate:CoA ligase (AMP-forming)	K01896	-0.4
R01177	C00024 + C00136 <=> C00010 + C05269	Acetyl-CoA + Butanoyl-CoA <=> CoA + 3-Oxohexanoyl-CoA	TRUE	2.3.1.16; 2.3.1.9	butanoyl-CoA:acetyl-CoA C-butanoyltransferase	K00626; K00632; K07508; K07509; K07513	35.3
R01179	C00136 + C00033 <=> C00246 + C00024	Butanoyl-CoA + Acetate <=> Butanoic acid + Acetyl-CoA	TRUE	2.8.3.8	butanoyl-CoA:acetate CoA-transferase	K01034; K01035; K19709	-4.1
R01180	C01989 + C00010 <=> C00136 + C00001 + C00048	3-Ethylmalate + CoA <=> Butanoyl-CoA + H2O + Glyoxylate	TRUE	2.3.3.7	butanoyl-CoA:glyoxylate C-butanoyltransferase (thioester-hydrolysing, 1-carboxypropyl-forming); 3-Ethylmalate glyoxylate-lyase (CoA-butanoylating)		32.4
R01181	C00630 <=> C00136	2-Methylpropanoyl-CoA <=> Butanoyl-CoA	TRUE	5.4.99.13	2-Methylpropanoyl-CoA CoA-carbonylmutase		-2.7
R01183	C00137 + C00003 <=> C00691 + C00004 + C00080	myo-Inositol + NAD+ <=> 2,4,6/3,5-Pentahydroxycyclohexanone + NADH + H+	TRUE	1.1.1.18	myo-Inositol:NAD+ 2-oxidoreductase	K00010	5.3
R01184	C00137 + C00007 <=> C00191 + C00001	myo-Inositol + Oxygen <=> D-Glucuronate + H2O	FALSE	1.13.99.1	myo-Inositol:oxygen oxidoreductase	K00469	-411.2
R01185	C01177 + C00001 <=> C00137 + C00009	Inositol 1-phosphate + H2O <=> myo-Inositol + Orthophosphate	TRUE	3.1.3.25	1D-myo-inositol 1-phosphate phosphohydrolase	K01092; K10047; K15759; K18649	-20.7
R01186	C03546 + C00001 <=> C00137 + C00009	myo-Inositol 4-phosphate + H2O <=> myo-Inositol + Orthophosphate	TRUE	3.1.3.25	1D-myo-inositol 4-phosphate phosphohydrolase	K01092; K10047; K15759; K18649	-20.7
R01187	C04006 + C00001 <=> C00137 + C00009	1D-myo-Inositol 3-phosphate + H2O <=> myo-Inositol + Orthophosphate	TRUE	3.1.3.25	1D-myo-inositol 3-phosphate phosphohydrolase	K01092; K10047; K15759; K18649	-20.7
R01188	C00019 + C00137 <=> C00021 + C03659	S-Adenosyl-L-methionine + myo-Inositol <=> S-Adenosyl-L-homocysteine + D-Bornesitol	TRUE	2.1.1.40	S-adenosyl-L-methionine:1D-myo-inositol 1-O-methyltransferase
R01189	C00019 + C00137 <=> C00021 + C03660	S-Adenosyl-L-methionine + myo-Inositol <=> S-Adenosyl-L-homocysteine + L-Bornesitol	TRUE	2.1.1.39	S-adenosyl-L-methionine:1D-myo-inositol 3-O-methyltransferase
R01190	C00019 + C00137 <=> C00021 + C06352	S-Adenosyl-L-methionine + myo-Inositol <=> S-Adenosyl-L-homocysteine + 4-O-Methyl-myo-inositol	TRUE	2.1.1.129	S-adenosyl-L-methionine:1D-myo-inositol 4-methyltransferase
R01192	C00052 + C00137 <=> C00015 + C01235	UDP-alpha-D-galactose + myo-Inositol <=> UDP + alpha-D-Galactosyl-(1->3)-1D-myo-inositol	TRUE	2.4.1.123	UDP-alpha-D-galactose:myo-inositol 3-alpha-D-galactosyltransferase; UDP-galactose:myo-inositol 1-alpha-D-galactosyltransferase	K18819	-16.4
R01193	C01225 + C00001 <=> C00137 + C00093	sn-Glycero-3-phospho-1-inositol + H2O <=> myo-Inositol + sn-Glycerol 3-phosphate	TRUE	3.1.4.44	1-(sn-glycero-3-phospho)-1D-myo-inositol glycerophosphohydrolase
R01194	C01235 + C00001 <=> C00137 + C00124	alpha-D-Galactosyl-(1->3)-1D-myo-inositol + H2O <=> myo-Inositol + D-Galactose	TRUE	3.2.1.22	3-O-alpha-D-Galactosyl-1D-myo-inositol galactohydrolase; 1-alpha-D-Galactosyl-myo-inositol galactohydrolase	K01189; K07406; K07407	-4.5
R01200	C00140 + C00001 <=> C00329 + C00033	N-Acetyl-D-glucosamine + H2O <=> D-Glucosamine + Acetate	TRUE	3.5.1.33	N-Acetyl-D-glucosamine amidohydrolase		-9.2
R01201	C00002 + C00140 <=> C00008 + C00357	ATP + N-Acetyl-D-glucosamine <=> ADP + N-Acetyl-D-glucosamine 6-phosphate	TRUE	2.7.1.59	ATP:N-acetyl-D-glucosamine 6-phosphotransferase	K00884	-11.4
R01202	C20328 + C00003 + C00001 <=> C01133 + C00004 + C00080	N-Acetyl-alpha-D-glucosamine + NAD+ + H2O <=> N-Acetyl-D-glucosaminate + NADH + H+	TRUE	1.1.1.240	N-acetyl-D-glucosamine:NAD+ 1-oxidoreductase		-29.4
R01203	C00140 + C00007 + C00001 <=> C01133 + C00027	N-Acetyl-D-glucosamine + Oxygen + H2O <=> N-Acetyl-D-glucosaminate + Hydrogen peroxide	FALSE	1.1.3.29	N-acetyl-D-glucosamine:oxygen 1-oxidoreductase		-162.9
R01204	C00024 + C00329 <=> C00010 + C00140	Acetyl-CoA + D-Glucosamine <=> CoA + N-Acetyl-D-glucosamine	TRUE	2.3.1.3	Acetyl-CoA:D-glucosamine N-acetyltransferase		-20.8
R01205	C00052 + C00140 <=> C00015 + C00611	UDP-alpha-D-galactose + N-Acetyl-D-glucosamine <=> UDP + N-Acetyllactosamine	TRUE	2.4.1.90	UDP-alpha-D-galactose:N-acetyl-D-glucosamine 4-beta-D-galactosyltransferase		-13.9
R01207	C00140 <=> C00645	N-Acetyl-D-glucosamine <=> N-Acetyl-D-mannosamine	TRUE	5.1.3.8	N-acetyl-D-glucosamine 2-epimerase	K01787	3.7
R01209	C04039 <=> C00141 + C00001	2,3-Dihydroxy-3-methylbutanoate <=> 3-Methyl-2-oxobutanoic acid + H2O	TRUE	4.2.1.9	2,3-Dihydroxy-3-methylbutanoate hydro-lyase	K01687	-35.5
R01210	C00141 + C00010 + C00003 <=> C00630 + C00011 + C00004 + C00080	3-Methyl-2-oxobutanoic acid + CoA + NAD+ <=> 2-Methylpropanoyl-CoA + CO2 + NADH + H+	TRUE	1.2.1.25	3-methyl-2-oxobutanoate:NAD+ oxidoreductase (CoA-mehtylpropanoylating)		-24.6
R01211	C01088 + C00003 <=> C00141 + C00011 + C00004 + C00080	(R)-3,3-Dimethylmalate + NAD+ <=> 3-Methyl-2-oxobutanoic acid + CO2 + NADH + H+	TRUE	1.1.1.84	(R)-3,3-Dimethylmalate:NAD+ oxidoreductase (decarboxylating)		1.6
R01212	C00183 + C00006 + C00001 <=> C00141 + C00014 + C00005 + C00080	L-Valine + NADP+ + H2O <=> 3-Methyl-2-oxobutanoic acid + Ammonia + NADPH + H+	TRUE	1.4.1.8	L-valine:NADP+ oxidoreductase (deaminating)	K00271	42.1
R01213	C02504 + C00010 <=> C00024 + C00141 + C00001	alpha-Isopropylmalate + CoA <=> Acetyl-CoA + 3-Methyl-2-oxobutanoic acid + H2O	TRUE	2.3.3.13	acetyl-CoA:3-methyl-2-oxobutanoate C-acetyltransferase (thioester-hydrolysing, carboxymethyl-forming); 3-Carboxy-3-hydroxy-4-methylpentanoate 3-methyl-2-oxobutanoate-lyase (CoA-acetylating)	K01649	25.3
R01214	C00183 + C00026 <=> C00141 + C00025	L-Valine + 2-Oxoglutarate <=> 3-Methyl-2-oxobutanoic acid + L-Glutamate	TRUE	2.6.1.42; 2.6.1.6	L-Valine:2-oxoglutarate aminotransferase	K00826	3.2
R01215	C00183 + C00022 <=> C00141 + C00041	L-Valine + Pyruvate <=> 3-Methyl-2-oxobutanoic acid + L-Alanine	TRUE	2.6.1.66	L-Valine:pyruvate aminotransferase	K00835; K14260	3.4
R01216	C00966 <=> C00141 + C00067	2-Dehydropantoate <=> 3-Methyl-2-oxobutanoic acid + Formaldehyde	TRUE	2.1.2.11; 4.1.2.12	2-dehydropantoate formaldehyde-lyase (3-methyl-2-oxobutanoate-forming)		19.9
R01218	C00143 + C00003 <=> C00445 + C00004	5,10-Methylenetetrahydrofolate + NAD+ <=> 5,10-Methenyltetrahydrofolate + NADH	TRUE	1.5.1.15	5,10-methylenetetrahydrofolate:NAD+ oxidoreductase	K00295; K13403	8.9
R01220	C00143 + C00006 <=> C00445 + C00005	5,10-Methylenetetrahydrofolate + NADP+ <=> 5,10-Methenyltetrahydrofolate + NADPH	TRUE	1.5.1.5	5,10-methylenetetrahydrofolate:NADP+ oxidoreductase	K00288; K01491	9.9
R01221	C00037 + C00101 + C00003 <=> C00143 + C00014 + C00011 + C00004 + C00080	Glycine + Tetrahydrofolate + NAD+ <=> 5,10-Methylenetetrahydrofolate + Ammonia + CO2 + NADH + H+	TRUE	1.4.4.2; 1.8.1.4; 2.1.2.10	glycine synthase; glycine cleavage system	K00281; K00282; K00283; K00382; K00605; K02437	22.7
R01224	C00440 + C00006 <=> C00143 + C00005 + C00080	5-Methyltetrahydrofolate + NADP+ <=> 5,10-Methylenetetrahydrofolate + NADPH + H+	TRUE	1.5.1.20	5-methyltetrahydrofolate:NADP+ oxidoreductase	K00297	38.9
R01225	C00143 + C00133 + C00001 <=> C00101 + C02115	5,10-Methylenetetrahydrofolate + D-Alanine + H2O <=> Tetrahydrofolate + 2-Methylserine	TRUE	2.1.2.7	5,10-Methylenetetrahydrofolate:D-alanine 2-hydroxymethyltransferase		3.4
R01226	C00143 + C00141 + C00001 <=> C00101 + C00966	5,10-Methylenetetrahydrofolate + 3-Methyl-2-oxobutanoic acid + H2O <=> Tetrahydrofolate + 2-Dehydropantoate	TRUE	2.1.2.11	5,10-Methylenetetrahydrofolate:3-methyl-2-oxobutanoate hydroxymethyltransferase	K00606	5.4
R01227	C00144 + C00001 <=> C00387 + C00009	GMP + H2O <=> Guanosine + Orthophosphate	TRUE	3.1.3.5	guanosine 5'-monophosphate phosphohydrolase	K01081; K03787; K08693; K08723; K11751; K19970; K20881	-5.9
R01228	C00002 + C00387 <=> C00008 + C00144	ATP + Guanosine <=> ADP + GMP	TRUE	2.7.1.73	ATP:guanosine 5'-phosphotransferase	K00892; K22026	-20.5
R01229	C00144 + C00013 <=> C00242 + C00119	GMP + Diphosphate <=> Guanine + 5-Phospho-alpha-D-ribose 1-diphosphate	TRUE	2.4.2.22; 2.4.2.7; 2.4.2.8	GMP:diphosphate 5-phospho-alpha-D-ribosyltransferase	K00759; K00760; K00769; K03816; K15780; K19836	28.6
R01230	C00002 + C00655 + C00014 <=> C00020 + C00013 + C00144	ATP + Xanthosine 5'-phosphate + Ammonia <=> AMP + Diphosphate + GMP	TRUE	6.3.5.2	Xanthosine-5'-phosphate:ammonia ligase (AMP-forming)	K01951
R01231	C00002 + C00655 + C00064 + C00001 <=> C00020 + C00013 + C00144 + C00025	ATP + Xanthosine 5'-phosphate + L-Glutamine + H2O <=> AMP + Diphosphate + GMP + L-Glutamate	TRUE	6.3.5.2	Xanthosine-5'-phosphate:L-glutamine amido-ligase (AMP-forming)	K01951
R01232	C01261 + C00001 <=> C00044 + C00144	P1,P4-Bis(5'-guanosyl) tetraphosphate + H2O <=> GTP + GMP	TRUE	3.6.1.17	P1,P4-bis(5'-guanosyl)-tetraphosphate guanylylhydrolase	K01518
R01233	C00394 + C00001 <=> C00144 + C00103	GDP-glucose + H2O <=> GMP + D-Glucose 1-phosphate	TRUE		GDPglucose sugarphosphohydrolase		-33.3
R01234	C00942 + C00001 <=> C00144	3',5'-Cyclic GMP + H2O <=> GMP	TRUE	3.1.4.17; 3.1.4.35	Guanosine 3',5'-cyclic phosphate 5'-nucleotidohydrolase	K01120; K08718; K13296; K13298; K13755; K13756; K13757; K13758; K13759; K13760; K13761; K13762; K13763; K18283; K18438; K19021
R01238	C00156 <=> C00146 + C00011	4-Hydroxybenzoate <=> Phenol + CO2	TRUE	4.1.1.61	4-hydroxybenzoate carboxy-lyase (phenol-forming)	K01612; K03186; K16239; K21759	-11
R01239	C00019 + C00146 <=> C00021 + C01403	S-Adenosyl-L-methionine + Phenol <=> S-Adenosyl-L-homocysteine + Anisole	TRUE	2.1.1.25	S-Adenosyl-L-methionine:phenol O-methyltransferase
R01240	C00029 + C15584 <=> C00015 + C03097	UDP-glucose + Phenol <=> UDP + Aryl beta-D-glucoside	TRUE	2.4.1.35	UDP-glucose:phenol beta-D-glucosyltransferase		-63.6
R01241	C00146 + C00033 <=> C00548 + C00001	Phenol + Acetate <=> Phenyl acetate + H2O	TRUE	3.1.1.2	phenyl acetate acetylhydrolase		67.7
R01242	C00053 + C15584 <=> C00054 + C00850	3'-Phosphoadenylyl sulfate + Phenol <=> Adenosine 3',5'-bisphosphate + Aryl sulfate	TRUE	2.8.2.1	3'-Phosphoadenylylsulfate:phenol sulfotransferase	K01014
R01243	C00850 + C00001 <=> C15584 + C00059	Aryl sulfate + H2O <=> Phenol + Sulfate	TRUE	3.1.6.1	aryl-sulfate sulfohydrolase
R01244	C00147 + C00001 <=> C00262 + C00014	Adenine + H2O <=> Hypoxanthine + Ammonia	TRUE	3.5.4.2	Adenine aminohydrolase	K01486; K21053	-22
R01245	C00212 + C00001 <=> C00147 + C00121	Adenosine + H2O <=> Adenine + D-Ribose	TRUE	3.2.2.1; 3.2.2.7; 3.2.2.8	Adenosine ribohydrolase	K01239; K10213	-4.9
R01246	C00148 + C00003 <=> C03564 + C00004 + C00080	L-Proline + NAD+ <=> 1-Pyrroline-2-carboxylate + NADH + H+	TRUE	1.5.1.1; 1.5.1.49	L-proline:NAD+ 2-oxidoreductase	K19742; K19743	23.9
R01248	C00148 + C00003 <=> C03912 + C00004 + C00080	L-Proline + NAD+ <=> (S)-1-Pyrroline-5-carboxylate + NADH + H+	TRUE	1.5.1.2	L-Proline:NAD+ 5-oxidoreductase	K00286	51.1
R01249	C00148 + C00006 <=> C03564 + C00005 + C00080	L-Proline + NADP+ <=> 1-Pyrroline-2-carboxylate + NADPH + H+	TRUE	1.5.1.1; 1.5.1.21; 1.5.1.49	L-proline:NADP+ 2-oxidoreductase	K19742; K19743	24.9
R01251	C00148 + C00006 <=> C03912 + C00005 + C00080	L-Proline + NADP+ <=> (S)-1-Pyrroline-5-carboxylate + NADPH + H+	TRUE	1.5.1.2	L-Proline:NADP+ 5-oxidoreductase	K00286	52
R01252	C00148 + C00026 + C00007 <=> C01157 + C00042 + C00011	L-Proline + 2-Oxoglutarate + Oxygen <=> Hydroxyproline + Succinate + CO2	FALSE	1.14.11.2; 1.14.11.57	L-Proline,2-oxoglutarate:oxygen oxidoreductase (4-hydroxylating)	K00472	-463.6
R01255	C00148 <=> C00763	L-Proline <=> D-Proline	TRUE	5.1.1.4	proline racemase	K01777	-3.4
R01256	C00002 + C00149 + C00010 <=> C00008 + C00009 + C04348	ATP + (S)-Malate + CoA <=> ADP + Orthophosphate + L-Malyl-CoA	TRUE	6.2.1.9	(S)-malate:CoA ligase (ADP-forming)	K08692; K14067	-6.6
R01257	C00149 + C00016 <=> C00036 + C01352	(S)-Malate + FAD <=> Oxaloacetate + FADH2	TRUE	1.1.5.4	(S)-Malate:FAD oxidoreductase	K00116	13.3
R01266	C04540 + C00001 <=> C00140 + C00152	N4-(Acetyl-beta-D-glucosaminyl)asparagine + H2O <=> N-Acetyl-D-glucosamine + L-Asparagine	TRUE	3.2.2.11	1-beta-Aspartyl-N-acetyl-D-glucosaminylamine L-asparaginohydrolase		20.1
R01267	C00152 <=> C02512 + C00001	L-Asparagine <=> 3-Cyano-L-alanine + H2O	TRUE	3.5.5.4; 4.2.1.65	L-asparagine hydro-lyase (3-cyanoalanine-forming)	K13035
R01268	C00153 + C00001 <=> C00253 + C00014	Nicotinamide + H2O <=> Nicotinate + Ammonia	TRUE	3.5.1.19	Nicotinamide amidohydrolase	K01440; K08281	-6.6
R01269	C00019 + C00153 + C00080 <=> C00021 + C02918	S-Adenosyl-L-methionine + Nicotinamide + H+ <=> S-Adenosyl-L-homocysteine + 1-Methylnicotinamide	TRUE	2.1.1.1	S-Adenosyl-L-methionine:nicotinamide N-methyltransferase	K00541
R01270	C00455 + C00001 <=> C00153 + C00117	Nicotinamide D-ribonucleotide + H2O <=> Nicotinamide + D-Ribose 5-phosphate	TRUE	3.2.2.14	Nicotinamide D-ribonucleotide phosphoribohydrolase		-21.2
R01271	C00455 + C00013 <=> C00153 + C00119	Nicotinamide D-ribonucleotide + Diphosphate <=> Nicotinamide + 5-Phospho-alpha-D-ribose 1-diphosphate	TRUE	2.4.2.12	nicotinamide-D-ribonucleotide:diphosphate phospho-alpha-D-ribosyltransferase	K03462	13.6
R01273	C03150 + C00001 <=> C00153 + C00121	Nicotinamide-beta-riboside + H2O <=> Nicotinamide + D-Ribose	TRUE	3.2.2.1; 3.2.2.3	N-ribosylnicotinamide ribohydrolase	K01239; K01240	-28.3
R01274	C00154 + C00001 <=> C00010 + C00249	Palmitoyl-CoA + H2O <=> CoA + Hexadecanoic acid	TRUE	3.1.2.2; 3.1.2.22	palmitoyl-CoA hydrolase	K01068; K01074; K17360	-22.2
R01277	C00517 + C00010 + C00003 <=> C00154 + C00004 + C00080	Hexadecanal + CoA + NAD+ <=> Palmitoyl-CoA + NADH + H+	TRUE	1.2.1.42	hexadecanal:NAD+ oxidoreductase (CoA-acylating)		-14.2
R01278	C00154 + C00006 <=> C05272 + C00005 + C00080	Palmitoyl-CoA + NADP+ <=> trans-Hexadec-2-enoyl-CoA + NADPH + H+	TRUE	1.3.1.38; 1.3.1.8	hexadecanoyl-CoA:NADP+ trans-2-oxidoreductase; trans-Hexadec-2-enoyl-CoA reductase	K07512	66.4
R01279	C00154 + C00016 <=> C05272 + C01352	Palmitoyl-CoA + FAD <=> trans-Hexadec-2-enoyl-CoA + FADH2	TRUE	1.3.3.6; 1.3.8.7; 1.3.8.8; 1.3.8.9	palmitoyl-CoA:electron-transfer flavoprotein 2,3-oxidoreductase	K00232; K00249; K00255; K06445; K09479	48.4
R01280	C00002 + C00249 + C00010 <=> C00020 + C00154 + C00013	ATP + Hexadecanoic acid + CoA <=> AMP + Palmitoyl-CoA + Diphosphate	TRUE	6.2.1.3	Palmitate:CoA ligase (AMP-forming)	K01897; K15013	-12.2
R01281	C00154 + C00065 <=> C02934 + C00010 + C00011	Palmitoyl-CoA + L-Serine <=> 3-Dehydrosphinganine + CoA + CO2	TRUE	2.3.1.50	Palmitoyl-CoA:L-serine C-palmitoyltransferase (decarboxylating)	K00654	10.7
R01283	C00155 + C00001 <=> C00283 + C00014 + C00109	L-Homocysteine + H2O <=> Hydrogen sulfide + Ammonia + 2-Oxobutanoate	TRUE	4.4.1.2	L-homocysteine hydrogen-sulfide-lyase (deaminating; 2-oxobutanoate-forming)	K17217	-1.9
R01286	C02291 + C00001 <=> C00155 + C00014 + C00022	L-Cystathionine + H2O <=> L-Homocysteine + Ammonia + Pyruvate	TRUE	4.4.1.8	L-cystathionine L-homocysteine-lyase (deaminating; pyruvate-forming)	K01760; K14155	1.3
R01287	C01077 + C00283 <=> C00155 + C00033	O-Acetyl-L-homoserine + Hydrogen sulfide <=> L-Homocysteine + Acetate	TRUE	2.5.1.49	O-acetyl-L-homoserine:hydrogen sulfide S-(3-amino-3-carboxypropyl)transferase; O-acetyl-L-homoserine acetate-lyase (adding hydrogen sulfide)	K01740	-65.2
R01288	C01118 + C00283 <=> C00155 + C00042	O-Succinyl-L-homoserine + Hydrogen sulfide <=> L-Homocysteine + Succinate	TRUE	2.5.1.48	O4-succinyl-L-homoserine:hydrogen sulfide S-(3-amino-3-carboxypropyl)transferase; O-succinyl-L-homoserine succinate-lyase (adding hydrogen sulfide)	K01739; K10764	-56.2
R01289	C00065 + C00155 <=> C00542 + C00001	L-Serine + L-Homocysteine <=> Cystathionine + H2O	TRUE	4.2.1.22	L-Serine hydro-lyase (adding homocysteine)		-29.9
R01290	C00065 + C00155 <=> C02291 + C00001	L-Serine + L-Homocysteine <=> L-Cystathionine + H2O	TRUE	4.2.1.22	L-serine hydro-lyase (adding homocysteine; L-cystathionine-forming)	K01697; K10150	-29.9
R01291	C03539 <=> C11838 + C00155	S-Ribosyl-L-homocysteine <=> (S)-4,5-Dihydroxypentane-2,3-dione + L-Homocysteine	TRUE	4.4.1.21	S-(5-deoxy-D-ribos-5-yl)-L-homocysteine homocysteine-lyase [(4S)-4,5-dihydroxypentan-2,3-dione-forming]	K07173	-12.1
R01292	C01817 + 2 C00051 <=> 2 C00155 + C00127	L-Homocystine + 2 Glutathione <=> 2 L-Homocysteine + Glutathione disulfide	TRUE	1.8.4.1	Glutathione:homocystine oxidoreductase		-4.9
R01293	C00633 + C00003 + C00001 <=> C00156 + C00004 + C00080	4-Hydroxybenzaldehyde + NAD+ + H2O <=> 4-Hydroxybenzoate + NADH + H+	TRUE	1.2.1.28; 1.2.1.64	4-hydroxybenzaldehyde:NAD+ oxidoreductase	K00141	-35.6
R01294	C00633 + C00006 + C00001 <=> C00156 + C00005 + C00080	4-Hydroxybenzaldehyde + NADP+ + H2O <=> 4-Hydroxybenzoate + NADPH + H+	TRUE	1.2.1.7; 1.2.1.96	4-hydroxybenzaldehyde:NADP+ oxidoreductase	K20199	-34.6
R01295	C00180 + C00007 + C00005 + C00080 <=> C00156 + C00006 + C00001	Benzoate + Oxygen + NADPH + H+ <=> 4-Hydroxybenzoate + NADP+ + H2O	FALSE	1.14.13.12	benzoate,NADPH:oxygen oxidoreductase (4-hydroxylating)	K07824	-442.3
R01296	C00156 + C00007 + C00004 + C00080 <=> C00230 + C00003 + C00001	4-Hydroxybenzoate + Oxygen + NADH + H+ <=> 3,4-Dihydroxybenzoate + NAD+ + H2O	FALSE	1.14.13.33	4-hydroxybenzoate,NADH:oxygen oxidoreductase (3-hydroxylating)		-441.3
R01297	C00156 + C00007 + C00004 + C00080 <=> C00530 + C00011 + C00003 + C00001	4-Hydroxybenzoate + Oxygen + NADH + H+ <=> Hydroquinone + CO2 + NAD+ + H2O	FALSE	1.14.13.64	4-hydroxybenzoate,NADH:oxygen oxidoreductase (1-hydroxylating, decarboxylating)		-452.3
R01298	C00156 + C00007 + C00005 + C00080 <=> C00230 + C00006 + C00001	4-Hydroxybenzoate + Oxygen + NADPH + H+ <=> 3,4-Dihydroxybenzoate + NADP+ + H2O	FALSE	1.14.13.2; 1.14.13.33	4-hydroxybenzoate,NADPH:oxygen oxidoreductase (3-hydroxylating)	K00481	-442.3
R01299	C00156 + C00007 + C00005 + C00080 <=> C00530 + C00011 + C00006 + C00001	4-Hydroxybenzoate + Oxygen + NADPH + H+ <=> Hydroquinone + CO2 + NADP+ + H2O	FALSE	1.14.13.64	4-hydroxybenzoate,NADPH:oxygen oxidoreductase (1-hydroxylating, decarboxylating)		-453.3
R01300	C00002 + C00156 + C00010 <=> C00020 + C00013 + C02949	ATP + 4-Hydroxybenzoate + CoA <=> AMP + Diphosphate + 4-Hydroxybenzoyl-CoA	TRUE	6.2.1.27	4-hydroxybenzoate:CoA ligase (AMP-forming)	K04105; K20458	-10
R01301	C02949 + C00001 <=> C00156 + C00010	4-Hydroxybenzoyl-CoA + H2O <=> 4-Hydroxybenzoate + CoA	TRUE	3.1.2.23	4-Hydroxybenzoyl-CoA hydrolase	K01075	-24.5
R01302	C00156 + C00022 <=> C00251	4-Hydroxybenzoate + Pyruvate <=> Chorismate	TRUE	4.1.3.40	chorismate pyruvate-lyase (4-hydroxybenzoate-forming)	K03181; K18240	88.1
R01304	C00029 + C00156 <=> C00015 + C03993	UDP-glucose + 4-Hydroxybenzoate <=> UDP + 4-(beta-D-Glucosyloxy)benzoate	TRUE	2.4.1.194	UDP-glucose:4-hydroxybenzoate 4-O-beta-D-glucosyltransferase		-63.6
R01305	C13635 + C00007 <=> C00156 + C00058	4-Hydroxyphenacyl alcohol + Oxygen <=> 4-Hydroxybenzoate + Formate	FALSE	1.13.11.41	2,4'-dihydroxyacetophenone oxidoreductase (C-C-bond-cleaving)	K05913	-508.6
R01307	C02370 + C00001 <=> C00156 + C00698 + C00080	4-Chlorobenzoate + H2O <=> 4-Hydroxybenzoate + Cl- + H+	TRUE	3.8.1.6	4-Chlorobenzoate chlorohydrolase
R01308	C00156 + C00033 + C00004 + C00080 <=> C00811 + 2 C00001 + C00003	4-Hydroxybenzoate + Acetate + NADH + H+ <=> 4-Coumarate + 2 H2O + NAD+	TRUE		NA		42.7
R01322	C00002 + C00158 + C00010 <=> C00008 + C00009 + C00566	ATP + Citrate + CoA <=> ADP + Orthophosphate + (3S)-Citryl-CoA	TRUE	6.2.1.18	Citrate:CoA ligase (ADP-forming)	K15232; K15233	-7.2
R01323	C00024 + C00158 <=> C00033 + C00566	Acetyl-CoA + Citrate <=> Acetate + (3S)-Citryl-CoA	TRUE	2.8.3.10	Acetyl-CoA:citrate CoA-transferase		-10.8
R01324	C00158 <=> C00311	Citrate <=> Isocitrate	TRUE	4.2.1.3	citrate hydroxymutase	K01681; K01682	7.6
R01325	C00158 <=> C00417 + C00001	Citrate <=> cis-Aconitate + H2O	TRUE	4.2.1.3	citrate hydro-lyase (cis-aconitate-forming)	K01681; K01682	8.3
R01326	C00002 + C00159 <=> C00008 + C00275	ATP + D-Mannose <=> ADP + D-Mannose 6-phosphate	TRUE	2.7.1.1; 2.7.1.7	ATP:D-mannose 6-phosphotransferase	K00844	-16.8
R01327	C00081 + C00159 <=> C00104 + C00275	ITP + D-Mannose <=> IDP + D-Mannose 6-phosphate	TRUE	2.7.1.1	ITP:D-mannose 6-phosphotransferase		-20.5
R01329	C05400 + C00001 <=> C00159 + C00124	Epimelibiose + H2O <=> D-Mannose + D-Galactose	TRUE	3.2.1.22	Epimelibiose galactohydrolase	K01189; K07406; K07407	3
R01330	C00131 + C00159 <=> C00206 + C00275	dATP + D-Mannose <=> dADP + D-Mannose 6-phosphate	TRUE	2.7.1.1	dATP:D-mannose 6-phosphotransferase		-19.9
R01333	C00266 + C00003 + C00001 <=> C00160 + C00004 + C00080	Glycolaldehyde + NAD+ + H2O <=> Glycolate + NADH + H+	TRUE	1.2.1.21	glycolaldehyde:NAD+ oxidoreductase	K07248	-58.8
R01334	C00988 + C00001 <=> C00160 + C00009	2-Phosphoglycolate + H2O <=> Glycolate + Orthophosphate	TRUE	3.1.3.18	2-phosphoglycolate phosphohydrolase	K01091; K19269; K22223	-29.8
R01335	C00160 + C00022 <=> C05406 + C00001	Glycolate + Pyruvate <=> 5-Hydroxy-2,4-dioxopentanoate + H2O	TRUE		5-hydroxy-2,4-dioxopentanoate glycolylhydrolase		64.9
R01336	C03600 <=> C00122 + C00160	Carboxymethyloxysuccinate <=> Fumarate + Glycolate	TRUE	4.2.99.12	carboxymethyloxysuccinate glycolate-lyase (fumarate-forming)		-17.8
R01353	C00002 + C00163 <=> C00008 + C02876	ATP + Propanoate <=> ADP + Propanoyl phosphate	TRUE	2.7.2.1; 2.7.2.15	ATP:propanoate phosphotransferase	K00925; K00932; K19697	32.2
R01354	C00002 + C00163 <=> C00013 + C05983	ATP + Propanoate <=> Diphosphate + Propionyladenylate	TRUE	6.2.1.1; 6.2.1.17	ATP:propanoate adenylyltransferase	K01895; K01908
R01355	C03652 <=> C00163 + C00022	(2R,3S)-2,3-Dimethylmalate <=> Propanoate + Pyruvate	TRUE	4.1.3.32	2,3-dimethylmalate pyruvate-lyase	K20454	1.3
R01357	C00002 + C00164 + C00010 <=> C00020 + C00013 + C00332	ATP + Acetoacetate + CoA <=> AMP + Diphosphate + Acetoacetyl-CoA	TRUE	6.2.1.16	Acetoacetate:CoA ligase (AMP-forming)	K01907	1.2
R01358	C00332 + C00001 <=> C00164 + C00010	Acetoacetyl-CoA + H2O <=> Acetoacetate + CoA	TRUE	3.1.2.11	acetoacetyl-CoA hydrolase		-35.7
R01359	C00332 + C00033 <=> C00164 + C00024	Acetoacetyl-CoA + Acetate <=> Acetoacetate + Acetyl-CoA	TRUE	2.8.3.8	acetoacetyl-CoA:acetate CoA-transferase	K01034; K01035; K19709	-5.7
R01360	C00356 <=> C00024 + C00164	(S)-3-Hydroxy-3-methylglutaryl-CoA <=> Acetyl-CoA + Acetoacetate	TRUE	4.1.3.4	(S)-3-hydroxy-3-methylglutaryl-CoA acetoacetate-lyase (acetyl-CoA-forming)	K01640	-18.8
R01361	C01089 + C00003 <=> C00164 + C00004 + C00080	(R)-3-Hydroxybutanoate + NAD+ <=> Acetoacetate + NADH + H+	TRUE	1.1.1.30	(R)-3-Hydroxybutanoate:NAD+ oxidoreductase	K00019	11.5
R01364	C00164 + C00122 <=> C01061 + C00001	Acetoacetate + Fumarate <=> 4-Fumarylacetoacetate + H2O	TRUE	3.7.1.2	4-fumarylacetoacetate fumarylhydrolase	K01555; K16171	75.2
R01365	C00136 + C00164 <=> C00246 + C00332	Butanoyl-CoA + Acetoacetate <=> Butanoic acid + Acetoacetyl-CoA	TRUE	2.8.3.9	Butanoyl-CoA:acetoacetate CoA-transferase	K01034; K01035	1.7
R01366	C00164 <=> C00207 + C00011	Acetoacetate <=> Acetone + CO2	TRUE	4.1.1.4	Acetoacetate carboxy-lyase (acetone-forming)	K01574	-17.2
R01367	C00164 <=> C06144 + C00001	Acetoacetate <=> 3-Butynoate + H2O	TRUE	4.2.1.27	Acetoacetate hydro-lyase (3-butynoate-forming)
R01370	C05607 + C00003 <=> C00166 + C00004 + C00080	Phenyllactate + NAD+ <=> Phenylpyruvate + NADH + H+	TRUE	1.1.1.222; 1.1.1.237	Phenyllactate:NAD+ oxidoreductase	K18606	36.4
R01371	C05607 + C00006 <=> C00166 + C00005 + C00080	Phenyllactate + NADP+ <=> Phenylpyruvate + NADPH + H+	TRUE	1.1.1.222; 1.1.1.237	Phenyllactate:NADP+ oxidoreductase		37.4
R01372	C00166 + C00007 <=> C05852 + C00011	Phenylpyruvate + Oxygen <=> 2-Hydroxyphenylacetate + CO2	FALSE	1.13.11.27	Phenylpyruvate:oxygen oxidoreductase (hydroxylating,decarboxylating)	K00457	-506.6
R01373	C00254 <=> C00166 + C00001 + C00011	Prephenate <=> Phenylpyruvate + H2O + CO2	TRUE	4.2.1.51; 4.2.1.91	prephenate hydro-lyase (decarboxylating; phenylpyruvate-forming)	K01713; K04518; K05359; K14170	-72.5
R01375	C00064 + C00166 <=> C00940 + C00079	L-Glutamine + Phenylpyruvate <=> 2-Oxoglutaramate + L-Phenylalanine	FALSE	2.6.1.64	L-Glutamine:phenylpyruvate aminotransferase		-11.2
R01376	C00078 + C00166 <=> C00331 + C00079	L-Tryptophan + Phenylpyruvate <=> Indolepyruvate + L-Phenylalanine	FALSE	2.6.1.28	L-Tryptophan:phenylpyruvate aminotransferase		-35.5
R01377	C00166 <=> C00601 + C00011	Phenylpyruvate <=> Phenylacetaldehyde + CO2	TRUE	4.1.1.43	phenylpyruvate carboxy-lyase (phenylacetaldehyde-forming)	K12732	-28.3
R01378	C00166 <=> C02763	Phenylpyruvate <=> 2-Hydroxy-3-phenylpropenoate	TRUE	5.3.2.1	Phenylpyruvate keto-enol-isomerase	K07253	5.7
R01381	C00075 + C05385 <=> C00013 + C00167	UTP + D-Glucuronate 1-phosphate <=> Diphosphate + UDP-glucuronate	FALSE	2.7.7.44; 2.7.7.64	UTP:1-phospho-alpha-D-glucuronate uridylyltransferase	K12447	0.4
R01384	C00167 <=> C00190 + C00011	UDP-glucuronate <=> UDP-D-xylose + CO2	TRUE	4.1.1.35	UDP-D-glucuronate carboxy-lyase (UDP-D-xylose-forming)	K08678; K12449	-10.3
R01385	C00167 <=> C00617	UDP-glucuronate <=> UDP-D-galacturonate	TRUE	5.1.3.6	UDP-glucuronate 4-epimerase	K08679	-1.1
R01386	C00167 <=> C01623 + C00011	UDP-glucuronate <=> UDP-apiose + CO2	TRUE		UDP-D-glucuronate carboxy-lyase (UDP-D-apiose-forming)	K12449	-9.6
R01387	C00167 <=> C02330	UDP-glucuronate <=> UDP-L-iduronate	TRUE	5.1.3.12	UDP-glucuronate 5'-epimerase		-1.9
R01388	C00258 + C00003 <=> C00168 + C00004 + C00080	D-Glycerate + NAD+ <=> Hydroxypyruvate + NADH + H+	TRUE	1.1.1.26; 1.1.1.29; 1.1.1.81	D-Glycerate:NAD+ 2-oxidoreductase	K00015; K00018; K00049; K00050; K00090; K12972; K15893; K15919	31.9
R01390	C00168 + C00011 <=> C00975	Hydroxypyruvate + CO2 <=> Dihydroxyfumarate	TRUE		NA		-1.1
R01392	C00258 + C00006 <=> C00168 + C00005 + C00080	D-Glycerate + NADP+ <=> Hydroxypyruvate + NADPH + H+	TRUE	1.1.1.79; 1.1.1.81	D-Glycerate:NADP+ 2-oxidoreductase	K00049; K00050; K00090; K12972	32.9
R01393	C00168 <=> C00266 + C00011	Hydroxypyruvate <=> Glycolaldehyde + CO2	TRUE	4.1.1.40	hydroxypyruvate carboxy-lyase (glycolaldehyde-forming)		-19.8
R01394	C00168 <=> C01146	Hydroxypyruvate <=> 2-Hydroxy-3-oxopropanoate	TRUE	5.3.1.22	hydroxypyruvate aldose-ketose-isomerase	K01816	1.4
R01395	C00002 + C01563 <=> C00008 + C00169	ATP + Carbamate <=> ADP + Carbamoyl phosphate	TRUE	2.7.2.2; 6.3.5.5	ATP:carbamate phosphotransferase	K00926; K01954; K01955; K01956; K11540; K11541	16.7
R01396	C00169 + C00047 <=> C00009 + C02427	Carbamoyl phosphate + L-Lysine <=> Orthophosphate + L-Homocitrulline	TRUE	2.1.3.8	Carbamoyl-phosphate:L-lysine carbamoyltransferase		-5.1
R01397	C00169 + C00049 <=> C00009 + C00438	Carbamoyl phosphate + L-Aspartate <=> Orthophosphate + N-Carbamoyl-L-aspartate	TRUE	2.1.3.2	carbamoyl-phosphate:L-aspartate carbamoyltransferase	K00608; K00609; K00610; K11540; K11541	-21.3
R01398	C00169 + C00077 <=> C00009 + C00327	Carbamoyl phosphate + L-Ornithine <=> Orthophosphate + L-Citrulline	FALSE	2.1.3.3	Carbamoyl-phosphate:L-ornithine carbamoyltransferase	K00611	-28.9
R01399	C00169 + C00134 <=> C00009 + C00436	Carbamoyl phosphate + Putrescine <=> Orthophosphate + N-Carbamoylputrescine	TRUE	2.1.3.6	Carbamoyl-phosphate:putrescine carbamoyltransferase		-0.9
R01401	C00170 + C00001 <=> C00147 + C03089	5'-Methylthioadenosine + H2O <=> Adenine + 5-Methylthio-D-ribose	TRUE	3.2.2.16; 3.2.2.9	methylthioadenosine methylthioribohydrolase	K01243; K01244; K18284	-11.7
R01402	C00170 + C00009 <=> C00147 + C04188	5'-Methylthioadenosine + Orthophosphate <=> Adenine + S-Methyl-5-thio-D-ribose 1-phosphate	TRUE	2.4.2.28	S-methyl-5'-thioadenosine:phosphate S-methyl-5-thio-alpha-D-ribosyl-transferase	K00772	11.4
R01408	C00488 <=> C01326 + C00001	Formamide <=> Hydrogen cyanide + H2O	TRUE	4.2.1.66	formamide hydro-lyase (cyanide-forming)	K10675	42
R01410	C01326 + C00084 + C00014 <=> C05714 + C00001	Hydrogen cyanide + Acetaldehyde + Ammonia <=> alpha-Aminopropiononitrile + H2O	TRUE		NA
R01411	C02376 + C00001 <=> C00178 + C00014	5-Methylcytosine + H2O <=> Thymine + Ammonia	TRUE	3.5.4.1	5-Methylcytosine aminohydrolase	K01485	-24.8
R01412	C00178 + C00026 + C00007 <=> C03088 + C00042 + C00011	Thymine + 2-Oxoglutarate + Oxygen <=> 5-Hydroxymethyluracil + Succinate + CO2	FALSE	1.14.11.6	Thymine,2-oxoglutarate:oxygen oxidoreductase (7-hydroxylating)		-443.9
R01414	C00906 + C00003 <=> C00178 + C00004 + C00080	5,6-Dihydrothymine + NAD+ <=> Thymine + NADH + H+	TRUE	1.3.1.1	5,6-dihydrothymine:NAD+ oxidoreductase	K17722; K17723	4.6
R01415	C21028 + C00006 <=> C00178 + C00005 + C00080	(R)-5,6-Dihydrothymine + NADP+ <=> Thymine + NADPH + H+	TRUE	1.3.1.2	5,6-Dihydrothymine:NADP+ oxidoreductase	K00207	5.6
R01416	C00179 + C00001 <=> C00436 + C00014	Agmatine + H2O <=> N-Carbamoylputrescine + Ammonia	TRUE	3.5.3.12	Agmatine iminohydrolase	K10536	-35.7
R01417	C00002 + C00179 <=> C00008 + C02726	ATP + Agmatine <=> ADP + Phosphoagmatine	TRUE	2.7.3.10	ATP:agmatine N4-phosphotransferase
R01418	C00179 + C00086 <=> C03047 + C00001	Agmatine + Urea <=> Arcaine + H2O	TRUE	3.5.3.20	1,4-diguanidinobutane amidinohydrolase		57.7
R01419	C00261 + C00003 + C00001 <=> C00180 + C00004 + C00080	Benzaldehyde + NAD+ + H2O <=> Benzoate + NADH + H+	TRUE	1.2.1.28	Benzaldehyde:NAD+ oxidoreductase	K00141	-35.9
R01420	C00261 + C00006 + C00001 <=> C00180 + C00005 + C00080	Benzaldehyde + NADP+ + H2O <=> Benzoate + NADPH + H+	TRUE	1.2.1.7	benzaldehyde:NADP+ oxidoreductase		-34.9
R01421	C06206 + C00001 <=> C00180 + C00009	Benzoyl phosphate + H2O <=> Benzoate + Orthophosphate	TRUE	3.6.1.7	Benzoyl phosphate phosphohydrolase	K01512	-46.2
R01422	C00002 + C00180 + C00010 <=> C00020 + C00013 + C00512	ATP + Benzoate + CoA <=> AMP + Diphosphate + Benzoyl-CoA	TRUE	6.2.1.25	benzoate:CoA ligase (AMP-forming)	K04105; K04110	-9.4
R01423	C06433 + C00001 <=> C00020 + C00180	5'-Benzoylphosphoadenosine + H2O <=> AMP + Benzoate	TRUE	3.6.1.20	5'-Benzoylphosphoadenosine benzoylhydrolase
R01424	C01586 + C00001 <=> C00180 + C00037	Hippurate + H2O <=> Benzoate + Glycine	TRUE	3.5.1.32	N-Benzoylglycine amidohydrolase	K01451	-2.5
R01425	C02253 + C00001 <=> C00180 + C00179	Benzoylagmatine + H2O <=> Benzoate + Agmatine	TRUE	3.5.1.40	Benzoylagmatine amidohydrolase		-0.3
R01426	C00180 + C00033 + C00004 + C00080 <=> C00423 + 2 C00001 + C00003	Benzoate + Acetate + NADH + H+ <=> trans-Cinnamate + 2 H2O + NAD+	TRUE		NA		37.6
R01429	C00181 + C00003 <=> C02266 + C00004 + C00080	D-Xylose + NAD+ <=> D-Xylonolactone + NADH + H+	TRUE	1.1.1.121; 1.1.1.175	D-xylose:NAD+ 1-oxidoreductase	K14273; K22185	-21.1
R01430	C00181 + C00006 <=> C02266 + C00005 + C00080	D-Xylose + NADP+ <=> D-Xylonolactone + NADPH + H+	TRUE	1.1.1.179	D-xylose:NADP+ 1-oxidoreductase	K00078; K14273	-20.1
R01431	C00379 + C00006 <=> C00181 + C00005 + C00080	Xylitol + NADP+ <=> D-Xylose + NADPH + H+	TRUE	1.1.1.21; 1.1.1.307	xylitol:NADP+ oxidoreductase	K00011; K17743	17.4
R01432	C00181 <=> C00310	D-Xylose <=> D-Xylulose	TRUE	5.3.1.5	D-xylose aldose-ketose-isomerase	K01805	3.7
R01434	C00183 + C00001 + C00003 <=> C00141 + C00014 + C00004 + C00080	L-Valine + H2O + NAD+ <=> 3-Methyl-2-oxobutanoic acid + Ammonia + NADH + H+	TRUE	1.4.1.23; 1.4.1.9	L-valine:NAD+ oxidoreductase(deaminating)	K00263; K00271	41.1
R01437	C00183 <=> C02787 + C00011	L-Valine <=> 2-Methylpropanamine + CO2	TRUE	4.1.1.14	L-valine carboxy-lyase (2-methylpropanamine-forming)		-10.4
R01440	C00231 + C00067 <=> C00118 + C00184	D-Xylulose 5-phosphate + Formaldehyde <=> D-Glyceraldehyde 3-phosphate + Glycerone	TRUE	2.2.1.3	D-Xylulose-5-phosphate:formaldehyde glycolaldehydetransferase	K17100	-18.6
R01441	C00002 + C00185 <=> C00008 + C04534	ATP + Cellobiose <=> ADP + 6-Phospho-beta-D-glucosyl-(1,4)-D-glucose	TRUE	2.7.1.85	ATP:cellobiose 6-phosphotransferase		-11
R01442	C00185 + C00007 <=> C01093 + C00027	Cellobiose + Oxygen <=> Cellobiono-1,5-lactone + Hydrogen peroxide	FALSE	1.1.99.18	Cellobiose:oxygen 1-oxidoreductase		-143.9
R01444	C06219 + C00001 <=> C00185 + C00031	Cellotriose + H2O <=> Cellobiose + D-Glucose	TRUE	3.2.1.74	cellotriose glucohydrolase		-13.8
R01445	C00185 <=> C02964	Cellobiose <=> 4-O-beta-D-Glucopyranosyl-D-mannose	TRUE	5.1.3.11	cellobiose 2-epimerase	K16213	1.2
R01446	C00424 + C00003 + C00001 <=> C00186 + C00004 + C00080	(S)-Lactaldehyde + NAD+ + H2O <=> (S)-Lactate + NADH + H+	TRUE	1.2.1.22	(S)-lactaldehyde:NAD+ oxidoreductase	K07248; K19266	-45.8
R01447	C00186 + C00036 <=> C00149 + C00022	(S)-Lactate + Oxaloacetate <=> (S)-Malate + Pyruvate	TRUE	1.1.99.7	(S)-Lactate:oxaloacetate oxidoreductase		-2.9
R01448	C17205 + C00001 <=> C00256 + C00059	(R)-2-O-Sulfolactate + H2O <=> (R)-Lactate + Sulfate	TRUE	3.1.6.17	(R)-2-O-sulfolactate 2-sulfohydrolase
R01449	C00827 + C00163 <=> C00186 + C00100	Lactoyl-CoA + Propanoate <=> (S)-Lactate + Propanoyl-CoA	TRUE	2.8.3.1	lactoyl-CoA:propanoate CoA-transferase	K01026	14
R01450	C00186 <=> C00256	(S)-Lactate <=> (R)-Lactate	TRUE	5.1.2.1	lactate racemase	K22373	3.1
R01451	C00187 + C00003 <=> C01164 + C00004 + C00080	Cholesterol + NAD+ <=> 7-Dehydrocholesterol + NADH + H+	TRUE	1.3.1.21	Cholesterol:NAD+ delta7-oxidoreductase	K00213	13.8
R01452	C00187 + C00007 + C00005 + C00080 <=> C15992 + C00006 + C00001	Cholesterol + Oxygen + NADPH + H+ <=> Cholesterol-5alpha,6alpha-epoxide + NADP+ + H2O	FALSE		cholesterol,NADPH:oxygen oxidoreductase (5alpha,6alpha-epoxidizing)
R01453	C00187 + C00007 + C00005 + C00080 <=> C05418 + C00006 + C00001	Cholesterol + Oxygen + NADPH + H+ <=> Cholesterol-5beta,6beta-epoxide + NADP+ + H2O	FALSE		cholesterol,NADPH:oxygen oxidoreductase (5beta,6beta-epoxidizing)
R01456	C00187 + C00006 <=> C01164 + C00005 + C00080	Cholesterol + NADP+ <=> 7-Dehydrocholesterol + NADPH + H+	TRUE	1.3.1.21	cholesterol:NADP+ delta7-oxidoreductase	K00213	14.8
R01457	C00187 + C00006 <=> C01802 + C00080 + C00005	Cholesterol + NADP+ <=> Desmosterol + H+ + NADPH	TRUE	1.3.1.72	cholesterol:NADP+ Delta24-oxidoreductase	K09828	60.3
R01459	C00187 + C00007 <=> C00599 + C00027	Cholesterol + Oxygen <=> Cholest-4-en-3-one + Hydrogen peroxide	FALSE	1.1.3.6	Cholesterol:oxygen oxidoreductase	K03333	-127.1
R01460	C03855 + C00001 <=> C00187 + C00031	Cholesteryl-beta-D-glucoside + H2O <=> Cholesterol + D-Glucose	TRUE	3.2.1.104	Cholesteryl-beta-D-glucoside glucohydrolase		-13.4
R01465	C00188 + C00003 <=> C03508 + C00004 + C00080	L-Threonine + NAD+ <=> L-2-Amino-3-oxobutanoic acid + NADH + H+	TRUE	1.1.1.103	L-threonine:NAD+ oxidoreductase	K00060; K15789	31.4
R01466	C01102 + C00001 <=> C00188 + C00009	O-Phospho-L-homoserine + H2O <=> L-Threonine + Orthophosphate	TRUE	4.2.3.1	O-phospho-L-homoserine phosphate-lyase (adding water; L-threonine-forming)	K01733	-28.3
R01467	C00188 <=> C00820	L-Threonine <=> D-Threonine	TRUE	5.1.1.6	Threonine racemase		12.4
R01468	C00002 + C00189 <=> C00008 + C00346	ATP + Ethanolamine <=> ADP + Ethanolamine phosphate	TRUE	2.7.1.82	ATP:ethanolamine O-phosphotransferase	K00894; K14156	-22.9
R01469	C00189 + C00001 + C00007 <=> C00266 + C00014 + C00027	Ethanolamine + H2O + Oxygen <=> Glycolaldehyde + Ammonia + Hydrogen peroxide	FALSE	1.4.3.8	Ethanolamine:oxygen oxidoreductase (deaminating)		-100.9
R01470	C01233 + C00001 <=> C00189 + C00093	sn-Glycero-3-phosphoethanolamine + H2O <=> Ethanolamine + sn-Glycerol 3-phosphate	TRUE	3.1.4.2; 3.1.4.46	sn-Glycero-3-phosphoethanolamine glycerophosphohydrolase	K01126; K18695; K18696
R01471	C00075 + C03737 <=> C00013 + C00190	UTP + alpha-D-Xylose 1-phosphate <=> Diphosphate + UDP-D-xylose	FALSE	2.7.7.11; 2.7.7.64	UTP:alpha-D-xylose-1-phosphate uridylyltransferase		-3.6
R01473	C00935 <=> C00190	UDP-L-arabinose <=> UDP-D-xylose	TRUE	5.1.3.5	UDP-L-arabinose 4-epimerase	K12448	-0.1
R01476	C00002 + C00191 <=> C00008 + C05385	ATP + D-Glucuronate <=> ADP + D-Glucuronate 1-phosphate	TRUE	2.7.1.43	ATP:D-glucuronate 1-phosphotransferase	K16190	-9.9
R01481	C00800 + C00006 <=> C00191 + C00005 + C00080	L-Gulonate + NADP+ <=> D-Glucuronate + NADPH + H+	TRUE	1.1.1.19; 1.1.1.2	L-gulonate:NADP+ 6-oxidoreductase	K00002	14.5
R01482	C00191 <=> C00905	D-Glucuronate <=> D-Fructuronate	TRUE	5.3.1.12	D-glucuronate aldose-ketose-isomerase	K01812	0.6
R01483	C02670 + C00001 <=> C00191	D-Glucuronolactone + H2O <=> D-Glucuronate	TRUE	3.1.1.19	D-Glucuronolactone lactonohydrolase		-30.8
R01484	C03387 + C00001 <=> C00191	D-Glucurono-6,2-lactone + H2O <=> D-Glucuronate	TRUE	3.1.1.19	D-Glucurono-6,2-lactone lactonohydrolase		-25.3
R01485	C00152 + C00192 <=> C00014 + C03124	L-Asparagine + Hydroxylamine <=> Ammonia + beta-L-Aspartylhydroxamate	TRUE	2.3.2.7	L-Asparagine:hydroxylamine gamma-aspartyltransferase
R01486	C00193 + C00003 + C00001 <=> C00539 + C00004 + C00080	Aromatic aldehyde + NAD+ + H2O <=> Aromatic acid + NADH + H+	TRUE	1.2.1.29	aromatic aldehyde:NAD+ oxidoreductase		-37
R01487	C03485 + C00003 <=> C00193 + C00004 + C00080	Aromatic primary alcohol + NAD+ <=> Aromatic aldehyde + NADH + H+	TRUE	1.1.1.90	Aromatic alcohol:NAD+ oxidoreductase		23.1
R01488	C03485 + C00006 <=> C00193 + C00005 + C00080	Aromatic primary alcohol + NADP+ <=> Aromatic aldehyde + NADPH + H+	TRUE	1.1.1.91	Aromatic alcohol:NADP+ oxidoreductase		24.1
R01489	C00193 + C00007 + C00001 <=> C00539 + C00027	Aromatic aldehyde + Oxygen + H2O <=> Aromatic acid + Hydrogen peroxide	FALSE	1.2.3.9	aromatic aldehyde:oxygen oxidoreductase		-170.4
R01490	C00193 + C00020 + C00013 + C00006 <=> C00539 + C00005 + C00002 + C00080	Aromatic aldehyde + AMP + Diphosphate + NADP+ <=> Aromatic acid + NADPH + ATP + H+	TRUE	1.2.1.30	aromatic aldehyde:NADP+ oxidoreductase (ATP-forming)		-1.6
R01491	C03485 + C00007 <=> C00193 + C00027	Aromatic primary alcohol + Oxygen <=> Aromatic aldehyde + Hydrogen peroxide	FALSE	1.1.3.7	aromatic alcohol:oxygen oxidoreductase		-110.3
R01492	C00002 + C00853 <=> C00536 + C00194	ATP + Cob(I)alamin <=> Triphosphate + Cobamide coenzyme	TRUE	2.5.1.17	ATP:cob(I)alamin Co-beta-adenosyltransferase	K00798; K04032; K19221
R01504	C00002 + C00196 <=> C00013 + C04030	ATP + 2,3-Dihydroxybenzoate <=> Diphosphate + (2,3-Dihydroxybenzoyl)adenylate	TRUE	2.7.7.58	ATP:2,3-dihydroxybenzoate adenylyltransferase
R01505	C04171 + C00003 <=> C00196 + C00004 + C00080	(2S,3S)-2,3-Dihydro-2,3-dihydroxybenzoate + NAD+ <=> 2,3-Dihydroxybenzoate + NADH + H+	TRUE	1.3.1.28	2,3-dihydro-2,3-dihydroxybenzoate:NAD+ oxidoreductase	K00216	-26.5
R01506	C00196 + C00007 <=> C03666	2,3-Dihydroxybenzoate + Oxygen <=> 2-Carboxy-cis,cis-muconate	FALSE	1.13.11.28	2,3-Dihydroxybenzoate:oxygen 2,3-oxidoreductase (decyclizing)		-313.2
R01507	C00196 + C00007 <=> C04480	2,3-Dihydroxybenzoate + Oxygen <=> 3-Carboxy-2-hydroxymuconate semialdehyde	FALSE	1.13.11.14	2,3-dihydroxybenzoate:oxygen 3,4-oxidoreductase (decyclizing)	K10621	-253.8
R01511	C00197 + C00001 <=> C00258 + C00009	3-Phospho-D-glycerate + H2O <=> D-Glycerate + Orthophosphate	TRUE	3.1.3.38	D-Glycerate-3-phosphate phosphohydrolase		-15.4
R01512	C00002 + C00197 <=> C00008 + C00236	ATP + 3-Phospho-D-glycerate <=> ADP + 3-Phospho-D-glyceroyl phosphate	TRUE	2.7.2.3	ATP:3-phospho-D-glycerate 1-phosphotransferase	K00927	18.5
R01513	C00197 + C00003 <=> C03232 + C00004 + C00080	3-Phospho-D-glycerate + NAD+ <=> 3-Phosphonooxypyruvate + NADH + H+	TRUE	1.1.1.95	3-Phospho-D-glycerate:NAD+ 2-oxidoreductase	K00058	34.6
R01514	C00002 + C00258 <=> C00008 + C00197	ATP + D-Glycerate <=> ADP + 3-Phospho-D-glycerate	TRUE	2.7.1.31	ATP:(R)-glycerate 3-phosphotransferase	K15918	-11
R01515	C00236 + C00001 <=> C00197 + C00009	3-Phospho-D-glyceroyl phosphate + H2O <=> 3-Phospho-D-glycerate + Orthophosphate	TRUE	3.6.1.7	3-Phospho-D-glyceroyl phosphate phosphohydrolase	K01512	-44.8
R01517	C00044 + C00197 <=> C00035 + C00236	GTP + 3-Phospho-D-glycerate <=> GDP + 3-Phospho-D-glyceroyl phosphate	TRUE	2.7.2.10	GTP:3-phospho-D-glycerate 1-phosphotransferase		20.9
R01518	C00631 <=> C00197	2-Phospho-D-glycerate <=> 3-Phospho-D-glycerate	TRUE	5.4.2.11; 5.4.2.12	D-phosphoglycerate 2,3-phosphomutase	K01834; K01837; K15633; K15634; K15635	-4.2
R01519	C00198 + C00001 <=> C00257	D-Glucono-1,5-lactone + H2O <=> D-Gluconic acid	TRUE	3.1.1.17	D-Glucono-1,5-lactone lactonohydrolase	K01053	-28
R01520	C00221 + C00003 <=> C00198 + C00004 + C00080	beta-D-Glucose + NAD+ <=> D-Glucono-1,5-lactone + NADH + H+	TRUE	1.1.1.47	beta-D-Glucose:NAD+ 1-oxoreductase	K00034	-3.4
R01521	C00221 + C00006 <=> C00198 + C00005 + C00080	beta-D-Glucose + NADP+ <=> D-Glucono-1,5-lactone + NADPH + H+	TRUE	1.1.1.47	beta-D-Glucose:NADP+ 1-oxoreductase	K00034	-2.4
R01522	C00221 + C00007 <=> C00198 + C00027	beta-D-Glucose + Oxygen <=> D-Glucono-1,5-lactone + Hydrogen peroxide	FALSE	1.1.3.4; 1.1.3.5	beta-D-glucose:oxygen 1-oxidoreductase	K21840	-136.9
R01523	C00002 + C00199 <=> C00008 + C01182	ATP + D-Ribulose 5-phosphate <=> ADP + D-Ribulose 1,5-bisphosphate	TRUE	2.7.1.19	ATP:D-ribulose-5-phosphate 1-phosphotransferase	K00855	-18.9
R01524	C01068 + C00003 <=> C00199 + C00004 + C00080	D-Ribitol 5-phosphate + NAD+ <=> D-Ribulose 5-phosphate + NADH + H+	TRUE	1.1.1.137	D-Ribitol-5-phosphate:NAD+ 2-oxidoreductase	K21680	22.7
R01525	C01068 + C00006 <=> C00199 + C00005 + C00080	D-Ribitol 5-phosphate + NADP+ <=> D-Ribulose 5-phosphate + NADPH + H+	TRUE	1.1.1.137; 1.1.1.405	D-Ribitol-5-phosphate:NADP+ 2-oxidoreductase	K05352; K21680; K21681	23.7
R01526	C00002 + C00309 <=> C00008 + C00199	ATP + D-Ribulose <=> ADP + D-Ribulose 5-phosphate	TRUE	2.7.1.16; 2.7.1.47	ATP:D-ribulose 5-phosphotransferase	K00853; K00875	-25.8
R01528	C00345 + C00006 <=> C00199 + C00011 + C00005 + C00080	6-Phospho-D-gluconate + NADP+ <=> D-Ribulose 5-phosphate + CO2 + NADPH + H+	TRUE	1.1.1.351; 1.1.1.44	6-phospho-D-gluconate:NADP+ 2-oxidoreductase (decarboxylating)	K00033	11.2
R01529	C00199 <=> C00231	D-Ribulose 5-phosphate <=> D-Xylulose 5-phosphate	TRUE	5.1.3.1	D-Ribulose-5-phosphate 3-epimerase	K01783	-3.4
R01530	C01112 <=> C00199	D-Arabinose 5-phosphate <=> D-Ribulose 5-phosphate	TRUE	5.3.1.13	D-arabinose-5-phosphate aldose-ketose-isomerase	K02467; K06041	2.6
R01533	C00202 + C00001 <=> C03113 + C16487	Isoflurophate + H2O <=> Diisopropyl phosphate + Hydrofluoric acid	TRUE	3.1.8.2	Diisopropyl-fluorophosphate fluorohydrolase
R01535	C00052 + C17556 <=> C00105 + C04507	UDP-alpha-D-galactose + di-trans,poly-cis-Undecaprenyl phosphate <=> UMP + alpha-D-Galactosyl-diphosphoundecaprenol	TRUE	2.7.8.6	UDP-alpha-D-galactose:undecaprenyl-phosphate galactose phosphotransferase		3.8
R01538	C00257 <=> C00204 + C00001	D-Gluconic acid <=> 2-Dehydro-3-deoxy-D-gluconate + H2O	TRUE	4.2.1.140; 4.2.1.39	D-gluconate hydro-lyase (2-dehydro-3-deoxy-D-gluconate-forming)	K05308	-32.7
R01540	C00817 <=> C00204 + C00001	D-Altronate <=> 2-Dehydro-3-deoxy-D-gluconate + H2O	TRUE	4.2.1.7	D-altronate hydro-lyase (2-dehydro-3-deoxy-D-gluconate-forming)	K01685; K16849; K16850	-37.4
R01541	C00002 + C00204 <=> C00008 + C04442	ATP + 2-Dehydro-3-deoxy-D-gluconate <=> ADP + 2-Dehydro-3-deoxy-6-phospho-D-gluconate	TRUE	2.7.1.178; 2.7.1.45	ATP:2-dehydro-3-deoxy-D-gluconate 6-phosphotransferase	K00874; K18126	-20.5
R01542	C00204 + C00003 <=> C04349 + C00004 + C00080	2-Dehydro-3-deoxy-D-gluconate + NAD+ <=> (4S)-4,6-Dihydroxy-2,5-dioxohexanoate + NADH + H+	TRUE	1.1.1.125; 1.1.1.127	2-Dehydro-3-deoxy-D-gluconate:NAD+ 5-oxidoreductase	K00065	16.2
R01543	C00204 + C00006 <=> C04471 + C00005 + C00080	2-Dehydro-3-deoxy-D-gluconate + NADP+ <=> (4S,5S)-4,5-Dihydroxy-2,6-dioxohexanoate + NADPH + H+	TRUE	1.1.1.126	2-Dehydro-3-deoxy-D-gluconate:NADP+ 6-oxidoreductase		19.6
R01544	C03752 <=> C00204 + C00014	2-Amino-2-deoxy-D-gluconate <=> 2-Dehydro-3-deoxy-D-gluconate + Ammonia	TRUE	4.3.1.9	2-amino-2-deoxy-D-gluconate ammonia-lyase (isomerizing; 2-dehydro-3-deoxy-D-gluconate-forming)	K22345	-27.4
R01547	C00002 + C00360 <=> C00008 + C00206	ATP + dAMP <=> ADP + dADP	TRUE	2.7.4.11; 2.7.4.3	ATP:dAMP phosphotransferase	K00939; K18532; K18533	-0.4
R01548	C00131 + C00475 <=> C00206 + C00055	dATP + Cytidine <=> dADP + CMP	TRUE	2.7.1.48	dATP:cytidine 5'-phosphotransferase	K00876	-14.1
R01549	C00131 + C00299 <=> C00206 + C00105	dATP + Uridine <=> dADP + UMP	TRUE	2.7.1.48	dATP:uridine 5'-phosphotransferase	K00876	-19.5
R01550	C00207 + C00005 + C00080 <=> C01845 + C00006	Acetone + NADPH + H+ <=> Propan-2-ol + NADP+	TRUE	1.1.1.80	Propan-2-ol:NADP+ oxidoreductase		-8.5
R01553	C02659 <=> C01326 + C00207	Acetone cyanohydrin <=> Hydrogen cyanide + Acetone	TRUE	4.1.2.46	acetone-cyanohydrin acetone-lyase (cyanide-forming)	K13033
R01555	C00208 + C00009 <=> C00031 + C00663	Maltose + Orthophosphate <=> D-Glucose + beta-D-Glucose 1-phosphate	TRUE	2.4.1.8	Maltose:phosphate 1-beta-D-glucosyltransferase	K00691	2
R01556	C00024 + C00208 <=> C00010 + C02130	Acetyl-CoA + Maltose <=> CoA + Acetyl-maltose	TRUE	2.3.1.79	Acetyl-CoA:maltose O-acetyltransferase		-2.7
R01557	C00208 <=> C01083	Maltose <=> alpha,alpha-Trehalose	TRUE	5.4.99.16	Maltose alpha-D-glucosylmutase	K05343	-2.9
R01558	C00002 + C00209 + C00010 <=> C00020 + C00013 + C00313	ATP + Oxalate + CoA <=> AMP + Diphosphate + Oxalyl-CoA	TRUE	6.2.1.8	oxalate:CoA ligase (AMP-forming)	K22133	-19.4
R01559	C00091 + C00209 <=> C00042 + C00313	Succinyl-CoA + Oxalate <=> Succinate + Oxalyl-CoA	TRUE	2.8.3.2	Succinyl-CoA:oxalate CoA-transferase		-9.5
R01560	C00212 + C00001 <=> C00294 + C00014	Adenosine + H2O <=> Inosine + Ammonia	TRUE	3.5.4.4	Adenosine aminohydrolase	K01488; K19572	-23
R01561	C00212 + C00009 <=> C00147 + C00620	Adenosine + Orthophosphate <=> Adenine + alpha-D-Ribose 1-phosphate	TRUE	2.4.2.1	adenosine:phosphate alpha-D-ribosyltransferase	K03783; K03784	8.2
R01562	C01367 + C00001 <=> C00212 + C00009	3'-AMP + H2O <=> Adenosine + Orthophosphate	TRUE	3.1.3.6	adenosine 3'-phosphate phosphohydrolase	K01119; K08693	-15.5
R01563	C01043 + C00001 <=> C00213 + C00011 + C00014	N-Carbamoylsarcosine + H2O <=> Sarcosine + CO2 + Ammonia	TRUE	3.5.1.59	N-Carbamoylsarcosine amidohydrolase	K08687	-30.6
R01564	C01026 + C00001 + C00007 <=> C00213 + C00067 + C00027	N,N-Dimethylglycine + H2O + Oxygen <=> Sarcosine + Formaldehyde + Hydrogen peroxide	FALSE	1.5.3.10	N,N-Dimethylglycine:oxygen oxidoreductase (demethylating)		-83.2
R01566	C00300 + C00001 <=> C00213 + C00086	Creatine + H2O <=> Sarcosine + Urea	TRUE	3.5.3.3	Creatine amidinohydrolase	K08688	-42.8
R01567	C00002 + C00214 <=> C00008 + C00364	ATP + Thymidine <=> ADP + dTMP	TRUE	2.7.1.21	ATP:thymidine 5'-phosphotransferase	K00857	-14.7
R01568	C00008 + C00214 <=> C00020 + C00364	ADP + Thymidine <=> AMP + dTMP	TRUE	2.7.1.118	ADP:thymidine 5'-phosphotransferase		-12.1
R01569	C00364 + C00001 <=> C00214 + C00009	dTMP + H2O <=> Thymidine + Orthophosphate	TRUE	3.1.3.35; 3.1.3.5; 3.1.3.89	thymidylate 5'-phosphohydrolase	K01081; K03787; K08693; K08722; K08723; K11751; K19970; K20881	-11.7
R01570	C00214 + C00009 <=> C00178 + C00672	Thymidine + Orthophosphate <=> Thymine + 2-Deoxy-D-ribose 1-phosphate	TRUE	2.4.2.2; 2.4.2.4	thymidine:phosphate deoxy-alpha-D-ribosyltransferase	K00756; K00758	4.4
R01571	C00020 + C00214 <=> C00212 + C00364	AMP + Thymidine <=> Adenosine + dTMP	TRUE	2.7.1.114	AMP:thymidine 5'-phosphotransferase		-2.5
R01573	C00002 + C00216 <=> C00008 + C01112	ATP + D-Arabinose <=> ADP + D-Arabinose 5-phosphate	TRUE	2.7.1.54	ATP:D-arabinose 5-phosphotransferase		-23.1
R01574	C00216 + C00003 <=> C00652 + C00004 + C00080	D-Arabinose + NAD+ <=> D-Arabinono-1,4-lactone + NADH + H+	TRUE	1.1.1.116; 1.1.1.117	D-Arabinose:NAD+ 1-oxidoreductase		-23.5
R01575	C00216 + C00006 <=> C00652 + C00005 + C00080	D-Arabinose + NADP+ <=> D-Arabinono-1,4-lactone + NADPH + H+	TRUE	1.1.1.117	D-Arabinose:NADP+ 1-oxidoreductase		-22.6
R01576	C01187 <=> C00022 + C00216	3-Deoxy-D-manno-octulosonate <=> Pyruvate + D-Arabinose	TRUE	4.1.2.23	3-deoxy-D-manno-octulosonate D-arabinose-lyase (pyruvate-forming)		18.4
R01577	C00216 <=> C00309	D-Arabinose <=> D-Ribulose	TRUE	5.3.1.3	D-arabinose aldose-ketose-isomerase		5.3
R01579	C00819 + C00001 <=> C00217 + C00014	D-Glutamine + H2O <=> D-Glutamate + Ammonia	TRUE	3.5.1.2; 3.5.1.35; 3.5.1.38	D-Glutamine amidohydrolase	K01425; K05597	-18.5
R01580	C00647 + C00026 <=> C00018 + C00217	Pyridoxamine phosphate + 2-Oxoglutarate <=> Pyridoxal phosphate + D-Glutamate	TRUE	2.6.1.54	Pyridoxamine-5'-phosphate:2-oxoglutarate aminotransferase (D-glutamate-forming)		-0.7
R01582	C02265 + C00026 <=> C00166 + C00217	D-Phenylalanine + 2-Oxoglutarate <=> Phenylpyruvate + D-Glutamate	TRUE	2.6.1.21	D-Phenylalanine:2-oxoglutarate aminotransferase	K00824	8.8
R01583	C00217 <=> C02237 + C00001	D-Glutamate <=> 5-Oxo-D-proline + H2O	TRUE	4.2.1.48	D-glutamate hydro-lyase (cyclizing; 5-oxo-D-proline-forming)	K22210	-8.4
R01584	C02721 + C00001 + C00006 <=> C00022 + C00218 + C00005 + C00080	N-Methyl-L-alanine + H2O + NADP+ <=> Pyruvate + Methylamine + NADPH + H+	TRUE	1.4.1.17	N-methyl-L-alanine:NADP+ oxidoreductase (demethylating, deaminating)		43.1
R01585	C00002 + C00025 + C00218 <=> C00008 + C00009 + C03153	ATP + L-Glutamate + Methylamine <=> ADP + Orthophosphate + N5-Methyl-L-glutamine	TRUE	6.3.4.12	L-Glutamate:methylamine ligase (ADP-forming)		-28.6
R01586	C00218 + C00025 <=> C00014 + C01046	Methylamine + L-Glutamate <=> Ammonia + N-Methyl-L-glutamate	TRUE	2.1.1.21	L-glutamate:methylamine 1,3-dicarboxypropyltransferase (N-methyl-L-glutamate-forming)	K22081; K22082; K22083	0.3
R01587	C03623 + C00001 <=> C00218 + C00026	N-Methyl-2-oxoglutaramate + H2O <=> Methylamine + 2-Oxoglutarate	TRUE	3.5.1.36	N-Methyl-2-oxoglutaramate methylamidohydrolase		8.7
R01589	C02294 + C00001 <=> C00218 + C00086	Methylguanidine + H2O <=> Methylamine + Urea	TRUE	3.5.3.16	Methylguanidine amidinohydrolase		-50.9
R01590	C00219 + 2 C00007 <=> C05956	Arachidonate + 2 Oxygen <=> Prostaglandin G2	FALSE	1.14.99.1	Arachidonate:oxygen oxidoreductase	K00509; K11987
R01593	C00219 + C00007 <=> C05966	Arachidonate + Oxygen <=> 15(S)-HPETE	FALSE	1.13.11.33	arachidonate:oxygen 15-oxidoreductase	K00460; K08022; K19246
R01594	C00219 + C00007 <=> C04822	Arachidonate + Oxygen <=> 8(R)-HPETE	FALSE	1.13.11.40	Arachidonate:oxygen 8-oxidoreductase
R01595	C00219 + C00007 <=> C05356	Arachidonate + Oxygen <=> 5(S)-HPETE	FALSE	1.13.11.34	Arachidonate:oxygen 5-oxidoreductase	K00461
R01596	C00219 + C00007 <=> C05965	Arachidonate + Oxygen <=> 12(S)-HPETE	FALSE	1.13.11.31	arachidonate:oxygen 12-oxidoreductase	K00458
R01598	C00002 + C00219 + C00010 <=> C00020 + C00013 + C02249	ATP + Arachidonate + CoA <=> AMP + Diphosphate + Arachidonyl-CoA	TRUE	6.2.1.15	Arachidonate:CoA ligase (AMP-forming)		-9.8
R01600	C00002 + C00221 <=> C00008 + C01172	ATP + beta-D-Glucose <=> ADP + beta-D-Glucose 6-phosphate	TRUE	2.7.1.1; 2.7.1.2	ATP:beta-D-glucose 6-phosphotransferase	K00844; K00845; K12407	-17.3
R01602	C00267 <=> C00221	alpha-D-Glucose <=> beta-D-Glucose	TRUE	5.1.3.3	D-glucose 1-epimerase	K01785
R01604	C00222 + C00003 + C00001 <=> C00383 + C00004 + C00080	3-Oxopropanoate + NAD+ + H2O <=> Malonate + NADH + H+	TRUE	1.2.1.15	3-Oxopropanoate:NAD+ oxidoreductase		-28.2
R01607	C00222 + C00006 + C00001 <=> C00383 + C00005 + C00080	3-Oxopropanoate + NADP+ + H2O <=> Malonate + NADPH + H+	TRUE	1.2.1.15	3-Oxopropanoate:NADP+ oxidoreductase		-27.2
R01608	C01013 + C00003 <=> C00222 + C00004 + C00080	3-Hydroxypropanoate + NAD+ <=> 3-Oxopropanoate + NADH + H+	TRUE	1.1.1.59	3-hydroxypropanoate:NAD+ oxidoreductase		23.8
R01609	C00222 + C00088 + C00027 <=> C03071 + C00007 + C00001	3-Oxopropanoate + Nitrite + Hydrogen peroxide <=> 3-aci-Nitropropanoate + Oxygen + H2O	FALSE	1.7.3.5	3-aci-Nitropropanoate:oxygen oxidoreductase
R01611	C00222 <=> C00804 + C00001	3-Oxopropanoate <=> Propynoate + H2O	TRUE	4.2.1.27	3-Oxopropanoate hydro-lyase
R01613	C00223 + 3 C00083 <=> C06561 + 4 C00010 + 3 C00011	p-Coumaroyl-CoA + 3 Malonyl-CoA <=> Naringenin chalcone + 4 CoA + 3 CO2	TRUE	2.3.1.74	Malonyl-CoA:4-Coumaroyl-CoA malonyltransferase(cyclizing)	K00660
R01614	3 C00083 + C00223 <=> 4 C00010 + C03582 + 4 C00011	3 Malonyl-CoA + p-Coumaroyl-CoA <=> 4 CoA + Resveratrol + 4 CO2	TRUE	2.3.1.95	Malonyl-CoA:4-coumaroyl-CoA malonyltransferase (cyclizing)	K13232	-170.6
R01615	C05608 + C00010 + C00006 <=> C00223 + C00005 + C00080	4-Hydroxycinnamyl aldehyde + CoA + NADP+ <=> p-Coumaroyl-CoA + NADPH + H+	TRUE	1.2.1.44	4-Hydroxycinnamyl aldehyde:NADP+ oxidoreductase (CoA-hydroxycinnamoylating)	K09753	-11
R01616	C00002 + C00811 + C00010 <=> C00020 + C00013 + C00223	ATP + 4-Coumarate + CoA <=> AMP + Diphosphate + p-Coumaroyl-CoA	TRUE	6.2.1.12	4-Coumarate:CoA ligase (AMP-forming)	K01904	-9.5
R01617	C00223 + C00179 <=> C04498 + C00010	p-Coumaroyl-CoA + Agmatine <=> p-Coumaroylagmatine + CoA	TRUE	2.3.1.64	4-Coumaroyl-CoA:agmatine N4-coumaroyltransferase	K14329	-26.4
R01618	C00224 + C00002 <=> C00059 + C01260	Adenylyl sulfate + ATP <=> Sulfate + P1,P4-Bis(5'-adenosyl)tetraphosphate	TRUE	2.7.7.53	APS:ATP adenylyltransferase	K00988; K19710	-48.6
R01619	C00224 + C00014 <=> C03851 + C00059	Adenylyl sulfate + Ammonia <=> Adenosine 5'-phosphoramidate + Sulfate	TRUE	2.7.7.51	Adenylyl-sulfate:ammonia adenylyltransferase
R01620	C00227 + C00047 <=> C00009 + C02727	Acetyl phosphate + L-Lysine <=> Orthophosphate + N6-Acetyl-L-lysine	TRUE	2.3.1.32	acetyl-phosphate:L-lysine N6-acetyltransferase	K18854	-34.4
R01621	C00231 + C00009 <=> C00227 + C00118 + C00001	D-Xylulose 5-phosphate + Orthophosphate <=> Acetyl phosphate + D-Glyceraldehyde 3-phosphate + H2O	TRUE	4.1.2.9	D-xylulose 5-phosphate D-glyceraldehyde-3-phosphate-lyase (adding phosphate; acetyl-phosphate-forming)	K01621	-59.8
R01627	C02637 <=> C00230 + C00001	3-Dehydroshikimate <=> 3,4-Dihydroxybenzoate + H2O	TRUE	4.2.1.118	3-dehydroshikimate hydro-lyase	K09483; K15652	-134.7
R01628	C00587 + C00007 + C00005 + C00080 <=> C00230 + C00006 + C00001	3-Hydroxybenzoate + Oxygen + NADPH + H+ <=> 3,4-Dihydroxybenzoate + NADP+ + H2O	FALSE	1.14.13.23	3-hydroxybenzoate,NADPH:oxygen oxidoreductase (4-hydroxylating)	K19065	-442.3
R01629	C00230 + C00007 + C00004 + C00080 <=> C02814 + C00011 + C00003 + C00001	3,4-Dihydroxybenzoate + Oxygen + NADH + H+ <=> Benzene-1,2,4-triol + CO2 + NAD+ + H2O	FALSE	1.14.13.64	protocatechuate,NADH:oxygen oxidoreductase (1-hydroxylating, decarboxylating)		-452.3
R01630	C00230 + C00007 + C00005 + C00080 <=> C02814 + C00011 + C00006 + C00001	3,4-Dihydroxybenzoate + Oxygen + NADPH + H+ <=> Benzene-1,2,4-triol + CO2 + NADP+ + H2O	FALSE	1.14.13.64	protocatechuate,NADPH:oxygen oxidoreductase (1-hydroxylating, decarboxylating)		-453.3
R01631	C00230 + C00007 <=> C01163	3,4-Dihydroxybenzoate + Oxygen <=> 3-Carboxy-cis,cis-muconate	FALSE	1.13.11.3	Protocatechuate:oxygen 3,4-oxidoreductase (decyclizing)	K00448; K00449	-313.2
R01632	C00230 + C00007 <=> C04484	3,4-Dihydroxybenzoate + Oxygen <=> 4-Carboxy-2-hydroxymuconate semialdehyde	FALSE	1.13.11.8	protocatechuate:oxygen 4,5-oxidoreductase (decyclizing)	K04100; K04101	-253.8
R01633	C06318 + C00003 <=> C00230 + C00011 + C00004 + C00080	(3S,4R)-3,4-Dihydroxycyclohexa-1,5-diene-1,4-dicarboxylate + NAD+ <=> 3,4-Dihydroxybenzoate + CO2 + NADH + H+	TRUE	1.3.1.53	(3S,4R)-3,4-dihydroxycyclohexa-1,5-diene-1,4-dicarboxylate:NAD+ oxidoreductase	K18076	-35.5
R01634	C03223 <=> C00230 + C00011	3,4-Dihydroxyphthalate <=> 3,4-Dihydroxybenzoate + CO2	TRUE	4.1.1.69	3,4-dihydroxyphthalate carboxy-lyase (3,4-dihydroxybenzoate-forming)	K18256	-9.8
R01635	C03233 <=> C00230 + C00011	4,5-Dihydroxyphthalate <=> 3,4-Dihydroxybenzoate + CO2	TRUE	4.1.1.55	4,5-Dihydroxyphthalate carboxy-lyase (3,4-dihydroxybenzoate-forming)	K04102	-9.8
R01636	C02236 + C00007 + C00004 + C00080 <=> C00230 + C00094 + C00003	4-Sulfobenzoate + Oxygen + NADH + H+ <=> 3,4-Dihydroxybenzoate + Sulfite + NAD+	FALSE	1.14.12.8	4-sulfobenzoate,NADH:oxygen oxidoreductase (3,4-hydroxylating, sulfite-forming)
R01639	C00002 + C00310 <=> C00008 + C00231	ATP + D-Xylulose <=> ADP + D-Xylulose 5-phosphate	TRUE	2.7.1.17	ATP:D-xylulose 5-phosphotransferase	K00854	-23.2
R01641	C05382 + C00118 <=> C00117 + C00231	Sedoheptulose 7-phosphate + D-Glyceraldehyde 3-phosphate <=> D-Ribose 5-phosphate + D-Xylulose 5-phosphate	TRUE	2.2.1.1	sedoheptulose-7-phosphate:D-glyceraldehyde-3-phosphate glycolaldehyde transferase	K00615	3.8
R01644	C00989 + C00003 <=> C00232 + C00004 + C00080	4-Hydroxybutanoic acid + NAD+ <=> Succinate semialdehyde + NADH + H+	TRUE	1.1.1.61	4-hydroxybutanoate:NAD+ oxidoreductase	K00043; K08318; K18120	0.2
R01645	C05601 <=> C00232 + C00022	4-Hydroxy-2-oxo-heptanedioate <=> Succinate semialdehyde + Pyruvate	TRUE	4.1.2.52	4-hydroxy-2-oxo-heptandioate succinate-semialdehyde-lyase (pyruvate-forming)	K02510	6.4
R01647	C00232 + C00022 <=> C06201	Succinate semialdehyde + Pyruvate <=> 2,4-Dihydroxyhept-2-enedioate	TRUE	4.1.2.52	2,4-dihydroxyhept-2-enedioate succinate-semialdehyde-lyase (pyruvate-forming)	K02510	-6.4
R01648	C00334 + C00026 <=> C00232 + C00025	4-Aminobutanoate + 2-Oxoglutarate <=> Succinate semialdehyde + L-Glutamate	TRUE	2.6.1.19	4-aminobutanoate:2-oxoglutarate aminotransferase	K00823; K07250; K13524; K14268	6.1
R01649	C01215 + 2 C00001 <=> C00033 + C00232 + C00014 + C00011	2-(Acetamidomethylene)succinate + 2 H2O <=> Acetate + Succinate semialdehyde + Ammonia + CO2	TRUE	3.5.1.29	2-(acetamidomethylene)succinate amidohydrolase (deaminating, decarboxylating)	K18614	-54.2
R01650	C00232 + C01326 + C00014 <=> C05715 + C00001	Succinate semialdehyde + Hydrogen cyanide + Ammonia <=> gamma-Amino-gamma-cyanobutanoate + H2O	TRUE		NA
R01651	C00233 + C00010 + C00003 <=> C02939 + C00011 + C00004 + C00080	4-Methyl-2-oxopentanoate + CoA + NAD+ <=> 3-Methylbutanoyl-CoA + CO2 + NADH + H+	TRUE	1.2.1.25	4-methyl-2-oxopentanoate:NAD+ oxidoreductase (CoA-mehtylpropanoylating)		-23.9
R01652	C00233 + C00011 <=> C04236	4-Methyl-2-oxopentanoate + CO2 <=> (2S)-2-Isopropyl-3-oxosuccinate	TRUE	1.1.1.85	NA		19.4
R01654	C00002 + C00234 + C00025 <=> C00008 + C00009 + C05928	ATP + 10-Formyltetrahydrofolate + L-Glutamate <=> ADP + Orthophosphate + (6R)-10-Formyltetrahydropteroyldiglutamate	TRUE	6.3.2.12; 6.3.2.17	10-Formyltetrahydrofolate:L-glutamate ligase (ADP-forming)
R01655	C00445 + C00001 <=> C00234 + C00080	5,10-Methenyltetrahydrofolate + H2O <=> 10-Formyltetrahydrofolate + H+	TRUE	3.5.4.9	5,10-Methenyltetrahydrofolate 5-hydrolase (decyclizing)	K00288; K01491; K13403	-5
R01657	C00235 + C00078 <=> C00013 + C04290	Dimethylallyl diphosphate + L-Tryptophan <=> Diphosphate + 4-(3-Methylbut-2-enyl)-L-tryptophan	FALSE	2.5.1.34	Dimethylallyl-diphosphate:L-tryptophan dimethylallyltransferase		-85.3
R01658	C00235 + C00129 <=> C00013 + C00341	Dimethylallyl diphosphate + Isopentenyl diphosphate <=> Diphosphate + Geranyl diphosphate	TRUE	2.5.1.1	Dimethylallyl-diphosphate:isopentenyl-diphosphate dimethylallyltranstransferase	K00787; K00795; K00804; K13787; K13789; K14066	-71.2
R01659	C00235 + C00129 <=> C00013 + C02569	Dimethylallyl diphosphate + Isopentenyl diphosphate <=> Diphosphate + Neryl diphosphate	TRUE	2.5.1.28	Dimethylallyl-diphosphate:isopentenyl-diphosphate dimethylallylcistransferase		-71.2
R01660	C00236 + C00103 <=> C00197 + C01231	3-Phospho-D-glyceroyl phosphate + D-Glucose 1-phosphate <=> 3-Phospho-D-glycerate + alpha-D-Glucose 1,6-bisphosphate	TRUE	2.7.1.106	3-phospho-D-glyceroyl-phosphate:alpha-D-glucose-1-phosphate 6-phosphotransferase	K11809	-34.4
R01662	C00236 <=> C01159	3-Phospho-D-glyceroyl phosphate <=> 2,3-Bisphospho-D-glycerate	TRUE	5.4.2.4	3-phospho-D-glycerate 1,2-phosphomutase	K01837	-36.3
R01663	C00239 + C00001 <=> C00365 + C00014	dCMP + H2O <=> dUMP + Ammonia	TRUE	3.5.4.12	dCMP aminohydrolase	K01493	-24.9
R01664	C00239 + C00001 <=> C00881 + C00009	dCMP + H2O <=> Deoxycytidine + Orthophosphate	TRUE	3.1.3.5; 3.1.3.89	2'-deoxycytidine 5'-monophosphate phosphohydrolase	K01081; K03787; K08693; K08722; K08723; K11751; K19970; K20881	-16
R01665	C00002 + C00239 <=> C00008 + C00705	ATP + dCMP <=> ADP + dCDP	TRUE	2.7.4.14; 2.7.4.25	ATP:dCMP phosphotransferase	K00945; K13799; K13800; K13809	-3.1
R01666	C00002 + C00881 <=> C00008 + C00239	ATP + Deoxycytidine <=> ADP + dCMP	TRUE	2.7.1.213; 2.7.1.74	ATP:deoxycitidine 5'-phosphotransferase	K00893; K15519; K21057	-10.4
R01667	C00705 + C00001 <=> C00239 + C00009	dCDP + H2O <=> dCMP + Orthophosphate	TRUE	3.6.1.12	dCDP nucleotidohydrolase	K16904	-23.2
R01668	C00458 + C00001 <=> C00239 + C00013	dCTP + H2O <=> dCMP + Diphosphate	TRUE	3.6.1.12; 3.6.1.65	dCTP nucleotidohydrolase; deoxycytidine 5'-triphosphate diphosphohydrolase	K16904	-38.2
R01669	C00143 + C00001 + C00239 <=> C00101 + C03997	5,10-Methylenetetrahydrofolate + H2O + dCMP <=> Tetrahydrofolate + 5-Hydroxymethyldeoxycytidylate	TRUE	2.1.2.8	5,10-methylenetetrahydrofolate:deoxycytidylate 5-hydroxymethyltransferase	K19796	-8.5
R01670	C00143 + C00239 <=> C00415 + C03495	5,10-Methylenetetrahydrofolate + dCMP <=> Dihydrofolate + Deoxy-5-methylcytidylate	TRUE	2.1.1.54	5,10-Methylenetetrahydrofolate:dCMP C-methyltransferase		-46.8
R01676	C00242 + C00001 <=> C00385 + C00014	Guanine + H2O <=> Xanthine + Ammonia	TRUE	3.5.4.3	Guanine aminohydrolase	K01487
R01677	C00387 + C00001 <=> C00242 + C00121	Guanosine + H2O <=> Guanine + D-Ribose	TRUE	3.2.2.1; 3.2.2.8	Guanosine ribohydrolase	K01239; K10213	-1.8
R01678	C00243 + C00001 <=> C00267 + C00124	Lactose + H2O <=> alpha-D-Glucose + D-Galactose	TRUE	3.2.1.108; 3.2.1.23	Lactose galactohydrolase	K01190; K01229; K12111; K12112; K12309	-10.9
R01681	C00519 + C00003 + C00001 <=> C00245 + C00004 + C00080	Hypotaurine + NAD+ + H2O <=> Taurine + NADH + H+	TRUE	1.8.1.3	hypotaurine:NAD+ oxidoreductase
R01682	C00506 <=> C00245 + C00011	L-Cysteate <=> Taurine + CO2	TRUE	4.1.1.15; 4.1.1.29	3-Sulfo-L-alanine carboxy-lyase (taurine-forming)	K01580; K01594	-19.8
R01683	C01616 + C00003 + C00001 <=> C00245 + C00022 + C00004 + C00080	Tauropine + NAD+ + H2O <=> Taurine + Pyruvate + NADH + H+	TRUE	1.5.1.23	tauropine:NAD+ oxidoreductase (taurine-forming)		36.6
R01684	C00245 + C00026 <=> C00593 + C00025	Taurine + 2-Oxoglutarate <=> Sulfoacetaldehyde + L-Glutamate	TRUE	2.6.1.55	taurine:2-oxoglutarate aminotransferase	K15372	-0.2
R01686	C00245 + C00062 <=> C01959 + C00077	Taurine + L-Arginine <=> Taurocyamine + L-Ornithine	FALSE	2.1.4.1	L-arginine:taurine amidinotransferase
R01688	C00002 + C00246 <=> C00008 + C02527	ATP + Butanoic acid <=> ADP + Butanoylphosphate	TRUE	2.7.2.7	ATP:butanoate 1-phosphotransferase	K00929	28.9
R01689	C00246 + C00003 <=> C01771 + C00004 + C00080	Butanoic acid + NAD+ <=> 2-Butenoate + NADH + H+	TRUE	1.3.1.31	butanoate:NAD+ delta2-oxidoreductase		72.3
R01690	C06435 + C00001 <=> C00130 + C00246	5'-Butyrylphosphoinosine + H2O <=> IMP + Butanoic acid	TRUE	3.6.1.20	5'-butyrylphosphoinosine butyrylhydrolase
R01694	C00247 + C00006 <=> C00273 + C00005 + C00080	L-Sorbose + NADP+ <=> 5-Dehydro-D-fructose + NADPH + H+	TRUE	1.1.1.123	L-Sorbose:NADP+ 5-oxidoreductase		18.6
R01695	C00247 + C00007 <=> C00273 + C00027	L-Sorbose + Oxygen <=> 5-Dehydro-D-fructose + Hydrogen peroxide	FALSE	1.1.3.11	L-Sorbose:oxygen 5-oxidoreductase		-115.9
R01698	C00579 + C00003 <=> C00248 + C00004 + C00080	Dihydrolipoamide + NAD+ <=> Lipoamide + NADH + H+	TRUE	1.8.1.4	Dihydrolipoamide:NAD+ oxidoreductase	K00382	5.2
R01703	C00249 + 2 C00027 <=> C01948 + C00011 + 3 C00001	Hexadecanoic acid + 2 Hydrogen peroxide <=> Pentadecanal + CO2 + 3 H2O	TRUE	1.11.1.3	Hexadecanoate:hydrogen-peroxide oxidoreductase		-583
R01704	C00517 + C00003 + C00001 <=> C00249 + C00004 + C00080	Hexadecanal + NAD+ + H2O <=> Hexadecanoic acid + NADH + H+	TRUE	1.2.1.48	Palmitaldehyde:NAD+ oxidoreductase		-36.4
R01707	C00250 + C00003 <=> C00971 + C00004 + C00080	Pyridoxal + NAD+ <=> 4-Pyridoxolactone + NADH + H+	TRUE	1.1.1.107	pyridoxal:NAD+ 4-oxidoreductase	K18609	-18.4
R01708	C00314 + C00006 <=> C00250 + C00005 + C00080	Pyridoxine + NADP+ <=> Pyridoxal + NADPH + H+	TRUE	1.1.1.65	Pyridoxine:NADP+ 4-oxidoreductase	K05275	28.4
R01709	C00250 + C00007 + C00001 <=> C00847 + C00027	Pyridoxal + Oxygen + H2O <=> 4-Pyridoxate + Hydrogen peroxide	FALSE	1.2.3.1; 1.2.3.8	pyridoxal:oxygen 4-oxidoreductase	K00157	-171.3
R01710	C00534 + C00001 + C00007 <=> C00250 + C00014 + C00027	Pyridoxamine + H2O + Oxygen <=> Pyridoxal + Ammonia + Hydrogen peroxide	FALSE	1.4.3.5	Pyridoxamine:oxygen oxidoreductase (deaminating)	K00275	-95.5
R01711	C00314 + C00007 <=> C00250 + C00027	Pyridoxine + Oxygen <=> Pyridoxal + Hydrogen peroxide	FALSE	1.1.3.12; 1.4.3.5	pyridoxine:oxygen oxidoreductase (deaminating)	K00275; K18607	-106
R01712	C00534 + C00022 <=> C00250 + C00041	Pyridoxamine + Pyruvate <=> Pyridoxal + L-Alanine	TRUE	2.6.1.30	pyridoxamine:pyruvate aminotransferase	K18608	0.3
R01713	C00534 + C00036 <=> C00250 + C00049	Pyridoxamine + Oxaloacetate <=> Pyridoxal + L-Aspartate	TRUE	2.6.1.31	Pyridoxamine:oxaloacetate aminotransferase		-2.8
R01714	C01269 <=> C00251 + C00009	5-O-(1-Carboxyvinyl)-3-phosphoshikimate <=> Chorismate + Orthophosphate	TRUE	4.2.3.5	5-O-(1-Carboxyvinyl)-3-phosphoshikimate phosphate-lyase (chorismate-forming)	K01736	-48.5
R01715	C00251 <=> C00254	Chorismate <=> Prephenate	TRUE	5.4.99.5	Chorismate pyruvatemutase	K01850; K04092; K04093; K04516; K06208; K06209; K13853; K14170; K14187	-21.1
R01716	C00251 + C00064 <=> C11355 + C00025	Chorismate + L-Glutamine <=> 4-Amino-4-deoxychorismate + L-Glutamate	TRUE	2.6.1.85	chorismate:L-glutamine aminotransferase	K01664; K01665; K03342; K13950	-16.2
R01717	C00251 <=> C00885	Chorismate <=> Isochorismate	TRUE	5.4.4.2	chorismate hydroxymutase	K01851; K02361; K02552; K14759	1
R01718	C00252 + C00001 <=> C00267 + C00031	Isomaltose + H2O <=> alpha-D-Glucose + D-Glucose	TRUE	3.2.1.10	Isomaltose 6-alpha-D-glucanohydrolase	K01182; K01203	-8.5
R01720	C00253 + C00006 + C00001 <=> C01020 + C00005 + C00080	Nicotinate + NADP+ + H2O <=> 6-Hydroxynicotinate + NADPH + H+	TRUE	1.17.1.5	nicotinate:NADP+ 6-oxidoreductase (hydroxylating)	K20445; K20446; K20447; K20448	30.7
R01721	C00019 + C00253 <=> C00021 + C01004	S-Adenosyl-L-methionine + Nicotinate <=> S-Adenosyl-L-homocysteine + N-Methylnicotinate	TRUE	2.1.1.7	S-Adenosyl-L-methionine:nicotinate N-methyltransferase
R01722	C00029 + C00253 <=> C00015 + C03003	UDP-glucose + Nicotinate <=> UDP + N-Glucosylnicotinate	TRUE	2.4.1.196	UDP-glucose:nicotinate N-glucosyltransferase		-0.8
R01723	C00253 + C00037 + C00002 <=> C05380 + C00020 + C00013	Nicotinate + Glycine + ATP <=> Nicotinurate + AMP + Diphosphate	TRUE		NA		-23.1
R01724	C01185 + C00013 + C00008 + C00009 <=> C00253 + C00119 + C00002 + C00001 + C00080	Nicotinate D-ribonucleotide + Diphosphate + ADP + Orthophosphate <=> Nicotinate + 5-Phospho-alpha-D-ribose 1-diphosphate + ATP + H2O + H+	TRUE	6.3.4.21	5-phospho-alpha-D-ribose 1-diphosphate:nicotinate ligase (ADP, diphosphate-forming)	K00763	2.1
R01728	C00254 + C00003 <=> C01179 + C00011 + C00004 + C00080	Prephenate + NAD+ <=> 3-(4-Hydroxyphenyl)pyruvate + CO2 + NADH + H+	TRUE	1.3.1.12	Prephenate:NAD+ oxidoreductase(decarboxylating)	K00210; K00220; K04517; K14187	-13.9
R01730	C00254 + C00006 <=> C01179 + C00011 + C00005 + C00080	Prephenate + NADP+ <=> 3-(4-Hydroxyphenyl)pyruvate + CO2 + NADPH + H+	TRUE	1.3.1.13	Prephenate:NADP+ oxidoreductase(decarboxylating)	K00211	-12.9
R01731	C00036 + C00826 <=> C00049 + C00254	Oxaloacetate + L-Arogenate <=> L-Aspartate + Prephenate	TRUE	2.6.1.57; 2.6.1.78	L-arogenate:2-oxoglutarate aminotransferase	K00832; K15849	-11.6
R01732	C00255 + C00001 <=> C00474 + C01727	Riboflavin + H2O <=> Ribitol + Lumichrome	TRUE	3.5.99.1	Riboflavin hydrolase		6.2
R01735	C00937 + C00003 + C00001 <=> C00256 + C00004 + C00080	(R)-Lactaldehyde + NAD+ + H2O <=> (R)-Lactate + NADH + H+	TRUE	1.2.1.23	(R)-Lactaldehyde:NAD+ 2-oxidoreductase		-35.5
R01736	C03451 + C00001 <=> C00051 + C00256	(R)-S-Lactoylglutathione + H2O <=> Glutathione + (R)-Lactate	TRUE	3.1.2.6	(R)-S-Lactoylglutathione hydrolase	K01069	-30
R01737	C00002 + C00257 <=> C00008 + C00345	ATP + D-Gluconic acid <=> ADP + 6-Phospho-D-gluconate	TRUE	2.7.1.12	ATP:D-Gluconate 6-phosphotransferase	K00851	-10.1
R01738	C00257 + C00003 <=> C01062 + C00004 + C00080	D-Gluconic acid + NAD+ <=> 5-Dehydro-D-gluconate + NADH + H+	TRUE	1.1.1.69	D-Gluconate:NAD+ 5-oxidoreductase		25.4
R01739	C00257 + C00006 <=> C06473 + C00005 + C00080	D-Gluconic acid + NADP+ <=> 2-Keto-D-gluconic acid + NADPH + H+	TRUE	1.1.1.215	D-gluconate:NADP+ 2-oxidoreductase	K00090; K22229	19.2
R01740	C00257 + C00006 <=> C01062 + C00005 + C00080	D-Gluconic acid + NADP+ <=> 5-Dehydro-D-gluconate + NADPH + H+	TRUE	1.1.1.69	D-Gluconate:NADP+ 5-oxidoreductase		26.4
R01741	C00257 + C00016 <=> C06473 + C01352	D-Gluconic acid + FAD <=> 2-Keto-D-gluconic acid + FADH2	TRUE	1.1.99.3	D-Gluconate:(acceptor) 2-oxidoreductase	K06151; K06152	1.3
R01745	C00258 + C00003 <=> C01146 + C00004 + C00080	D-Glycerate + NAD+ <=> 2-Hydroxy-3-oxopropanoate + NADH + H+	TRUE	1.1.1.60	(R)-Glycerate:NAD+ oxidoreductase	K00042	33.3
R01747	C00258 + C00006 <=> C01146 + C00005 + C00080	D-Glycerate + NADP+ <=> 2-Hydroxy-3-oxopropanoate + NADPH + H+	TRUE	1.1.1.60	(R)-Glycerate:NADP+ oxidoreductase	K00042	34.3
R01748	C00631 + C00001 <=> C00258 + C00009	2-Phospho-D-glycerate + H2O <=> D-Glycerate + Orthophosphate	TRUE	3.1.3.20	D-Glycerate-2-phosphate phosphohydrolase		-19.7
R01749	C00258 + C00003 + C00011 <=> C03459 + C00004 + C00080	D-Glycerate + NAD+ + CO2 <=> 2-Hydroxy-3-oxosuccinate + NADH + H+	TRUE	1.1.1.92	D-Glycerate:NAD+ oxidoreductase (carboxylating)		43.3
R01750	C00258 + C00006 + C00011 <=> C03459 + C00005 + C00080	D-Glycerate + NADP+ + CO2 <=> 2-Hydroxy-3-oxosuccinate + NADPH + H+	TRUE	1.1.1.92	D-Glycerate:NADP+ oxidoreductase (carboxylating)		44.3
R01751	C00898 <=> C00258 + C00011	(R,R)-Tartaric acid <=> D-Glycerate + CO2	TRUE	4.1.1.73	(R,R)-tartrate carboxy-lyase (D-glycerate-forming)	K07246	-14.1
R01752	C00577 + C00003 + C00001 <=> C00258 + C00004 + C00080	D-Glyceraldehyde + NAD+ + H2O <=> D-Glycerate + NADH + H+	TRUE	1.2.1.3	D-Glyceraldehyde:NAD+ oxidoreductase	K00128; K00149; K14085	-49.4
R01754	C00002 + C00259 <=> C00008 + C03906	ATP + L-Arabinose <=> ADP + beta-L-Arabinose 1-phosphate	TRUE	2.7.1.46	ATP:L-arabinose 1-phosphotransferase	K12446	-2.6
R01757	C00259 + C00003 <=> C01114 + C00004 + C00080	L-Arabinose + NAD+ <=> L-Arabinono-1,4-lactone + NADH + H+	TRUE	1.1.1.376; 1.1.1.46	L-arabinose:NAD+ 1-oxidoreductase	K13873; K19660	-7.6
R01758	C00532 + C00003 <=> C00259 + C00004 + C00080	L-Arabitol + NAD+ <=> L-Arabinose + NADH + H+	TRUE	1.1.1.21	L-Arabitol:NAD+ 1-oxidoreductase	K00011	14.9
R01759	C00532 + C00006 <=> C00259 + C00005 + C00080	L-Arabitol + NADP+ <=> L-Arabinose + NADPH + H+	TRUE	1.1.1.21	L-Arabitol:NADP+ 1-oxidoreductase	K00011	15.9
R01761	C00259 <=> C00508	L-Arabinose <=> L-Ribulose	TRUE	5.3.1.4	L-Arabinose aldose-ketose-isomerase	K01804	4.9
R01763	C00556 + C00003 <=> C00261 + C00004 + C00080	Benzyl alcohol + NAD+ <=> Benzaldehyde + NADH + H+	TRUE	1.1.1.90	Benzyl alcohol:NAD+ oxidoreductase	K00055	20.8
R01764	C02137 <=> C00261 + C00011	alpha-Oxo-benzeneacetic acid <=> Benzaldehyde + CO2	TRUE	4.1.1.7	benzoylformate carboxy-lyase (benzaldehyde-forming)	K01576	-13.7
R01766	C03290 <=> C00037 + C00261	L-threo-3-Phenylserine <=> Glycine + Benzaldehyde	TRUE	4.1.2.26	L-threo-3-Phenylserine benzaldehyde-lyase (glycine-forming)		-3.2
R01767	C00561 <=> C01326 + C00261	Mandelonitrile <=> Hydrogen cyanide + Benzaldehyde	TRUE	4.1.2.10	mandelonitrile benzaldehyde-lyase (cyanide-forming)	K08248; K20802
R01768	C00262 + C00003 + C00001 <=> C00385 + C00004 + C00080	Hypoxanthine + NAD+ + H2O <=> Xanthine + NADH + H+	TRUE	1.17.1.4	hypoxanthine:NAD+ oxidoreductase	K00087; K00106; K11177; K11178; K13479; K13480; K13481; K13482; K13483	17.3
R01769	C00262 + C00007 + C00001 <=> C00385 + C00027	Hypoxanthine + Oxygen + H2O <=> Xanthine + Hydrogen peroxide	FALSE	1.17.3.2	Hypoxanthine:oxygen oxidoreductase	K00106	-116.1
R01770	C00294 + C00001 <=> C00262 + C00121	Inosine + H2O <=> Hypoxanthine + D-Ribose	TRUE	3.2.2.1; 3.2.2.2; 3.2.2.8	Inosine ribohydrolase	K01239; K10213	-3.9
R01771	C00002 + C00263 <=> C00008 + C01102	ATP + L-Homoserine <=> ADP + O-Phospho-L-homoserine	TRUE	2.7.1.39	ATP:L-homoserine O-phosphotransferase	K00872; K02203; K02204	-31.1
R01773	C00263 + C00003 <=> C00441 + C00004 + C00080	L-Homoserine + NAD+ <=> L-Aspartate 4-semialdehyde + NADH + H+	TRUE	1.1.1.3	L-Homoserine:NAD+ oxidoreductase	K00003; K12524; K12525	22.9
R01775	C00263 + C00006 <=> C00441 + C00005 + C00080	L-Homoserine + NADP+ <=> L-Aspartate 4-semialdehyde + NADPH + H+	TRUE	1.1.1.3	L-homoserine:NADP+ oxidoreductase	K00003; K12524; K12525	23.9
R01776	C00024 + C00263 <=> C00010 + C01077	Acetyl-CoA + L-Homoserine <=> CoA + O-Acetyl-L-homoserine	TRUE	2.3.1.31	Acetyl-CoA:L-homoserine O-acetyltransferase	K00641; K19726	-20.6
R01777	C00091 + C00263 <=> C00010 + C01118	Succinyl-CoA + L-Homoserine <=> CoA + O-Succinyl-L-homoserine	TRUE	2.3.1.46	Succinyl-CoA:L-homoserine O-succinyltransferase	K00651	-24.2
R01781	C01380 + C00003 <=> C00266 + C00004 + C00080	Ethylene glycol + NAD+ <=> Glycolaldehyde + NADH + H+	TRUE	1.1.1.77	1,2-Ethanediol:NAD+ oxidoreductase	K00048	26.9
R01782	C03826 <=> C00022 + C00266	2-Dehydro-3-deoxy-D-xylonate <=> Pyruvate + Glycolaldehyde	TRUE	4.1.2.28	2-dehydro-3-deoxy-D-pentonate glycolaldehyde-lyase (pyruvate-forming)	K22397	14.4
R01784	C00684 <=> C00022 + C00266	2-Dehydro-3-deoxy-L-arabinonate <=> Pyruvate + Glycolaldehyde	TRUE	4.1.2.18	2-dehydro-3-deoxy-L-pentonate glycolaldehyde-lyase (pyruvate-forming)		19.8
R01785	C06441 <=> C00111 + C00266	L-Xylulose 1-phosphate <=> Glycerone phosphate + Glycolaldehyde	TRUE	4.1.2.19	L-xylulose 1-phosphate glycolaldehyde-lyase (glycerone-phosphate-forming)	K01629	12.2
R01786	C00002 + C00267 <=> C00008 + C00668	ATP + alpha-D-Glucose <=> ADP + alpha-D-Glucose 6-phosphate	TRUE	2.7.1.1; 2.7.1.2	ATP:alpha-D-glucose 6-phosphotransferase	K00844; K00845; K12407	-17.3
R01787	C00794 + C00006 <=> C00267 + C00005 + C00080	D-Sorbitol + NADP+ <=> alpha-D-Glucose + NADPH + H+	TRUE	1.1.1.21	D-Glucitol:NADP+ 1-oxidoreductase	K00011	13.2
R01788	C00668 + C00001 <=> C00267 + C00009	alpha-D-Glucose 6-phosphate + H2O <=> alpha-D-Glucose + Orthophosphate	TRUE	3.1.3.9	alpha-D-Glucose 6-phosphate phosphohydrolase	K01084	-9.1
R01793	C00268 + C00004 + C00080 <=> C00272 + C00003	Dihydrobiopterin + NADH + H+ <=> Tetrahydrobiopterin + NAD+	TRUE	1.5.1.34	5,6,7,8-tetrahydrobiopterin:NAD+ oxidoreductase	K00357
R01794	C00268 + C00005 + C00080 <=> C00272 + C00006	Dihydrobiopterin + NADPH + H+ <=> Tetrahydrobiopterin + NADP+	TRUE	1.5.1.34	5,6,7,8-tetrahydrobiopterin:NADP+ oxidoreductase	K00357
R01795	C00272 + C00079 + C00007 <=> C00268 + C00082 + C00001	Tetrahydrobiopterin + L-Phenylalanine + Oxygen <=> Dihydrobiopterin + L-Tyrosine + H2O	FALSE	1.14.16.1	L-Phenylalanine,tetrahydrobiopterin:oxygen oxidoreductase (4-hydroxylating)	K00500
R01804	C00270 + C00009 <=> C00645 + C00074 + C00001	N-Acetylneuraminate + Orthophosphate <=> N-Acetyl-D-mannosamine + Phosphoenolpyruvate + H2O	FALSE	2.5.1.56	phosphoenolpyruvate:N-acetyl-D-mannosamine C-(1-carboxyvinyl)transferase (phosphate-hydrolysing, 2-carboxy-2-oxoethyl-forming)	K01654	61.9
R01805	C06241 + C00001 <=> C00270 + C00009	N-Acetylneuraminate 9-phosphate + H2O <=> N-Acetylneuraminate + Orthophosphate	TRUE	3.1.3.29	N-Acetylneuraminate 9-phosphate phosphohydrolase	K01097	-14.4
R01806	C00024 + C00270 <=> C00010 + C04015	Acetyl-CoA + N-Acetylneuraminate <=> CoA + N-Acetyl-4-O-acetylneuraminate	TRUE	2.3.1.44	Acetyl-CoA:N-acetylneuraminate 4-O-acetyltransferase		7.9
R01807	C00024 + C00270 <=> C00010 + C04016	Acetyl-CoA + N-Acetylneuraminate <=> CoA + N-Acetyl-7-O-acetylneuraminate	TRUE	2.3.1.45	Acetyl-CoA:N-acetylneuraminate 7-O-acetyltransferase		5.3
R01808	C00024 + C00270 <=> C00010 + C04017	Acetyl-CoA + N-Acetylneuraminate <=> CoA + N-Acetyl-9-O-acetylneuraminate	TRUE	2.3.1.45	NA		0.5
R01811	C00270 <=> C00645 + C00022	N-Acetylneuraminate <=> N-Acetyl-D-mannosamine + Pyruvate	TRUE	4.1.3.3	N-Acetylneuraminate pyruvate-lyase (N-acetyl-D-mannosamine-forming)	K01639	7.8
R01812	C00272 + 2 C00006 <=> C06313 + 2 C00005 + 2 C00080	Tetrahydrobiopterin + 2 NADP+ <=> Biopterin + 2 NADPH + 2 H+	TRUE	1.5.1.33	5,6,7,8-Tetrahydrobiopterin:NADP+ oxidoreductase		26.2
R01813	C00272 + C00006 <=> C04244 + C00005 + C00080	Tetrahydrobiopterin + NADP+ <=> 6-Lactoyl-5,6,7,8-tetrahydropterin + NADPH + H+	TRUE	1.1.1.153	tetrahydrobiopterin:NADP+ oxidoreductase	K00072	21.9
R01814	C00272 + C00078 + C00007 <=> C00643 + C00268 + C00001	Tetrahydrobiopterin + L-Tryptophan + Oxygen <=> 5-Hydroxy-L-tryptophan + Dihydrobiopterin + H2O	FALSE	1.14.16.4	L-Tryptophan,tetrahydrobiopterin:oxygen oxidoreductase (5-hydroxylating)	K00502
R01815	C00272 + C00082 + C00007 <=> C00355 + C00268 + C00001	Tetrahydrobiopterin + L-Tyrosine + Oxygen <=> 3,4-Dihydroxy-L-phenylalanine + Dihydrobiopterin + H2O	FALSE	1.14.16.2	L-Tyrosine,tetrahydrobiopterin:oxygen oxidoreductase (3-hydroxylating)	K00501
R01816	C00272 + C00108 + C00007 <=> C00632 + C00268 + C00001	Tetrahydrobiopterin + Anthranilate + Oxygen <=> 3-Hydroxyanthranilate + Dihydrobiopterin + H2O	FALSE	1.14.16.3	Anthranilate,tetrahydrobiopterin:oxygen oxidoreductase (3-hydroxylating)
R01817	C00644 + C00006 <=> C00275 + C00005 + C00080	D-Mannitol 1-phosphate + NADP+ <=> D-Mannose 6-phosphate + NADPH + H+	TRUE	1.1.1.224	D-mannitol-1-phosphate:NADP+ 6-oxidoreductase		12.9
R01818	C00275 <=> C00636	D-Mannose 6-phosphate <=> D-Mannose 1-phosphate	TRUE	5.4.2.8	D-mannose 6-phosphate 1,6-phosphomutase	K01840; K15778; K16881; K17497	4.3
R01819	C00275 <=> C05345	D-Mannose 6-phosphate <=> beta-D-Fructose 6-phosphate	TRUE	5.3.1.8	D-mannose-6-phosphate aldose-ketose-isomerase	K01809; K15916; K16011	-0.7
R01825	C00279 + C00003 + C00001 <=> C03393 + C00004 + C00080	D-Erythrose 4-phosphate + NAD+ + H2O <=> 4-Phospho-D-erythronate + NADH + H+	TRUE	1.2.1.72	D-erythrose 4-phosphate:NAD+ oxidoreductase	K03472	-41.5
R01826	C00074 + C00279 + C00001 <=> C04691 + C00009	Phosphoenolpyruvate + D-Erythrose 4-phosphate + H2O <=> 2-Dehydro-3-deoxy-D-arabino-heptonate 7-phosphate + Orthophosphate	FALSE	2.5.1.54	Phosphoenolpyruvate:D-erythrose-4-phosphate C-(1-carboxyvinyl)transferase (phosphate hydrolysing, 2-carboxy-2-oxoethyl-forming)	K01626; K03856; K13853	-69.3
R01827	C05382 + C00118 <=> C00279 + C05345	Sedoheptulose 7-phosphate + D-Glyceraldehyde 3-phosphate <=> D-Erythrose 4-phosphate + beta-D-Fructose 6-phosphate	TRUE	2.2.1.2	sedoheptulose-7-phosphate:D-glyceraldehyde-3-phosphate glyceronetransferase	K00616; K13810	-0.7
R01829	C00447 <=> C00111 + C00279	Sedoheptulose 1,7-bisphosphate <=> Glycerone phosphate + D-Erythrose 4-phosphate	TRUE	4.1.2.13	sedoheptulose 1,7-bisphosphate D-glyceraldehyde-3-phosphate-lyase	K01623; K01624; K11645	12.3
R01830	C05345 + C00118 <=> C00279 + C00231	beta-D-Fructose 6-phosphate + D-Glyceraldehyde 3-phosphate <=> D-Erythrose 4-phosphate + D-Xylulose 5-phosphate	TRUE	2.2.1.1	beta-D-Fructose 6-phosphate:D-glyceraldehyde-3-phosphate glycolaldehyde transferase	K00615	10
R01835	C03772 + C00006 <=> C00080 + C00005 + C00280	5beta-Androstane-3,17-dione + NADP+ <=> H+ + NADPH + Androstenedione	TRUE	1.3.1.3	5beta-androstane-3,17-dione:NADP+ 4,5-oxidoreductase	K00251
R01836	C00535 + C00003 <=> C00280 + C00004 + C00080	Testosterone + NAD+ <=> Androstenedione + NADH + H+	TRUE	1.1.1.239; 1.1.1.51	testosterone:NAD+ 17-oxidoreductase	K04119; K05296; K13368; K13369; K13370	3.1
R01837	C01227 + C00003 <=> C00280 + C00004 + C00080	Dehydroepiandrosterone + NAD+ <=> Androstenedione + NADH + H+	TRUE	1.1.1.145; 5.3.3.1	3beta-Hydroxyandrost-5-en-17-one:NAD+ 3-oxidoreductase/delta5-delta-4 isomerase	K00070; K01822
R01838	C00535 + C00006 <=> C00280 + C00005 + C00080	Testosterone + NADP+ <=> Androstenedione + NADPH + H+	TRUE	1.1.1.51; 1.1.1.64	testosterone:NADP+ 17-oxidoreductase	K04119; K05296; K10207	4.1
R01843	C00002 + C05382 <=> C00008 + C00447	ATP + Sedoheptulose 7-phosphate <=> ADP + Sedoheptulose 1,7-bisphosphate	TRUE	2.7.1.11	ATP:Sedoheptulose 7-phosphate 1-phosphotransferase		-8.2
R01844	C00002 + C02076 <=> C00008 + C05382	ATP + Sedoheptulose <=> ADP + Sedoheptulose 7-phosphate	TRUE	2.7.1.14	ATP:sedoheptulose 7-phosphate	K11214	-8.9
R01845	C00447 + C00001 <=> C05382 + C00009	Sedoheptulose 1,7-bisphosphate + H2O <=> Sedoheptulose 7-phosphate + Orthophosphate	TRUE	3.1.3.11; 3.1.3.37	Sedoheptulose 1,7-bisphosphate 1-phosphohydrolase	K01086; K01100; K11532	-18.2
R01850	C00024 + C00283 <=> C00010 + C01857	Acetyl-CoA + Hydrogen sulfide <=> CoA + Thioacetate	TRUE	2.3.1.10	acetyl-CoA:hydrogen-sulfide S-acetyltransferase
R01851	C00409 + C00007 + C00001 <=> C00283 + C00067 + C00027	Methanethiol + Oxygen + H2O <=> Hydrogen sulfide + Formaldehyde + Hydrogen peroxide	FALSE	1.8.3.4	Methanethiol:oxygen oxidoreductase		-51.9
R01855	C00286 + C00001 <=> C00362 + C00013	dGTP + H2O <=> dGMP + Diphosphate	TRUE		2'-Deoxyguanosine 5'-triphosphate diphosphohydrolase	K01519; K02428
R01856	C00286 + C00001 <=> C00330 + C00536	dGTP + H2O <=> Deoxyguanosine + Triphosphate	TRUE	3.1.5.1	dGTP triphosphohydrolase	K01129
R01857	C00002 + C00361 <=> C00008 + C00286	ATP + dGDP <=> ADP + dGTP	TRUE	2.7.4.6	ATP:dGDP phosphotransferase	K00940; K18533
R01858	C00286 + C00022 <=> C00361 + C00074	dGTP + Pyruvate <=> dGDP + Phosphoenolpyruvate	FALSE	2.7.1.40	dGTP:pyruvate 2-O-phosphotransferase	K00873; K12406
R01859	C00002 + C00100 + C00288 <=> C00008 + C00009 + C00683	ATP + Propanoyl-CoA + HCO3- <=> ADP + Orthophosphate + (S)-Methylmalonyl-CoA	TRUE	6.4.1.3	propanoyl-CoA:carbon-dioxide ligase (ADP-forming)	K01964; K01965; K01966; K11263; K15036; K15037; K15052; K18472; K18603; K18604; K18605; K19312	-1.9
R01860	C00568 <=> C00292 + C00011	4-Aminobenzoate <=> Aniline + CO2	TRUE	4.1.1.24	4-Aminobenzoate carboxy-lyase		-11
R01861	C00053 + C00292 <=> C00054 + C06011	3'-Phosphoadenylyl sulfate + Aniline <=> Adenosine 3',5'-bisphosphate + Benzenamine sulfate	TRUE	2.8.2.3	3'-Phosphoadenylyl-sulfate:benzenamine N-sulfotransferase	K16949
R01863	C00294 + C00009 <=> C00262 + C00620	Inosine + Orthophosphate <=> Hypoxanthine + alpha-D-Ribose 1-phosphate	TRUE	2.4.2.1; 2.4.2.15	inosine:phosphate alpha-D-ribosyltransferase	K03783; K03784	9.2
R01866	C00337 + C00006 <=> C00295 + C00005 + C00080	(S)-Dihydroorotate + NADP+ <=> Orotate + NADPH + H+	TRUE	1.3.1.15	(S)-dihydroorotate:NADP+ oxidoreductase		13.8
R01867	C00337 + C00122 <=> C00295 + C00042	(S)-Dihydroorotate + Fumarate <=> Orotate + Succinate	TRUE	1.3.98.1	(S)-dihydroorotate:fumarate oxidoreductase	K00226	-50.4
R01869	C00337 + C00003 <=> C00295 + C00080 + C00004	(S)-Dihydroorotate + NAD+ <=> Orotate + H+ + NADH	TRUE	1.3.1.14	(S)-dihydroorotate:NAD+ oxidoreductase	K17828	12.8
R01870	C01103 + C00013 <=> C00295 + C00119	Orotidine 5'-phosphate + Diphosphate <=> Orotate + 5-Phospho-alpha-D-ribose 1-diphosphate	TRUE	2.4.2.10	Orotidine-5'-phosphate:diphosphate phospho-alpha-D-ribosyl-transferase	K00762; K13421	-14.4
R01872	C00296 + C00003 <=> C00944 + C00004 + C00080	Quinate + NAD+ <=> 3-Dehydroquinate + NADH + H+	TRUE	1.1.1.24; 1.1.1.282	L-quinate:NAD+ 3-oxidoreductase; Quinate:NAD+ 5-oxidoreductase	K05887; K09484	16.6
R01873	C00296 + C00113 <=> C01359 + C00944	Quinate + PQQ <=> PQQH2 + 3-Dehydroquinate	TRUE	1.1.5.8	Quinate:pyrroloquinoline-quinone 3-oxidoreductase; Quinate:pyrroloquinoline-quinone 5-oxidoreductase	K05358	-43.3
R01874	C00793 + C00001 <=> C00283 + C00014 + C00022	D-Cysteine + H2O <=> Hydrogen sulfide + Ammonia + Pyruvate	TRUE	4.4.1.15	D-cysteine sulfide-lyase (deaminating; pyruvate-forming)	K05396	6.8
R01875	C00320 + 2 C00051 + C00080 <=> C00094 + C00127 + C00283	Thiosulfate + 2 Glutathione + H+ <=> Sulfite + Glutathione disulfide + Hydrogen sulfide	TRUE	2.8.1.3	Thiosulfate:thiol sulfurtransferase
R01876	C00299 + C00009 <=> C00106 + C00620	Uridine + Orthophosphate <=> Uracil + alpha-D-Ribose 1-phosphate	TRUE	2.4.2.2; 2.4.2.3	uridine:phosphate alpha-D-ribosyltransferase	K00756; K00757	0.5
R01877	C01368 + C00001 <=> C00299 + C00009	3'-UMP + H2O <=> Uridine + Orthophosphate	TRUE	3.1.3.6	Uridine 3'-monophosphate phosphohydrolase	K01119; K08693	-13.4
R01878	C00475 + C00001 <=> C00299 + C00014	Cytidine + H2O <=> Uridine + Ammonia	TRUE	3.5.4.5	Cytidine aminohydrolase	K01489	-15.8
R01879	C00526 + C00026 + C00007 <=> C00299 + C00042 + C00011	Deoxyuridine + 2-Oxoglutarate + Oxygen <=> Uridine + Succinate + CO2	FALSE	1.14.11.3	2-Deoxyuridine,2-oxoglutarate:oxygen oxidoreductase (2'-hydroxylating)		-452.8
R01880	C00286 + C00299 <=> C00361 + C00105	dGTP + Uridine <=> dGDP + UMP	TRUE	2.7.1.48	dGTP:uridine 5'-phosphotransferase	K00876
R01881	C00002 + C00300 <=> C00008 + C02305	ATP + Creatine <=> ADP + Phosphocreatine	TRUE	2.7.3.2	ATP:creatine N-phosphotransferase	K00933	13.2
R01882	C02305 + C00001 <=> C00300 + C00009	Phosphocreatine + H2O <=> Creatine + Orthophosphate	TRUE	3.9.1.1	N-Phosphocreatine hydrolase		-39.6
R01883	C00019 + C00581 <=> C00021 + C00300	S-Adenosyl-L-methionine + Guanidinoacetate <=> S-Adenosyl-L-homocysteine + Creatine	TRUE	2.1.1.2	S-Adenosyl-L-methionine:guanidinoacetate N-methyltransferase	K00542
R01884	C00791 + C00001 <=> C00300	Creatinine + H2O <=> Creatine	TRUE	3.5.2.10	Creatinine amidohydrolase	K01470	2.8
R01885	C00301 + C00001 <=> C00620 + C00020	ADP-ribose + H2O <=> alpha-D-Ribose 1-phosphate + AMP	TRUE	3.6.1.21	NA	K18447	-10.6
R01886	C01201 + C00001 <=> C00062 + C00301	N(omega)-(ADP-D-ribosyl)-L-arginine + H2O <=> L-Arginine + ADP-ribose	TRUE	3.2.2.19	Nomega-(ADP-D-ribosyl)-L-arginine ADP-ribosylhydrolase		1.3
R01887	C05715 + 2 C00001 <=> C00302 + C00014	gamma-Amino-gamma-cyanobutanoate + 2 H2O <=> Glutamate + Ammonia	TRUE	3.5.5.1	gamma-Amino-gamma-cyanobutanoate aminohydrolase	K01501
R01888	C00002 + C01822 <=> C00008 + C03281	ATP + Kanamycin A <=> ADP + Kanamycin A 3'-phosphate	TRUE	2.7.1.95	ATP:kanamycin 3'-O-phosphotransferase		4.4
R01889	C00024 + C00825 <=> C00010 + C03154	Acetyl-CoA + Kanamycin B <=> CoA + N6'-Acetylkanamycin-B	TRUE	2.3.1.82	Acetyl-CoA:kanamycin-B N6'-acetyltransferase		-16.3
R01890	C00063 + C00588 <=> C00013 + C00307	CTP + Choline phosphate <=> Diphosphate + CDP-choline	TRUE	2.7.7.15	CTP:choline-phosphate cytidylyltransferase	K00968	3.1
R01895	C00474 + C00003 <=> C00309 + C00004 + C00080	Ribitol + NAD+ <=> D-Ribulose + NADH + H+	TRUE	1.1.1.56	Ribitol:NAD+ 2-oxidoreductase	K00039	19.6
R01896	C00379 + C00003 <=> C00310 + C00004 + C00080	Xylitol + NAD+ <=> D-Xylulose + NADH + H+	TRUE	1.1.1.14; 1.1.1.9	xylitol:NAD+ 2-oxidoreductase (D-xylulose-forming)	K00008; K05351	20.2
R01898	C00310 <=> C00476	D-Xylulose <=> D-Lyxose	TRUE	5.3.1.15	D-lyxose aldose-ketose-isomerase	K09988	-2.9
R01899	C00311 + C00006 <=> C05379 + C00005 + C00080	Isocitrate + NADP+ <=> Oxalosuccinate + NADPH + H+	TRUE	1.1.1.42	Isocitrate:NADP+ oxidoreductase	K00031	21.9
R01900	C00311 <=> C00417 + C00001	Isocitrate <=> cis-Aconitate + H2O	TRUE	4.2.1.3	isocitrate hydro-lyase (cis-aconitate-forming)	K01681; K01682	0.7
R01901	C00002 + C00312 <=> C00008 + C03291	ATP + L-Xylulose <=> ADP + L-Xylulose 5-phosphate	TRUE	2.7.1.53	ATP:L-xylulose 5-phosphotransferase	K00880	-21.5
R01902	C00002 + C00312 <=> C00008 + C06441	ATP + L-Xylulose <=> ADP + L-Xylulose 1-phosphate	TRUE	2.7.1.5	ATP:L-xylulose 1-phosphotransferase	K00848	-24.3
R01903	C00532 + C00003 <=> C00312 + C00004 + C00080	L-Arabitol + NAD+ <=> L-Xylulose + NADH + H+	TRUE	1.1.1.12	L-arabinitol:NAD+ 4-oxidoreductase (L-xylulose-forming)		29.8
R01904	C00379 + C00006 <=> C00312 + C00005 + C00080	Xylitol + NADP+ <=> L-Xylulose + NADPH + H+	TRUE	1.1.1.10	Xylitol:NADP+ 4-oxidoreductase (L-xylulose-forming)	K03331	20.7
R01905	C00618 <=> C00312 + C00011	3-Dehydro-L-gulonate <=> L-Xylulose + CO2	TRUE	4.1.1.34	3-Dehydro-L-gulonate carboxy-lyase		-5.9
R01906	C00312 <=> C01508	L-Xylulose <=> L-Lyxose	TRUE		L-lyxose aldose-ketose-isomerase	K01820	-12.7
R01908	C00313 <=> C00798 + C00011	Oxalyl-CoA <=> Formyl-CoA + CO2	TRUE	4.1.1.8	oxalyl-CoA carboxy-lyase (formyl-CoA-forming)	K01577	-19
R01909	C00002 + C00314 <=> C00008 + C00627	ATP + Pyridoxine <=> ADP + Pyridoxine phosphate	TRUE	2.7.1.35	ATP:pyridoxine 5'-phosphotransferase	K00868	-9.1
R01910	C00314 + C00007 <=> C06051 + C00027	Pyridoxine + Oxygen <=> Isopyridoxal + Hydrogen peroxide	FALSE	1.1.99.9	Primary alcohol:(acceptor) oxidoreductase		-106.9
R01911	C00314 + C00009 <=> C00627 + C00001	Pyridoxine + Orthophosphate <=> Pyridoxine phosphate + H2O	TRUE	3.1.3.74	pyridoxine-5'-phosphate phosphohydrolase	K07758; K13248	17.3
R01912	C00029 + C00314 <=> C00015 + C03996	UDP-glucose + Pyridoxine <=> UDP + 5'-O-beta-D-Glucosylpyridoxine	TRUE	2.4.1.160	UDP-glucose:pyridoxine 5'-O-beta-D-glucosyltransferase		-15.6
R01914	C00315 + C00007 + C00001 <=> C00986 + C00555 + C00027	Spermidine + Oxygen + H2O <=> 1,3-Diaminopropane + 4-Aminobutyraldehyde + Hydrogen peroxide	FALSE	1.5.3.14; 1.5.99.6	spermidine:(acceptor) oxidoreductase	K00316; K13366	-92.1
R01917	C00002 + C00051 + C00315 <=> C00008 + C00009 + C05730	ATP + Glutathione + Spermidine <=> ADP + Orthophosphate + Glutathionylspermidine	TRUE	6.3.1.8; 6.3.1.9	gamma-L-glutamyl-L-cysteinyl-glycine:spermidine ligase (ADP-forming)	K01460; K01833; K01917	-23.6
R01918	C05730 + C00001 <=> C00051 + C00315	Glutathionylspermidine + H2O <=> Glutathione + Spermidine	TRUE	3.5.1.78	gamma-L-glutamyl-L-cysteinyl-glycine:spermidine amidase	K01460; K01833	-2.8
R01919	C00134 + C00315 <=> C06366 + C00986	Putrescine + Spermidine <=> sym-Homospermidine + 1,3-Diaminopropane	TRUE	2.5.1.44; 2.5.1.45	Spermidine:putrescine 4-aminobutyltransferase (propane-1,3-diamine-forming)		0.4
R01920	C01137 + C00134 <=> C00170 + C00315	S-Adenosylmethioninamine + Putrescine <=> 5'-Methylthioadenosine + Spermidine	TRUE	2.5.1.16	S-adenosylmethioninamine:putrescine 3-aminopropyltransferase	K00797
R01921	C15025 + C00003 <=> C02636 + C00004 + C00080	(S)-Carnitine + NAD+ <=> 3-Dehydrocarnitine + NADH + H+	TRUE	1.1.1.254	(S)-Carnitine:NAD+ oxidoreductase		26.6
R01922	C02290 + C00001 <=> C00318 + C00014 + C00080	L-Carnitinamide + H2O <=> L-Carnitine + Ammonia + H+	TRUE	3.5.1.73	L-Carnitinamide amidohydrolase
R01923	C00154 + C00318 <=> C00010 + C02990	Palmitoyl-CoA + L-Carnitine <=> CoA + L-Palmitoylcarnitine	TRUE	2.3.1.21	palmitoyl-CoA:L-carnitine O-palmitoyltransferase	K08765; K08766; K19523; K19524	2
R01926	C00319 + C00002 <=> C06124 + C00008	Sphingosine + ATP <=> Sphingosine 1-phosphate + ADP	TRUE	2.7.1.91	ATP:sphingosine 1-phosphotransferase; sphingosine kinase	K04718	-10
R01928	C00052 + C00319 <=> C00015 + C01747	UDP-alpha-D-galactose + Sphingosine <=> UDP + Psychosine	TRUE	2.4.1.23	UDP-alpha-D-galactose:sphingosine 1-beta-galactosyltransferase		-21.9
R01929	C00307 + C00319 <=> C00055 + C03640	CDP-choline + Sphingosine <=> CMP + Sphingosyl-phosphocholine	TRUE	2.7.8.10	CDP-choline:sphingosine cholinephosphotransferase
R01930	C01861 + C00001 <=> C00320 + C00059	Trithionate + H2O <=> Thiosulfate + Sulfate	TRUE	3.12.1.1	Trithionate thiosulfohydrolase
R01931	C00320 + C00177 <=> C00094 + C01755	Thiosulfate + Cyanide ion <=> Sulfite + Thiocyanate	TRUE	2.8.1.1	thiosulfate:cyanide sulfurtranserase	K01011; K02439
R01932	C00322 + C00004 + C00080 <=> C02360 + C00003	2-Oxoadipate + NADH + H+ <=> 2-Hydroxyadipate + NAD+	TRUE	1.1.1.172	2-hydroxyadipate:NAD+ 2-oxidoreductase		-25.4
R01933	C00322 + C00010 + C00003 <=> C00527 + C00011 + C00004 + C00080	2-Oxoadipate + CoA + NAD+ <=> Glutaryl-CoA + CO2 + NADH + H+	TRUE	1.2.4.2; 1.8.1.4; 2.3.1.61	2-oxoadipate dehydrogenase complex	K00164	-33
R01934	C05662 + C00003 <=> C00322 + C00011 + C00004 + C00080	Homoisocitrate + NAD+ <=> 2-Oxoadipate + CO2 + NADH + H+	TRUE	1.1.1.286; 1.1.1.87	(1R,2S)-1-hydroxybutane-1,2,4-tricarboxylate:NAD+ oxidoreductase (decarboxylating); homoisocitrate:NAD+ oxidoreductase (decarboxylating)	K05824; K10978; K17753	9.6
R01936	C05533 <=> C00322 + C00011	Oxaloglutarate <=> 2-Oxoadipate + CO2	TRUE	1.1.1.286; 1.1.1.87	(1R,2S)-1-hydroxybutane-1,2,4-tricarboxylate:NAD+ oxidoreductase (decarboxylating)	K05824; K10978; K17753	-12.6
R01937	C00322 + C00014 + C00003 <=> C02220 + C00004 + C00080 + C00001	2-Oxoadipate + Ammonia + NAD+ <=> 2-Aminomuconate + NADH + H+ + H2O	TRUE		NA		88.3
R01938	C00322 + C00014 + C00006 <=> C02220 + C00005 + C00080 + C00001	2-Oxoadipate + Ammonia + NADP+ <=> 2-Aminomuconate + NADPH + H+ + H2O	TRUE		NA		89.3
R01939	C00956 + C00026 <=> C00322 + C00025	L-2-Aminoadipate + 2-Oxoglutarate <=> 2-Oxoadipate + L-Glutamate	TRUE	2.6.1.39	L-2-aminoadipate:2-oxoglutarate aminotransferase	K00825; K00838; K05825	-0.7
R01941	C10945 + C00010 + C00006 <=> C00323 + C00005 + C00080	Caffeic aldehyde + CoA + NADP+ <=> Caffeoyl-CoA + NADPH + H+	TRUE	1.2.1.44	Caffeic aldehyde:NADP+ oxidoreductase (CoA-caffeoylating)	K09753	-11
R01942	C00019 + C00323 <=> C00021 + C00406	S-Adenosyl-L-methionine + Caffeoyl-CoA <=> S-Adenosyl-L-homocysteine + Feruloyl-CoA	TRUE	2.1.1.104	S-Adenosyl-L-methionine:caffeoyl-CoA 3-O-methyltransferase	K00588
R01943	C00002 + C01197 + C00010 <=> C00020 + C00013 + C00323	ATP + Caffeate + CoA <=> AMP + Diphosphate + Caffeoyl-CoA	TRUE	6.2.1.12	Caffeate:CoA ligase (AMP-forming); 3,4-Dihydroxy-trans-cinnamate:CoA ligase (AMP-forming)	K01904	-9.5
R01944	C00323 + C00134 <=> C00010 + C03002	Caffeoyl-CoA + Putrescine <=> CoA + N-Caffeoylputrescine	TRUE	2.3.1.138	Caffeoyl-CoA:putrescine N-(3,4-dihydroxycinnamoyl)transferase		-25.8
R01945	C00323 + C00296 <=> C00010 + C00852	Caffeoyl-CoA + Quinate <=> CoA + Chlorogenate	TRUE	2.3.1.133; 2.3.1.99	Caffeoyl-CoA:quinate O-(3,4-dihydroxycinnamoyl)transferase	K13065	19.6
R01946	C00323 + C00311 <=> C00010 + C02927	Caffeoyl-CoA + Isocitrate <=> CoA + 2-Caffeoylisocitrate	TRUE	2.3.1.126	Caffeoyl-CoA:isocitrate 3-O-(3,4-dihydroxycinnamoyl)transferase		-2.7
R01951	C00044 + C02985 <=> C00013 + C00325	GTP + L-Fucose 1-phosphate <=> Diphosphate + GDP-L-fucose	TRUE	2.7.7.30	GTP:beta-L-fucose-1-phosphate guanylyltransferase	K00976
R01954	C00002 + C00327 + C00049 <=> C00020 + C00013 + C03406	ATP + L-Citrulline + L-Aspartate <=> AMP + Diphosphate + N-(L-Arginino)succinate	TRUE	6.3.4.5	L-Citrulline:L-aspartate ligase (AMP-forming)	K01940	1.7
R01956	C00328 + C00026 <=> C01252 + C00025	L-Kynurenine + 2-Oxoglutarate <=> 4-(2-Aminophenyl)-2,4-dioxobutanoate + L-Glutamate	TRUE	2.6.1.7	L-Kynurenine:2-oxoglutarate aminotransferase	K00816; K00825; K14264	-7.5
R01957	C00328 + C00048 <=> C01252 + C00037	L-Kynurenine + Glyoxylate <=> 4-(2-Aminophenyl)-2,4-dioxobutanoate + Glycine	TRUE	2.6.1.63	L-Kynurenine:glyoxylote aminotransferase (cyclizing)		-15.5
R01959	C02700 + C00001 <=> C00058 + C00328	L-Formylkynurenine + H2O <=> Formate + L-Kynurenine	TRUE	3.5.1.9	N-Formyl-L-kynurenine amidohydrolase	K01432; K07130; K14263	-31.2
R01960	C00328 + C00007 + C00005 + C00080 <=> C03227 + C00006 + C00001	L-Kynurenine + Oxygen + NADPH + H+ <=> 3-Hydroxy-L-kynurenine + NADP+ + H2O	FALSE	1.14.13.9	L-Kynurenine,NADPH:oxygen oxidoreductase (3-hydroxylating)	K00486	-442.3
R01961	C00002 + C00329 <=> C00008 + C00352	ATP + D-Glucosamine <=> ADP + D-Glucosamine 6-phosphate	TRUE	2.7.1.1; 2.7.1.8	ATP:D-glucosamine 6-phosphotransferase	K00844; K18676	-9.2
R01962	C00329 + C00007 + C00001 <=> C03752 + C00027	D-Glucosamine + Oxygen + H2O <=> 2-Amino-2-deoxy-D-gluconate + Hydrogen peroxide	FALSE		D-glucosamine:oxygen 1-oxidoreductase		-162.3
R01963	C01075 + C00001 <=> C00329 + C00059	N-Sulfo-D-glucosamine + H2O <=> D-Glucosamine + Sulfate	TRUE	3.10.1.1	N-Sulfo-D-glucosamine sulfohydrolase
R01964	C00081 + C00329 <=> C00104 + C00352	ITP + D-Glucosamine <=> IDP + D-Glucosamine 6-phosphate	TRUE	2.7.1.1	ITP:D-glucosamine 6-phosphotransferase		-12.9
R01965	C00131 + C00329 <=> C00206 + C00352	dATP + D-Glucosamine <=> dADP + D-Glucosamine 6-phosphate	TRUE	2.7.1.1	dATP:D-glucosamine 6-phosphotransferase		-12.3
R01967	C00002 + C00330 <=> C00008 + C00362	ATP + Deoxyguanosine <=> ADP + dGMP	TRUE	2.7.1.113	ATP:deoxyguanosine 5'-phosphotransferase	K00904; K15518
R01968	C00362 + C00001 <=> C00330 + C00009	dGMP + H2O <=> Deoxyguanosine + Orthophosphate	TRUE	3.1.3.5; 3.1.3.89	2'-deoxyguanosine 5'-monophosphate phosphohydrolase	K01081; K03787; K08693; K08722; K08723; K11751; K19970; K20881
R01969	C00330 + C00009 <=> C00242 + C00672	Deoxyguanosine + Orthophosphate <=> Guanine + 2-Deoxy-D-ribose 1-phosphate	TRUE	2.4.2.1; 2.4.2.4	Deoxyguanosine:orthophosphate ribosyltransferase	K03783; K03784
R01971	C02043 + C00003 <=> C00331 + C00004 + C00080	Indolelactate + NAD+ <=> Indolepyruvate + NADH + H+	TRUE	1.1.1.110	Indolelactate:NAD+ oxidoreductase		-14
R01972	C00019 + C00331 <=> C00021 + C21289	S-Adenosyl-L-methionine + Indolepyruvate <=> S-Adenosyl-L-homocysteine + (R)-3-(Indol-3-yl)-2-oxobutyrate	TRUE	2.1.1.47	S-adenosyl-L-methionine:(indol-3-yl)pyruvate C3-methyltransferase
R01973	C00019 + C00331 <=> C00021 + C05644	S-Adenosyl-L-methionine + Indolepyruvate <=> S-Adenosyl-L-homocysteine + 3-Methylindolepyruvate	TRUE	2.1.1.47	S-Adenosyl-L-methionine:(indol-3-yl)pyruvate C-methyltransferase
R01974	C00331 <=> C00637 + C00011	Indolepyruvate <=> Indole-3-acetaldehyde + CO2	TRUE	4.1.1.43; 4.1.1.74	3-(indol-3-yl)pyruvate carboxy-lyase [(2-indol-3-yl)acetaldehyde-forming]	K04103	4.8
R01975	C01144 + C00003 <=> C00332 + C00004 + C00080	(S)-3-Hydroxybutanoyl-CoA + NAD+ <=> Acetoacetyl-CoA + NADH + H+	TRUE	1.1.1.35	(S)-3-Hydroxybutanoyl-CoA:NAD+ oxidoreductase	K00022; K01782; K01825; K07514; K07516; K10527; K15016	18
R01976	C01144 + C00006 <=> C00332 + C00005 + C00080	(S)-3-Hydroxybutanoyl-CoA + NADP+ <=> Acetoacetyl-CoA + NADPH + H+	TRUE	1.1.1.157	(S)-3-Hydroxybutanoyl-CoA:NADP+ oxidoreductase	K00074	19
R01977	C03561 + C00006 <=> C00332 + C00005 + C00080	(R)-3-Hydroxybutanoyl-CoA + NADP+ <=> Acetoacetyl-CoA + NADPH + H+	TRUE	1.1.1.36	(R)-3-Hydroxybutanoyl-CoA:NADP+ oxidoreductase	K00023	19.4
R01978	C00356 + C00010 <=> C00024 + C00001 + C00332	(S)-3-Hydroxy-3-methylglutaryl-CoA + CoA <=> Acetyl-CoA + H2O + Acetoacetyl-CoA	TRUE	2.3.3.10	acetyl-CoA:acetoacetyl-CoA C-acetyltransferase (thioester-hydrolysing, carboxymethyl-forming)	K01641	16.9
R01980	C00002 + C00333 <=> C00008 + C04037	ATP + D-Galacturonate <=> ADP + 1-Phospho-alpha-D-galacturonate	TRUE	2.7.1.44	ATP:D-galacturonate 1-phosphotransferase	K18677	-6.7
R01981	C00333 + C00003 + C00001 <=> C00879 + C00004 + C00080	D-Galacturonate + NAD+ + H2O <=> D-Galactarate + NADH + H+	TRUE		NA		-28.2
R01983	C00333 <=> C00558	D-Galacturonate <=> D-Tagaturonate	TRUE	5.3.1.12	D-Galacturonate aldose-ketose-isomerase	K01812	1.4
R01984	C00333 <=> C06430 + C00001	D-Galacturonate <=> D-Galacturonolactone + H2O	TRUE		NA		31.2
R01986	C00555 + C00006 + C00001 <=> C00334 + C00005 + C00080	4-Aminobutyraldehyde + NADP+ + H2O <=> 4-Aminobutanoate + NADPH + H+	TRUE	1.2.1.3	4-Aminobutyraldehyde:NAD+ oxidoreductase	K00128; K00149; K14085	-46.6
R01987	C00334 + C00033 <=> C02946 + C00001	4-Aminobutanoate + Acetate <=> 4-Acetamidobutanoate + H2O	TRUE	3.5.1.63	4-acetamidobutanoate amidohydrolase		19.7
R01989	C00062 + C00334 <=> C00077 + C01035	L-Arginine + 4-Aminobutanoate <=> L-Ornithine + 4-Guanidinobutanoate	FALSE	2.1.4.1	L-Arginine:4-aminobutanoate amidinotransferase	K00613	40.9
R01990	C01035 + C00001 <=> C00334 + C00086	4-Guanidinobutanoate + H2O <=> 4-Aminobutanoate + Urea	TRUE	3.5.3.7	4-Guanidinobutanoate amidinohydrolase	K12255	-69.5
R01991	C00002 + C00135 + C00334 <=> C00008 + C00009 + C00884	ATP + L-Histidine + 4-Aminobutanoate <=> ADP + Orthophosphate + Homocarnosine	TRUE	6.3.2.11	L-histidine:4-aminobutanoate ligase (ADP-forming)	K14755	-30.6
R01992	C00884 + C00001 <=> C00334 + C00135	Homocarnosine + H2O <=> 4-Aminobutanoate + L-Histidine	TRUE	3.4.13.18; 3.4.13.20	alpha-Aminobutyryl histidine hydrolase	K05604; K08660	-3.8
R01993	C00337 + C00001 <=> C00438	(S)-Dihydroorotate + H2O <=> N-Carbamoyl-L-aspartate	TRUE	3.5.2.3	(S)-dihydroorotate amidohydrolase	K01465; K11540	-3.6
R02003	C00341 + C00129 <=> C00013 + C00448	Geranyl diphosphate + Isopentenyl diphosphate <=> Diphosphate + trans,trans-Farnesyl diphosphate	TRUE	2.5.1.10	Geranyl-diphosphate:isopentenyl-diphosphate geranyltrans-transferase	K00787; K00795; K00804; K13787; K13789	-72.9
R02004	C00341 + C00001 <=> C02344 + C00013	Geranyl diphosphate + H2O <=> (-)-endo-Fenchol + Diphosphate	TRUE	4.2.3.10	geranyl-diphosphate diphosphate-lyase [cyclizing, (-)-endo-fenchol-forming]	K15097
R02006	C00341 + C00001 <=> C02462 + C00013	Geranyl diphosphate + H2O <=> Sabinene hydrate + Diphosphate	TRUE	4.2.3.11	Geranyl-diphosphate diphosphate-lyase (cyclizing, sabinene-hydrate-forming)
R02007	C03190 <=> C00341	(+)-Bornyl diphosphate <=> Geranyl diphosphate	TRUE	5.5.1.8	(+)-Bornyl-diphosphate lyase (decyclizing)	K15098
R02008	C17622 <=> C06069	(6E)-8-Oxogeranial <=> Iridodial	TRUE		NA		-59.5
R02009	C00341 <=> C06074 + C00013	Geranyl diphosphate <=> Myrcene + Diphosphate	TRUE	4.2.3.15	geranyldiphosphate diphosphate-lyase (myrcene-forming)	K12467; K21925	-23.4
R02010	C00341 <=> C06075 + C00013	Geranyl diphosphate <=> Terpinolene + Diphosphate	TRUE	4.2.3.113	geranyl-diphosphate diphosphate-lyase (cyclizing, terpinolene-forming)		-255.2
R02011	C00341 <=> C06076 + C00013	Geranyl diphosphate <=> Camphene + Diphosphate	TRUE		geranyl-diphosphate diphosphate-lyase (cyclizing, Comphene-forming)
R02013	C00341 <=> C00521 + C00013	Geranyl diphosphate <=> (-)-Limonene + Diphosphate	TRUE	4.2.3.16	geranyl-diphosphate diphosphate-lyase [cyclizing; (4S)-limonene-forming]	K15088; K21925; K21926	-176.4
R02032	C00345 + C00003 <=> C01218 + C00004 + C00080	6-Phospho-D-gluconate + NAD+ <=> 6-Phospho-2-dehydro-D-gluconate + NADH + H+	TRUE	1.1.1.43	6-Phospho-2-dehydro-D-gluconate:NAD+ 2-oxidoreductase	K00032	20.8
R02034	C00345 + C00006 <=> C01218 + C00005 + C00080	6-Phospho-D-gluconate + NADP+ <=> 6-Phospho-2-dehydro-D-gluconate + NADPH + H+	TRUE	1.1.1.43	6-phospho-D-gluconate:NADP+ 2-oxidoreductase	K00032	21.8
R02035	C01236 + C00001 <=> C00345	D-Glucono-1,5-lactone 6-phosphate + H2O <=> 6-Phospho-D-gluconate	TRUE	3.1.1.31	6-Phospho-D-glucono-1,5-lactone lactonohydrolase	K01057; K07404; K13937	-20.9
R02036	C00345 <=> C04442 + C00001	6-Phospho-D-gluconate <=> 2-Dehydro-3-deoxy-6-phospho-D-gluconate + H2O	TRUE	4.2.1.12	6-Phospho-D-gluconate hydro-lyase(2-dehydro-3-deoxy-6-phospho-D-gluconate-forming)	K01690	-43.1
R02037	C00019 + C00346 <=> C00021 + C01210	S-Adenosyl-L-methionine + Ethanolamine phosphate <=> S-Adenosyl-L-homocysteine + N-Methylethanolamine phosphate	TRUE	2.1.1.103	S-Adenosyl-L-methionine:ethanolamine-phosphate N-methyltransferase	K05929
R02038	C00063 + C00346 <=> C00013 + C00570	CTP + Ethanolamine phosphate <=> Diphosphate + CDP-ethanolamine	TRUE	2.7.7.14	CTP:ethanolamine-phosphate cytidylyltransferase	K00967	0.9
R02047	C01188 + C00003 <=> C00349 + C00004 + C00080	3-Hydroxy-2-methylpropanoate + NAD+ <=> 2-Methyl-3-oxopropanoate + NADH + H+	TRUE	1.1.1.31	3-Hydroxy-2-methylpropanoate:NAD+ oxidoreductase		21.4
R02050	C01205 + C00022 <=> C00349 + C00041	(R)-3-Amino-2-methylpropanoate + Pyruvate <=> 2-Methyl-3-oxopropanoate + L-Alanine	TRUE	2.6.1.40	(R)-3-Amino-2-methylpropanoate:pyruvate aminotransferase	K00827	-0.9
R02058	C00024 + C00352 <=> C00010 + C00357	Acetyl-CoA + D-Glucosamine 6-phosphate <=> CoA + N-Acetyl-D-glucosamine 6-phosphate	TRUE	2.3.1.4	acetyl-CoA:D-glucosamine-6-phosphate N-acetyltransferase	K00621	-23
R02059	C00357 + C00001 <=> C00352 + C00033	N-Acetyl-D-glucosamine 6-phosphate + H2O <=> D-Glucosamine 6-phosphate + Acetate	TRUE	3.5.1.25	N-Acetyl-D-glucosamine-6-phosphate amidohydrolase	K01443	-6.9
R02060	C06156 <=> C00352	alpha-D-Glucosamine 1-phosphate <=> D-Glucosamine 6-phosphate	TRUE	5.4.2.10	D-Glucosamine 1-phosphate 1,6-phosphomutase; D-glucosamine 1,6-phosphomutase	K03431	-2.8
R02061	C00448 + C00129 <=> C00013 + C00353	trans,trans-Farnesyl diphosphate + Isopentenyl diphosphate <=> Diphosphate + Geranylgeranyl diphosphate	TRUE	2.5.1.29	trans,trans-Farnesyl-diphosphate:isopentenyl-diphosphate farnesyltranstransferase	K00804; K13787; K13789	-72.9
R02063	C00353 + 3 C00080 + 3 C00005 <=> C05427 + 3 C00006	Geranylgeranyl diphosphate + 3 H+ + 3 NADPH <=> Phytyl diphosphate + 3 NADP+	TRUE	1.3.1.83	geranylgeranyl reductase	K10960	-181
R02064	C00353 <=> C01414 + C00013	Geranylgeranyl diphosphate <=> Casbene + Diphosphate	TRUE	4.2.3.8	Geranylgeranyl-diphosphate diphosphate-lyase (cyclizing)	K12929	-419.8
R02065	2 C00353 <=> C00013 + C03427	2 Geranylgeranyl diphosphate <=> Diphosphate + Prephytoene diphosphate	TRUE	2.5.1.32; 2.5.1.99	geranylgeranyl-diphosphate:geranylgeranyl-diphosphate geranylgeranyltransferase	K02291; K17841	-141
R02068	C00353 <=> C06089	Geranylgeranyl diphosphate <=> ent-Copalyl diphosphate	TRUE	5.5.1.13	ent-copalyl-diphosphate lyase	K04120; K20657
R02071	C00002 + C01094 <=> C00008 + C05378	ATP + D-Fructose 1-phosphate <=> ADP + beta-D-Fructose 1,6-bisphosphate	TRUE	2.7.1.56	ATP:D-fructose-1-phosphate 6-phosphotransferase	K00882	-12.2
R02073	C00013 + C05345 <=> C00009 + C05378	Diphosphate + beta-D-Fructose 6-phosphate <=> Orthophosphate + beta-D-Fructose 1,6-bisphosphate	TRUE	2.7.1.90	diphosphate:beta-D-fructose-6-phosphate 1-phosphotransferase	K00895; K21071	-2.4
R02075	C00355 + C00007 <=> C04796	3,4-Dihydroxy-L-phenylalanine + Oxygen <=> 4-(L-Alanin-3-yl)-2-hydroxy-cis,cis-muconate 6-semialdehyde	FALSE	1.13.11.29	3,4-Dihydroxy-L-phenylalanine:oxygen 4,5-oxidoreductase (recyclizing)		-252.6
R02076	C00355 + C00007 <=> C04797	3,4-Dihydroxy-L-phenylalanine + Oxygen <=> 5-(L-Alanin-3-yl)-2-hydroxy-cis,cis-muconate 6-semialdehyde	FALSE	1.13.11.30	3,4-Dihydroxy-L-phenylalanine:oxygen 2,3-oxidoreductase (recyclizing)		-252.6
R02077	C00355 + C00026 <=> C04045 + C00025	3,4-Dihydroxy-L-phenylalanine + 2-Oxoglutarate <=> 3-(3,4-Dihydroxyphenyl)pyruvate + L-Glutamate	TRUE	2.6.1.49	3,4-Dihydroxy-L-phenylalanine:2-oxoglutarate aminotransferase		-7.5
R02080	C00355 <=> C03758 + C00011	3,4-Dihydroxy-L-phenylalanine <=> Dopamine + CO2	TRUE	4.1.1.25; 4.1.1.28	3,4-Dihydroxy-L-phenylalanine carboxy-lyase	K01592; K01593	-21.1
R02081	C00418 + C00010 + 2 C00003 <=> C00356 + 2 C00004 + 2 C00080	(R)-Mevalonate + CoA + 2 NAD+ <=> (S)-3-Hydroxy-3-methylglutaryl-CoA + 2 NADH + 2 H+	TRUE	1.1.1.88	(R)-Mevalonate:NAD+ oxidoreductase (CoA-acetylating)	K00054	6.3
R02082	C00418 + C00010 + 2 C00006 <=> C00356 + 2 C00005 + 2 C00080	(R)-Mevalonate + CoA + 2 NADP+ <=> (S)-3-Hydroxy-3-methylglutaryl-CoA + 2 NADPH + 2 H+	TRUE	1.1.1.34	(R)-Mevalonate:NADP+ oxidoreductase (CoA acylating)	K00021	8.2
R02083	C00356 + C00001 <=> C00010 + C03761	(S)-3-Hydroxy-3-methylglutaryl-CoA + H2O <=> CoA + 3-Hydroxy-3-methylglutarate	TRUE	3.1.2.5	(S)-3-Hydroxy-3-methylglutaryl-CoA hydrolase		-21.4
R02084	C00091 + C03761 <=> C00042 + C00356	Succinyl-CoA + 3-Hydroxy-3-methylglutarate <=> Succinate + (S)-3-Hydroxy-3-methylglutaryl-CoA	TRUE	2.8.3.13	succinyl-CoA:3-hydroxy-3-methylglutarate CoA-transferase		-3.2
R02085	C00356 <=> C03231 + C00001	(S)-3-Hydroxy-3-methylglutaryl-CoA <=> 3-Methylglutaconyl-CoA + H2O	TRUE	4.2.1.18	(S)-3-Hydroxy-3-methylglutaryl-CoA hydro-lyase (trans-3-methylglutaconyl-CoA-forming)	K05607; K13766	3.2
R02087	C00357 <=> C04257	N-Acetyl-D-glucosamine 6-phosphate <=> N-Acetyl-D-mannosamine 6-phosphate	TRUE	5.1.3.9	N-Acetyl-D-glucosamine 6-phosphate 2-epimerase	K01788; K13967	2.2
R02088	C00360 + C00001 <=> C00559 + C00009	dAMP + H2O <=> Deoxyadenosine + Orthophosphate	TRUE	3.1.3.5; 3.1.3.89	2'-deoxyadenosine 5'-monophosphate phosphohydrolase	K01081; K03787; K08693; K08722; K08723; K11751; K19970; K20881	-16.8
R02089	C00002 + C00559 <=> C00008 + C00360	ATP + Deoxyadenosine <=> ADP + dAMP	TRUE	2.7.1.76	ATP:deoxyadenosine 5'-phosphotransferase	K10353; K15519	-9.6
R02090	C00002 + C00362 <=> C00008 + C00361	ATP + dGMP <=> ADP + dGDP	TRUE	2.7.4.12; 2.7.4.8	ATP:dGMP phosphotransferase	K00942	0.1
R02091	C00286 + C00475 <=> C00361 + C00055	dGTP + Cytidine <=> dGDP + CMP	TRUE	2.7.1.48	dGTP:cytidine 5'-phosphotransferase	K00876
R02092	C00363 + C00001 <=> C00364 + C00009	dTDP + H2O <=> dTMP + Orthophosphate	TRUE	3.6.1.5	dTDP phosphohydrolase	K01510; K14641; K14642	-23.3
R02093	C00002 + C00363 <=> C00008 + C00459	ATP + dTDP <=> ADP + dTTP	TRUE	2.7.4.6	ATP:dTDP phosphotransferase	K00940; K18533	2.9
R02094	C00002 + C00364 <=> C00008 + C00363	ATP + dTMP <=> ADP + dTDP	TRUE	2.7.4.12; 2.7.4.9	ATP:dTMP phosphotransferase	K00943	-3.1
R02095	C00459 + C00001 <=> C00363 + C00009	dTTP + H2O <=> dTDP + Orthophosphate	TRUE	3.6.1.39; 3.6.1.5	dTTP nucleotidohydrolase	K01510; K14641; K14642	-29.3
R02096	C00459 + C00475 <=> C00363 + C00055	dTTP + Cytidine <=> dTDP + CMP	TRUE	2.7.1.48	dTTP:cytidine 5'-phosphotransferase	K00876	-13.8
R02097	C00459 + C00299 <=> C00363 + C00105	dTTP + Uridine <=> dTDP + UMP	TRUE	2.7.1.48	dTTP:uridine 5'-phosphotransferase	K00876	-19.3
R02098	C00002 + C00365 <=> C00008 + C01346	ATP + dUMP <=> ADP + dUDP	TRUE	2.7.4.4; 2.7.4.9	ATP:dUMP phosphotransferase	K00943	-0.5
R02099	C00002 + C00526 <=> C00008 + C00365	ATP + Deoxyuridine <=> ADP + dUMP	TRUE	2.7.1.21	ATP:deoxyuridine 5'-phosphotransferase	K00857	-12.8
R02100	C00460 + C00001 <=> C00365 + C00013	dUTP + H2O <=> dUMP + Diphosphate	TRUE	3.6.1.23	dUTP nucleotidohydrolase	K01519; K01520; K02428	-38.3
R02101	C00365 + C00143 <=> C00415 + C00364	dUMP + 5,10-Methylenetetrahydrofolate <=> Dihydrofolate + dTMP	TRUE	2.1.1.45	5,10-Methylenetetrahydrofolate:dUMP C-methyltransferase	K00560; K13998	-44
R02102	C00365 + C00001 <=> C00526 + C00009	dUMP + H2O <=> Deoxyuridine + Orthophosphate	TRUE	3.1.3.5; 3.1.3.89	2'-deoxyuridine 5'-monophosphate phosphohydrolase	K01081; K03787; K08693; K08722; K08723; K11751; K19970; K20881	-13.6
R02103	C00385 + C00003 + C00001 <=> C00366 + C00004 + C00080	Xanthine + NAD+ + H2O <=> Urate + NADH + H+	TRUE	1.17.1.4	xanthine:NAD+ oxidoreductase	K00087; K00106; K11177; K11178; K13479; K13480; K13481; K13482; K13483	-21.8
R02106	C00366 + C00007 + C00001 <=> C11821 + C00027	Urate + Oxygen + H2O <=> 5-Hydroxyisourate + Hydrogen peroxide	FALSE	1.7.3.3	urate:oxygen oxidoreductase	K00365; K16838	33
R02107	C00385 + C00001 + C00007 <=> C00366 + C00027	Xanthine + H2O + Oxygen <=> Urate + Hydrogen peroxide	FALSE	1.17.3.2	Xanthine:oxygen oxidoreductase	K00106	-155.2
R02113	C00029 + C00370 <=> C00015 + C03641	UDP-glucose + Sterol <=> UDP + Sterol 3-beta-D-glucoside	TRUE	2.4.1.173	UDPglucose:sterol 3-O-beta-D-glucosyltransferase		-11.5
R02118	C00029 + C00371 <=> C00015 + C03423	UDP-glucose + Zeatin <=> UDP + O-beta-D-Glucosylzeatin	TRUE	2.4.1.203	UDPglucose:zeatin O-beta-D-glucosyltransferase	K13492	-18.9
R02119	C00190 + C00371 <=> C00015 + C03300	UDP-D-xylose + Zeatin <=> UDP + O-beta-D-Xylosylzeatin	TRUE	2.4.2.40	UDP-D-xylose:zeatin O-beta-D-xylosyltransferase	K13494	-21.1
R02123	C00376 + C00003 + C00001 <=> C00777 + C00004 + C00080	Retinal + NAD+ + H2O <=> Retinoate + NADH + H+	TRUE	1.2.1.36	retinal:NAD+ oxidoreductase	K07249	-38.5
R02124	C00473 + C00003 <=> C00376 + C00004 + C00080	Retinol + NAD+ <=> Retinal + NADH + H+	TRUE	1.1.1.1; 1.1.1.105	retinol:NAD+ oxidoreductase	K00001; K00121; K11149; K11154; K13369; K13951; K13952; K13953; K13980; K15734	11.4
R02125	C00376 + C00007 + C00001 <=> C00777 + C00027	Retinal + Oxygen + H2O <=> Retinoate + Hydrogen peroxide	FALSE	1.2.3.1	retinal:oxygen oxidoreductase	K00157	-171.9
R02126	C00376 <=> C02110	Retinal <=> 11-cis-Retinal	TRUE		all-trans-Retinal 11-cis-trans-isomerase		7.7
R02129	C00376 <=> C05918	Retinal <=> all-trans-Dehydroretinal	TRUE		NA		-45
R02132	C00378 + 2 C00007 + C00001 <=> C02892 + 2 C00027	Thiamine + 2 Oxygen + H2O <=> Thiamine acetic acid + 2 Hydrogen peroxide	FALSE	1.1.3.23	Thiamin:oxygen 5-oxidoreductase		-279.3
R02133	C00378 + C00001 <=> C01279 + C04294 + C00080	Thiamine + H2O <=> 4-Amino-5-hydroxymethyl-2-methylpyrimidine + 5-(2-Hydroxyethyl)-4-methylthiazole + H+	TRUE	3.5.99.2	Thiamin hydrolase	K00877; K03707	-3.7
R02134	C00002 + C00378 <=> C00008 + C01081	ATP + Thiamine <=> ADP + Thiamin monophosphate	TRUE	2.7.1.89	ATP:thiamine phosphotransferase	K07251
R02135	C01081 + C00001 <=> C00378 + C00009	Thiamin monophosphate + H2O <=> Thiamine + Orthophosphate	TRUE	3.1.3.1; 3.1.3.100; 3.1.3.2	thiamin monophosphate phosphohydrolase	K01077; K01078; K06949; K14394
R02136	C00002 + C00379 <=> C00008 + C02895	ATP + Xylitol <=> ADP + Xylitol 5-phosphate	TRUE	2.7.1.122	ATP:xylitol 5-phosphotransferase		-22.4
R02137	C00475 + C00001 <=> C00380 + C00121	Cytidine + H2O <=> Cytosine + D-Ribose	TRUE	3.2.2.8	Cytidine ribohydrolase	K10213	1.5
R02139	C00813 + C00001 <=> C15607	Barbiturate + H2O <=> 3-Oxo-3-ureidopropanoate	TRUE	3.5.2.1	barbiturate amidohydrolase (3-oxo-3-ureidopropanoate-forming)	K19794	38.8
R02141	C00385 + C00001 <=> C05515	Xanthine + H2O <=> 5-Ureido-4-imidazole carboxylate	TRUE		NA		3.2
R02142	C00655 + C00013 <=> C00385 + C00119	Xanthosine 5'-phosphate + Diphosphate <=> Xanthine + 5-Phospho-alpha-D-ribose 1-diphosphate	TRUE	2.4.2.22; 2.4.2.8	XMP:pyrophosphate phosphoribosyltransferase	K00760; K00769; K03816; K15780; K19836	21.9
R02143	C01762 + C00001 <=> C00385 + C00121	Xanthosine + H2O <=> Xanthine + D-Ribose	TRUE	3.2.2.1	Xanthosine ribohydrolase	K01239	-2.2
R02144	C00019 + C00386 <=> C00021 + C01262	S-Adenosyl-L-methionine + Carnosine <=> S-Adenosyl-L-homocysteine + beta-Alanyl-N(pi)-methyl-L-histidine	TRUE	2.1.1.22	S-adenosyl-L-methionine:carnosine N-methyltransferase	K19787; K22437
R02145	C00387 + C00001 <=> C01762 + C00014	Guanosine + H2O <=> Xanthosine + Ammonia	TRUE	3.5.4.15	Guanosine aminohydrolase
R02147	C00387 + C00009 <=> C00242 + C00620	Guanosine + Orthophosphate <=> Guanine + alpha-D-Ribose 1-phosphate	TRUE	2.4.2.1; 2.4.2.15	guanosine:phosphate alpha-D-ribosyltransferase	K03783; K03784	11.3
R02148	C06193 + C00001 <=> C00387 + C00009	Guanosine 3'-phosphate + H2O <=> Guanosine + Orthophosphate	TRUE	3.1.3.6	Guanosine 3'-phosphate phosphohydrolase	K01119; K08693
R02150	C00388 + C00007 + C00001 <=> C05130 + C00014 + C00027	Histamine + Oxygen + H2O <=> Imidazole-4-acetaldehyde + Ammonia + Hydrogen peroxide	FALSE	1.4.3.22	1H-Imidazole-4-ethanamine:oxygen oxidoreductase (deaminating) (copper-containing)	K11182	-94.1
R02152	C00388 + C00024 <=> C05135 + C00010	Histamine + Acetyl-CoA <=> 4-(beta-Acetylaminoethyl)imidazole + CoA	TRUE		NA		-20.7
R02155	C00019 + C00388 <=> C00021 + C05127	S-Adenosyl-L-methionine + Histamine <=> S-Adenosyl-L-homocysteine + N-Methylhistamine	TRUE	2.1.1.8	S-Adenosyl-L-methionine:histamine N-tele-methyltransferase	K00546
R02156	C00389 + C00007 <=> C04524 + C00237	Quercetin + Oxygen <=> 2-Protocatechoylphloroglucinolcarboxylate + CO	FALSE	1.13.11.24	quercetin:oxygen 2,3-oxidoreductase (decyclizing)
R02157	C00019 + C00389 <=> C00021 + C04443	S-Adenosyl-L-methionine + Quercetin <=> S-Adenosyl-L-homocysteine + 3-O-Methylquercetin	TRUE	2.1.1.76	S-Adenosyl-L-methionine:3,5,7,3',4'-pentahydroxyfavone 3-O-methyltransferase	K05279
R02158	C00029 + C00389 <=> C00015 + C05623	UDP-glucose + Quercetin <=> UDP + Quercetin 3-O-glucoside	TRUE	2.4.1.91	UDPglucose:flavonol 3-O-D-glucosyltransferase	K10757	-63.6
R02159	C00053 + C00389 <=> C00054 + C00616	3'-Phosphoadenylyl sulfate + Quercetin <=> Adenosine 3',5'-bisphosphate + Quercetin 3-sulfate	TRUE	2.8.2.25	3'-Phosphoadenylylsulfate:quercetin 3-sulfotransferase	K13270
R02160	C01617 + C00026 + C00007 <=> C00389 + C00042 + C00011 + C00001	Taxifolin + 2-Oxoglutarate + Oxygen <=> Quercetin + Succinate + CO2 + H2O	FALSE	1.14.11.23	dihydroflavonol,2-oxoglutarate:oxygen oxidoreductase	K05278
R02167	C00644 + C00001 <=> C00392 + C00009	D-Mannitol 1-phosphate + H2O <=> Mannitol + Orthophosphate	TRUE	3.1.3.22	D-Mannitol-1-phosphate phosphohydrolase		-10.9
R02168	C00394 + C00092 <=> C00035 + C00689	GDP-glucose + D-Glucose 6-phosphate <=> GDP + alpha,alpha'-Trehalose 6-phosphate	TRUE	2.4.1.36	GDPglucose:D-glucose-6-phosphate 1-alpha-D-glucosyltransferase		-17.2
R02171	C03536 + C00001 <=> C00396 + C00117 + C00080	Pyrimidine 5'-nucleotide + H2O <=> Pyrimidine + D-Ribose 5-phosphate + H+	TRUE	3.2.2.10	Pyrimidine-5'-nucleotide phosphoribo(deoxyribo)hydrolase		-11.7
R02172	C03169 + C00001 <=> C00396 + C00121 + C00080	Pyrimidine nucleoside + H2O <=> Pyrimidine + D-Ribose + H+	TRUE	3.2.2.8	pyrimidine-nucleoside ribohydrolase		3.5
R02173	C00398 + C00001 + C00007 <=> C00637 + C00014 + C00027	Tryptamine + H2O + Oxygen <=> Indole-3-acetaldehyde + Ammonia + Hydrogen peroxide	FALSE	1.4.3.22; 1.4.3.4	Tryptamine:oxygen oxidoreductase(deaminating)	K00274; K11182	-94.5
R02174	C00019 + C00398 <=> C00021 + C06213	S-Adenosyl-L-methionine + Tryptamine <=> S-Adenosyl-L-homocysteine + N-Methyltryptamine	TRUE	2.1.1.49	S-Adenosyl-L-methionine:amine N-methyltransferase	K00562
R02175	C05805 + C00019 <=> C17568 + C00021	2-Hexaprenyl-3-methyl-5-hydroxy-6-methoxy-1,4-benzoquinone + S-Adenosyl-L-methionine <=> Ubiquinone-6 + S-Adenosyl-L-homocysteine	TRUE	2.1.1.64	S-adenosyl-L-methionine:2-hexaprenyl-3-methyl-5-hydroxy-6-methoxy-1,4-benzoquinone 3-O-methyltransferase	K00591
R02177	C00400 + C00006 <=> C00843 + C00005 + C00080	(-)-Menthol + NADP+ <=> (-)-Menthone + NADPH + H+	TRUE	1.1.1.207	(-)-menthol:NADP+ oxidoreductase	K15094	7.3
R02178	C00400 + C00007 + C00005 + C00080 <=> C02904 + C00006 + C00001	(-)-Menthol + Oxygen + NADPH + H+ <=> p-Menthane-3,8-diol + NADP+ + H2O	FALSE	1.14.13.46	(-)-menthol,NADPH:oxygen oxidoreductase (8-hydroxylating)		-404.8
R02179	C00029 + C00400 <=> C00015 + C03962	UDP-glucose + (-)-Menthol <=> UDP + (-)-Menthyl O-beta-D-glucoside	TRUE	2.4.1.127	UDPglucose:(-)-menthol O-beta-D-glucosyltransferase		-11.5
R02193	C02666 + C00010 + C00006 <=> C00406 + C00005 + C00080	Coniferyl aldehyde + CoA + NADP+ <=> Feruloyl-CoA + NADPH + H+	TRUE	1.2.1.44	Coniferyl aldehyde:NADP+ oxidoreductase (CoA-feruloylating)	K09753	-4.8
R02194	C00002 + C01494 + C00010 <=> C00020 + C00013 + C00406	ATP + Ferulate + CoA <=> AMP + Diphosphate + Feruloyl-CoA	TRUE	6.2.1.12	Ferulate:CoA ligase (AMP-forming)	K01904	-9.4
R02195	C00406 + C00296 <=> C00010 + C02572	Feruloyl-CoA + Quinate <=> CoA + 5-O-Feruloylquinic acid	TRUE	2.3.1.99	Feruloyl-CoA:quinate O-(hydroxycinnamoyl)transferase		19.5
R02196	C00407 + C00003 + C00001 <=> C00671 + C00014 + C00004 + C00080	L-Isoleucine + NAD+ + H2O <=> (S)-3-Methyl-2-oxopentanoic acid + Ammonia + NADH + H+	TRUE	1.4.1.9	L-Isoleucine:NAD+ oxidoreductase(deaminating)	K00263	33.2
R02197	C00407 + C00001 + C00007 <=> C00671 + C00014 + C00027	L-Isoleucine + H2O + Oxygen <=> (S)-3-Methyl-2-oxopentanoic acid + Ammonia + Hydrogen peroxide	FALSE	1.4.3.2	L-Isoleucine:oxygen oxidoreductase (deaminating)	K03334	-100.2
R02199	C00407 + C00026 <=> C00671 + C00025	L-Isoleucine + 2-Oxoglutarate <=> (S)-3-Methyl-2-oxopentanoic acid + L-Glutamate	TRUE	2.6.1.42	L-Isoleucine:2-oxoglutarate aminotransferase	K00826	-4.7
R02200	C00183 + C00671 <=> C00141 + C00407	L-Valine + (S)-3-Methyl-2-oxopentanoic acid <=> 3-Methyl-2-oxobutanoic acid + L-Isoleucine	TRUE	2.6.1.32	Valine:(S)-3-methyl-2-oxopentanoate aminotransferase		7.8
R02201	C00408 + C00003 <=> C04092 + C00004 + C00080	L-Pipecolate + NAD+ <=> Delta1-Piperideine-2-carboxylate + NADH + H+	TRUE	1.5.1.1	L-pipecolate:NAD+ 2-oxidoreductase	K19743	22.3
R02203	C00408 + C00006 <=> C04092 + C00005 + C00080	L-Pipecolate + NADP+ <=> Delta1-Piperideine-2-carboxylate + NADPH + H+	TRUE	1.5.1.1; 1.5.1.21	L-pipecolate:NADP+ 2-oxidoreductase	K13609; K19743	23.3
R02204	C00408 + C00007 <=> C00450 + C00027	L-Pipecolate + Oxygen <=> (S)-2,3,4,5-Tetrahydropyridine-2-carboxylate + Hydrogen peroxide	FALSE	1.5.3.7	L-Pipecolate:oxygen 1,6-oxidoreductase	K00306	-82.3
R02205	C00408 + C00016 <=> C01352 + C00450	L-Pipecolate + FAD <=> FADH2 + (S)-2,3,4,5-Tetrahydropyridine-2-carboxylate	TRUE	1.5.99.3	L-Pipecolate:(acceptor) 1,6-oxidoreductase		34.1
R02207	C04042 + C00003 <=> C00410 + C00004 + C00080	20alpha-Hydroxy-4-pregnen-3-one + NAD+ <=> Progesterone + NADH + H+	TRUE	1.1.1.149	20alpha-Hydroxy-4-pregnen-3-one:NAD+ 20-oxidoreductase	K00212; K05295	20.6
R02208	C03681 + C00006 <=> C00410 + C00005 + C00080	5alpha-Prege-3,20-dione + NADP+ <=> Progesterone + NADPH + H+	TRUE	1.3.1.22	5alpha-pregnane-3,20-dione:NADP+ delta4-oxidoreductase	K12343; K12344; K12345	14.8
R02209	C04042 + C00006 <=> C00410 + C00005 + C00080	20alpha-Hydroxy-4-pregnen-3-one + NADP+ <=> Progesterone + NADPH + H+	TRUE	1.1.1.149	20alpha-Hydroxy-4-pregnen-3-one:NADP+ 20-oxidoreductase	K00212; K05295	21.6
R02210	C00410 + C00007 + C00005 + C00080 <=> C03027 + C00006 + C00001	Progesterone + Oxygen + NADPH + H+ <=> Testosterone acetate + NADP+ + H2O	FALSE	1.14.13.54	Ketosteroid,NADPH:oxygen oxidoreductase (20-hydroxylating, ester-producing/20-hydroxylating, side-chain cleaving/17-hydroxylating, lactonizing)		-431.1
R02216	C01953 + C00003 <=> C00410 + C00004 + C00080	Pregnenolone + NAD+ <=> Progesterone + NADH + H+	TRUE	1.1.1.145; 5.3.3.1	Pregnenolone:NAD+ 3-oxidoreductase	K00070; K01822	6.3
R02219	C00410 + C00005 + C00080 <=> C05479 + C00006	Progesterone + NADPH + H+ <=> 5beta-Prege-3,20-dione + NADP+	TRUE	1.3.1.3; 1.3.99.6	3-Oxo-5beta-steroid:NADP+ delta4-oxidoreductase; 3-Oxo-5beta-steroid: (acceptor) delta4-oxidoreductase	K00251	-14.8
R02220	C05610 + C00010 + C00006 <=> C00411 + C00005 + C00080	Sinapoyl aldehyde + CoA + NADP+ <=> Sinapoyl-CoA + NADPH + H+	TRUE	1.2.1.44	sinapoyl aldehyde:NADP+ oxidoreductase (CoA-sinapoylating)	K09753	-11.1
R02221	C00002 + C00482 + C00010 <=> C00020 + C00013 + C00411	ATP + Sinapate + CoA <=> AMP + Diphosphate + Sinapoyl-CoA	TRUE	6.2.1.12	Sinapate:CoA ligase (AMP-forming)	K01904	-6.6
R02224	C00412 + C00083 + 2 C00005 + 2 C00080 <=> C02041 + C00011 + 2 C00006 + C00010 + C00001	Stearoyl-CoA + Malonyl-CoA + 2 NADPH + 2 H+ <=> Eicosanoyl-CoA + CO2 + 2 NADP+ + CoA + H2O	TRUE		Stearoyl-CoA:malonyl-CoA C-acyltransferase (decarboxylating, oxoacyl- and enoyl-reducing)		-70.3
R02225	C00002 + C00413 <=> C00008 + C01138	ATP + Streptomycin <=> ADP + Streptomycin 6-phosphate	TRUE	2.7.1.72	ATP:streptomycin 6-phosphotransferase	K04343; K12570	2.1
R02226	C00002 + C00413 <=> C00013 + C03462	ATP + Streptomycin <=> Diphosphate + 3''-Adenylylstreptomycin	TRUE	2.7.7.47	ATP:streptomycin 3''-adenylyltransferase
R02227	C00002 + C00413 <=> C00008 + C03731	ATP + Streptomycin <=> ADP + Streptomycin 3''-phosphate	TRUE	2.7.1.87	ATP:streptomycin 3''-phosphotransferase		2.3
R02228	C01138 + C00001 <=> C00413 + C00009	Streptomycin 6-phosphate + H2O <=> Streptomycin + Orthophosphate	TRUE	3.1.3.39	Streptomycin-6-phosphate phosphohydrolase	K04342	-28.5
R02229	C00414 + C00004 + C00080 <=> C00854 + C00003	Cyclohexanone + NADH + H+ <=> Cyclohexanol + NAD+	TRUE	1.1.1.163; 1.1.1.245	cyclohexanol:NAD+ oxidoreductase	K17754; K19960	-8.6
R02231	C00414 + C00007 + C00005 + C00080 <=> C01880 + C00006 + C00001	Cyclohexanone + Oxygen + NADPH + H+ <=> epsilon-Caprolactone + NADP+ + H2O	FALSE	1.14.13.22	Cyclohexanone,NADPH:oxygen oxidoreductase (6-hydroxylating 1,2-lactonizing)	K03379	-366.8
R02232	C04316 <=> C00024 + C00414	(1-Hydroxycyclohexan-1-yl)acetyl-CoA <=> Acetyl-CoA + Cyclohexanone	TRUE	4.1.3.35	(1-Hydroxycyclohexan-1-yl)acetyl-CoA cyclohexanone-lyase		-10.9
R02233	C00571 + C00007 + C00001 <=> C00414 + C00027 + C00014	Cyclohexylamine + Oxygen + H2O <=> Cyclohexanone + Hydrogen peroxide + Ammonia	FALSE	1.4.3.12	Cyclohexylamine:oxygen oxidoreductase (deaminating)		-117.6
R02235	C00415 + C00003 <=> C00504 + C00004 + C00080	Dihydrofolate + NAD+ <=> Folate + NADH + H+	TRUE	1.5.1.3	dihydrofolate:NAD+ oxidoreductase	K00287; K13998; K18589; K18590; K18591; K19643; K19644	19.6
R02236	C00415 + C00006 <=> C00504 + C00005 + C00080	Dihydrofolate + NADP+ <=> Folate + NADPH + H+	TRUE	1.5.1.3	dihydrofolate:NADP+ oxidoreductase	K00287; K13998; K18589; K18590; K18591; K19643; K19644	20.6
R02237	C00002 + C00921 + C00025 <=> C00008 + C00009 + C00415	ATP + Dihydropteroate + L-Glutamate <=> ADP + Orthophosphate + Dihydrofolate	TRUE	6.3.2.12; 6.3.2.17	7,8-dihydropteroate:L-glutamate ligase (ADP-forming)	K01930; K11754; K20457; K22099
R02238	C00002 + C00058 + C00415 <=> C00008 + C00009 + C03204	ATP + Formate + Dihydrofolate <=> ADP + Orthophosphate + 10-Formyldihydrofolate	TRUE	6.3.4.17	Formate:dihydrofolate ligase (ADP-forming)
R02243	C00417 <=> C00490 + C00011	cis-Aconitate <=> Itaconate + CO2	TRUE	4.1.1.6	cis-Aconitate carboxy-lyase	K17724	-17
R02244	C02341 <=> C00417	trans-Aconitate <=> cis-Aconitate	TRUE	5.3.3.7	trans-aconitate delta2-delta3-isomerase	K22002; K22003	3.7
R02245	C00002 + C00418 <=> C00008 + C01107	ATP + (R)-Mevalonate <=> ADP + (R)-5-Phosphomevalonate	TRUE	2.7.1.36	ATP:(R)-mevalonate 5-phosphotransferase	K00869	-13.5
R02246	C00418 + C00003 <=> C00772 + C00004 + C00080	(R)-Mevalonate + NAD+ <=> Mevaldate + NADH + H+	TRUE	1.1.1.32	(R)-Mevalonate:NAD+ oxidoreductase		89.7
R02247	C00418 + C00006 <=> C00772 + C00005 + C00080	(R)-Mevalonate + NADP+ <=> Mevaldate + NADPH + H+	TRUE	1.1.1.33	(R)-Mevalonate:NADP+ oxidoreductase		90.6
R02252	C05629 + C00003 <=> C00423 + C00004 + C00080	Phenylpropanoate + NAD+ <=> trans-Cinnamate + NADH + H+	TRUE	1.3.1.31	phenylpropanoate:NAD+ delta2-oxidoreductase	K10797	58.1
R02253	C00423 + C00007 + C00005 + C00080 <=> C00811 + C00006 + C00001	trans-Cinnamate + Oxygen + NADPH + H+ <=> 4-Coumarate + NADP+ + H2O	FALSE	1.14.13.11	trans-cinnamate,NADPH:oxygen oxidoreductase (4-hydroxylating)	K00487	-437.2
R02254	C00423 + C00007 + C00005 + C00080 <=> C01772 + C00006 + C00001	trans-Cinnamate + Oxygen + NADPH + H+ <=> trans-2-Hydroxycinnamate + NADP+ + H2O	FALSE	1.14.13.14	trans-Cinnamate,NADPH:oxygen oxidoreductase (2-hydroxylating)		-437.2
R02255	C00002 + C00423 + C00010 <=> C00020 + C00013 + C00540	ATP + trans-Cinnamate + CoA <=> AMP + Diphosphate + Cinnamoyl-CoA	TRUE	6.2.1.12	trans-Cinnamate:CoA ligase (AMP-forming)	K01904	-4.3
R02256	C00029 + C00423 <=> C00015 + C04164	UDP-glucose + trans-Cinnamate <=> UDP + trans-Cinnamoyl beta-D-glucoside	TRUE	2.4.1.177	UDPglucose:trans-cinnamate beta-D-glucosyltransferase		5.8
R02257	C00583 + C00003 <=> C00424 + C00004 + C00080	Propane-1,2-diol + NAD+ <=> (S)-Lactaldehyde + NADH + H+	TRUE	1.1.1.77	Propane-1,2-diol:NAD+ oxidoreductase	K00048	32.5
R02258	C02917 + C00003 <=> C00424 + C00004 + C00080	(S)-Propane-1,2-diol + NAD+ <=> (S)-Lactaldehyde + NADH + H+	TRUE	1.1.1.77	(S)-Propane-1,2-diol:NAD+ oxidoreductase		30.4
R02259	C00583 + C00006 <=> C00424 + C00005 + C00080	Propane-1,2-diol + NADP+ <=> (S)-Lactaldehyde + NADPH + H+	TRUE	1.1.1.55	Propane-1,2-diol:NADP+ oxidoreductase		33.5
R02260	C00424 + C00006 <=> C00546 + C00005 + C00080	(S)-Lactaldehyde + NADP+ <=> Methylglyoxal + NADPH + H+	TRUE	1.1.1.283; 1.2.1.49	(S)-lactaldehyde:NADP+ oxidoreductase	K17741	11.7
R02261	C03979 <=> C00424 + C00022	2-Dehydro-3-deoxy-L-rhamnonate <=> (S)-Lactaldehyde + Pyruvate	TRUE	4.1.2.53	2-dehydro-3-deoxy-L-rhamnonate (S)-lactaldehyde lyase (pyruvate-forming)	K12660; K18339	18
R02262	C01099 <=> C00111 + C00424	L-Fuculose 1-phosphate <=> Glycerone phosphate + (S)-Lactaldehyde	TRUE	4.1.2.17	L-Fuculose-1-phosphate lactaldehyde-lyase	K01628	19.8
R02263	C01131 <=> C00111 + C00424	L-Rhamnulose 1-phosphate <=> Glycerone phosphate + (S)-Lactaldehyde	TRUE	4.1.2.19	L-Rhamnulose-1-phosphate lactaldehyde-lyase	K01629	6.4
R02265	C00427 <=> C00584	Prostaglandin H2 <=> Prostaglandin E2	TRUE	5.3.99.3	(5Z,13E)-(15S)-9alpha,11alpha-epidioxy-15-hydroxyprosta-5,13- dienoate E-isomerase	K05309; K15729; K15730
R02266	C00427 <=> C00696	Prostaglandin H2 <=> Prostaglandin D2	TRUE	5.3.99.2	(5Z,13E)-(15S)-9alpha,11alpha-epidioxy-15-hydroxyprosta-5,13- dienoate D-isomerase	K01830; K04097
R02267	C00427 <=> C01312	Prostaglandin H2 <=> Prostaglandin I2	TRUE	5.3.99.4	(5Z,13E)-(15S)-9alpha,11alpha-Epidioxy-15-hydroxyprosta-5,13- dienoate 6-isomerase	K01831
R02268	C00427 <=> C02198	Prostaglandin H2 <=> Thromboxane A2	TRUE	5.3.99.5	(5Z,13E)-(15S)-9alpha,11alpha-Epidioxy-15-hydroxyprosta-5,13-thromboxane-A2-isomerase	K01832	11.6
R02269	C00429 + C00001 <=> C02642	5,6-Dihydrouracil + H2O <=> 3-Ureidopropionate	TRUE	3.5.2.2	5,6-Dihydrouracil amidohydrolase	K01464	-7.9
R02271	C00430 + C00022 <=> C02800 + C00041	5-Aminolevulinate + Pyruvate <=> 4,5-Dioxopentanoate + L-Alanine	TRUE	2.6.1.43	5-Aminolevulinate:pyruvate aminotransferase		0.5
R02272	C00430 <=> C03741	5-Aminolevulinate <=> (S)-4-Amino-5-oxopentanoate	TRUE	5.4.3.8	(S)-4-Amino-5-oxopentanoate 4,5-aminomutase	K01845	7.5
R02273	C00990 + C00001 <=> C00431 + C00014	5-Aminopentanamide + H2O <=> 5-Aminopentanoate + Ammonia	TRUE	3.5.1.30	5-Aminopentanamide amidohydrolase		-11.2
R02274	C00431 + C00026 <=> C03273 + C00025	5-Aminopentanoate + 2-Oxoglutarate <=> 5-Oxopentanoate + L-Glutamate	TRUE	2.6.1.48	5-Aminopentanoate:2-oxoglutarate aminotransferase	K14268	-0.2
R02276	C03087 + C00001 <=> C00033 + C00431	5-Acetamidopentanoate + H2O <=> Acetate + 5-Aminopentanoate	TRUE	3.5.1.63	5-Acetamidopentanoate amidohydrolase		-7.7
R02278	C00684 <=> C00433 + C00001	2-Dehydro-3-deoxy-L-arabinonate <=> 2,5-Dioxopentanoate + H2O	TRUE	4.2.1.43	2-Dehydro-3-deoxy-L-arabinonate hydro-lyase	K13876	-34.1
R02279	C00679 <=> C00433 + C00001 + C00011	5-Dehydro-4-deoxy-D-glucarate <=> 2,5-Dioxopentanoate + H2O + CO2	TRUE	4.2.1.41	5-Dehydro-4-deoxy-D-glucarate hydro-lyase (decarboxylating)	K01707	-53.3
R02280	C04282 + C00001 <=> C00433 + C00014	1-Pyrroline-4-hydroxy-2-carboxylate + H2O <=> 2,5-Dioxopentanoate + Ammonia	TRUE	3.5.4.22	1-pyrroline-4-hydroxy-2-carboxylate aminohydrolase (decyclizing)	K21062	25.8
R02282	C00437 + C00025 <=> C00077 + C00624	N-Acetylornithine + L-Glutamate <=> L-Ornithine + N-Acetyl-L-glutamate	FALSE	2.3.1.35	N2-Acetyl-L-ornithine:L-glutamate N-acetyltransferase	K00620	3.1
R02283	C00437 + C00026 <=> C01250 + C00025	N-Acetylornithine + 2-Oxoglutarate <=> N-Acetyl-L-glutamate 5-semialdehyde + L-Glutamate	TRUE	2.6.1.11	N2-Acetyl-L-ornithine:2-oxoglutarate aminotransferase	K00818; K00821; K05830	-11.6
R02284	C03703 + C00001 <=> C00438	L-5-Carboxymethylhydantoin + H2O <=> N-Carbamoyl-L-aspartate	TRUE	3.5.2.4	L-5-Carboxymethylhydantoin amidohydrolase		-1.4
R02285	C00439 + C00001 <=> C00025 + C00488	N-Formimino-L-glutamate + H2O <=> L-Glutamate + Formamide	TRUE	3.5.3.8	N-Formimino-L-glutamate formiminohydrolase	K01479
R02286	C00439 + C00001 <=> C01045 + C00014	N-Formimino-L-glutamate + H2O <=> N-Formyl-L-glutamate + Ammonia	TRUE	3.5.3.13	N-Formimino-L-glutamate iminohydrolase	K05603
R02287	C00664 + C00025 <=> C00101 + C00439	5-Formiminotetrahydrofolate + L-Glutamate <=> Tetrahydrofolate + N-Formimino-L-glutamate	TRUE	2.1.2.5	5-Formiminotetrahydrofolate:L-glutamate N-formiminotransferase	K00603; K13990	3.7
R02288	C03680 + C00001 <=> C00439	4-Imidazolone-5-propanoate + H2O <=> N-Formimino-L-glutamate	TRUE	3.5.2.7	4-imidazolone-5-propanoate amidohydrolase	K01468
R02291	C00441 + C00009 + C00006 <=> C03082 + C00005 + C00080	L-Aspartate 4-semialdehyde + Orthophosphate + NADP+ <=> 4-Phospho-L-aspartate + NADPH + H+	TRUE	1.2.1.11	L-Aspartate-4-semialdehyde:NADP+ oxidoreductase (phosphorylating)	K00133	-14.4
R02293	C03283 + C00022 <=> C00441 + C00041	L-2,4-Diaminobutanoate + Pyruvate <=> L-Aspartate 4-semialdehyde + L-Alanine	TRUE	2.6.1.46	L-2,4-Diaminobutanoate:pyruvate aminotransferase		19.6
R02294	C03150 + C00009 <=> C00153 + C00620	Nicotinamide-beta-riboside + Orthophosphate <=> Nicotinamide + alpha-D-Ribose 1-phosphate	TRUE	2.4.2.1	N-Ribosylnicotinamide:orthophosphate ribosyltransferase	K03783; K03784	-15.2
R02295	C05841 + C00009 <=> C00253 + C00620 + C00080	Nicotinate D-ribonucleoside + Orthophosphate <=> Nicotinate + alpha-D-Ribose 1-phosphate + H+	TRUE	2.4.2.1	Nicotinate D-ribonucleoside:orthophosphate ribosyltransferase	K03783; K03784	4.2
R02296	C00475 + C00009 <=> C00380 + C00620	Cytidine + Orthophosphate <=> Cytosine + alpha-D-Ribose 1-phosphate	TRUE	2.4.2.2	cytidine:orthophosphate alpha-D-ribosyltransferase	K00756	14.6
R02297	C01762 + C00009 <=> C00385 + C00620	Xanthosine + Orthophosphate <=> Xanthine + alpha-D-Ribose 1-phosphate	TRUE	2.4.2.1	Xanthosine:orthophosphate ribosyltransferase	K03783; K03784; K03815	10.9
R02298	C03169 + C00009 <=> C00396 + C00620 + C00080	Pyrimidine nucleoside + Orthophosphate <=> Pyrimidine + alpha-D-Ribose 1-phosphate + H+	TRUE	2.4.2.2	Pyrimidine-nucleoside:orthophosphate alpha-D-ribosyltransferase		16.6
R02300	C03479 <=> C00445 + C00001	Folinic acid <=> 5,10-Methenyltetrahydrofolate + H2O	TRUE	2.1.2.10	S-Aminomethyldihydrolipoylprotein:(6S)-tetrahydrofolate aminomethyltransferase (ammonia-forming)	K00605
R02301	C00002 + C03479 + C00080 <=> C00008 + C00009 + C00445	ATP + Folinic acid + H+ <=> ADP + Orthophosphate + 5,10-Methenyltetrahydrofolate	TRUE	6.3.3.2	5-Formyltetrahydrofolate cyclo-ligase (ADP-forming)	K01934
R02302	C00664 + C00080 <=> C00445 + C00014	5-Formiminotetrahydrofolate + H+ <=> 5,10-Methenyltetrahydrofolate + Ammonia	TRUE	4.3.1.4	5-Formiminotetrahydrofolate ammonia-lyase (cyclizing)	K01746; K13990
R02303	C00002 + C00448 <=> C00008 + C03115	ATP + trans,trans-Farnesyl diphosphate <=> ADP + Farnesyl triphosphate	TRUE	2.7.4.18	ATP:farnesyl-diphosphate phosphotransferase		2.6
R02305	C00448 <=> C01841 + C00013	trans,trans-Farnesyl diphosphate <=> Pentalenene + Diphosphate	TRUE	4.2.3.7	2-trans,6-trans-farnesyldiphosphate diphosphate-lyase (cyclizing, pentalenene-forming)	K12250
R02306	C00448 <=> C01860 + C00013	trans,trans-Farnesyl diphosphate <=> Trichodiene + Diphosphate	TRUE	4.2.3.6	trans,trans-farnesyl-diphosphate diphosphate-lyase (cyclizing, trichodiene-forming)	K12249	-302.9
R02307	C00448 <=> C02004 + C00013	trans,trans-Farnesyl diphosphate <=> Aristolochene + Diphosphate	TRUE	4.2.3.9	trans,trans-Farnesyl-diphosphate farnesyltransferase (bicyclizing)	K14180
R02310	C00448 <=> C06111	trans,trans-Farnesyl diphosphate <=> Nerolidyl diphosphate	TRUE		trans,trans-Farnesyl-diphosphate sesquiterpenoid-lyase (isomerizing)		8.5
R02311	C00448 <=> C06394 + C00013	trans,trans-Farnesyl diphosphate <=> delta-Cadinene + Diphosphate	TRUE	4.2.3.13	2-trans,6-trans-Farnesyl-diphosphate diphosphate-lyase (cyclizing, (+)-delta-cadinene-forming)	K14183; K22065	-352.7
R02313	C00449 + C00003 + C00001 <=> C00025 + C04076 + C00004 + C00080	N6-(L-1,3-Dicarboxypropyl)-L-lysine + NAD+ + H2O <=> L-Glutamate + L-2-Aminoadipate 6-semialdehyde + NADH + H+	TRUE	1.5.1.9	N6-(L-1,3-Dicarboxypropyl)-L-lysine:NAD+ oxidoreductase; N6-(L-1,3-Dicarboxypropyl)-L-lysine:NAD+ oxidoreductase (L-glutamate-forming)	K14157	36.1
R02315	C00449 + C00006 + C00001 <=> C00025 + C04076 + C00005 + C00080	N6-(L-1,3-Dicarboxypropyl)-L-lysine + NADP+ + H2O <=> L-Glutamate + L-2-Aminoadipate 6-semialdehyde + NADPH + H+	TRUE	1.5.1.10	N6-(L-1,3-Dicarboxypropyl)-L-lysine:NADP+ oxidoreductase	K00293	37.1
R02317	C00450 + C00001 <=> C04076	(S)-2,3,4,5-Tetrahydropyridine-2-carboxylate + H2O <=> L-2-Aminoadipate 6-semialdehyde	TRUE	1.2.1.31; 1.4.1.18	(S)-2-amino-6-oxohexanoate hydro-lyase (spontaneous)	K19064	-14.5
R02318	C00451 <=> C04617	(1R,2S)-1-Hydroxypropane-1,2,3-tricarboxylate <=> (1S,2S)-1-Hydroxypropane-1,2,3-tricarboxylate	TRUE	5.1.2.6	(1R,2S)-1-Hydroxypropane-1,2,3-tricarboxylate 1-epimerase		0
R02322	C00455 + C00001 <=> C01185 + C00014	Nicotinamide D-ribonucleotide + H2O <=> Nicotinate D-ribonucleotide + Ammonia	TRUE	3.5.1.42	nicotinamide-D-ribonucleotide amidohydrolase	K03742; K03743	5
R02323	C00455 + C00001 <=> C03150 + C00009	Nicotinamide D-ribonucleotide + H2O <=> Nicotinamide-beta-riboside + Orthophosphate	TRUE	3.1.3.5	nicotinamide ribonucleotide phosphohydrolase	K01081; K03787; K08723; K11751; K18550; K18551; K19970; K20881	5.7
R02324	C00002 + C03150 <=> C00008 + C00455	ATP + Nicotinamide-beta-riboside <=> ADP + Nicotinamide D-ribonucleotide	TRUE	2.7.1.22	ATP:N-ribosylnicotinamide 5'-phosphotransferase	K06211; K10524	-32.1
R02325	C00458 + C00001 <=> C00460 + C00014	dCTP + H2O <=> dUTP + Ammonia	TRUE	3.5.4.13	dCTP aminohydrolase	K01494	-24.8
R02326	C00002 + C00705 <=> C00008 + C00458	ATP + dCDP <=> ADP + dCTP	TRUE	2.7.4.6	ATP:dCDP phosphotransferase	K00940; K18533	4.3
R02327	C00458 + C00299 <=> C00705 + C00105	dCTP + Uridine <=> dCDP + UMP	TRUE	2.7.1.48	dCTP:uridine 5'-phosphotransferase	K00876	-20.7
R02328	C00459 + C00103 <=> C00013 + C00842	dTTP + D-Glucose 1-phosphate <=> Diphosphate + dTDP-glucose	TRUE	2.7.7.24	dTTP:alpha-D-glucose-1-phosphate thymidylyltransferase	K00973	-2
R02329	C00459 + C00446 <=> C00013 + C02097	dTTP + alpha-D-Galactose 1-phosphate <=> Diphosphate + dTDP-galactose	TRUE	2.7.7.32	dTTP:alpha-D-galactose-1-phosphate thymidylyltransferase		-8
R02330	C00460 + C00001 <=> C01346 + C00009	dUTP + H2O <=> dUDP + Orthophosphate	TRUE	3.6.1.39	dUTP nucleotidohydrolase		-28.2
R02331	C00002 + C01346 <=> C00008 + C00460	ATP + dUDP <=> ADP + dUTP	TRUE	2.7.4.6	ATP:dUDP phosphotransferase	K00940; K18533	1.8
R02332	C00460 + C00299 <=> C01346 + C00105	dUTP + Uridine <=> dUDP + UMP	TRUE	2.7.1.48	dUTP:uridine 5'-phosphotransferase	K00876	-18.2
R02338	C00463 + C00007 <=> C03574	Indole + Oxygen <=> 2-Formylaminobenzaldehyde	FALSE	1.13.11.17	Indole:oxygen 2,3-oxidoreductase (decyclizing)		-339.6
R02339	C00463 + C00007 + C00005 + C00080 <=> C05658 + C00001 + C00006	Indole + Oxygen + NADPH + H+ <=> Indoxyl + H2O + NADP+	FALSE		NA		-452.5
R02340	C03506 <=> C00463 + C00118	Indoleglycerol phosphate <=> Indole + D-Glyceraldehyde 3-phosphate	TRUE	4.1.2.8; 4.2.1.20	(1S,2R)-1-C-(indol-3-yl)glycerol 3-phosphate D-glyceraldehyde-3-phosphate-lyase	K01695; K01696; K06001; K13222	19.2
R02341	C15586 + C00001 <=> C15587 + C00121	N-D-Ribosylpurine + H2O <=> Purine + D-Ribose	TRUE	3.2.2.1	N-D-ribosylpurine ribohydrolase		2.1
R02343	C00466 + C00003 <=> C00741 + C00004 + C00080	Acetoin + NAD+ <=> Diacetyl + NADH + H+	TRUE		Acetoin:NAD+ oxidoreductase		20.6
R02344	C03046 + C00003 <=> C00466 + C00004 + C00080	(S,S)-Butane-2,3-diol + NAD+ <=> Acetoin + NADH + H+	TRUE		(S,S)-butane-2,3-diol:NAD+ oxidoreductase		20.6
R02345	C00466 + C00117 <=> C00084 + C04359	Acetoin + D-Ribose 5-phosphate <=> Acetaldehyde + 1-Deoxy-D-altro-heptulose 7-phosphate	TRUE	2.2.1.4	3-Hydroxybutan-2-one:D-ribose-5-phosphate aldehydetransferase		1.9
R02347	C02537 + C00003 <=> C00468 + C00004 + C00080	Estradiol-17alpha + NAD+ <=> Estrone + NADH + H+	TRUE	1.1.1.148	Estradiol-17alpha:NAD+ 17-oxidoreductase
R02349	C02537 + C00006 <=> C00468 + C00005 + C00080	Estradiol-17alpha + NADP+ <=> Estrone + NADPH + H+	TRUE	1.1.1.148	Estradiol-17alpha:NADP+ 16-oxidoreductase
R02350	C00053 + C00468 <=> C00054 + C02538	3'-Phosphoadenylyl sulfate + Estrone <=> Adenosine 3',5'-bisphosphate + Estrone 3-sulfate	TRUE	2.8.2.15; 2.8.2.4	3'-Phosphoadenylylsulfate:estrone 3-sulfotransferase	K01016
R02352	C00951 + C00003 <=> C00468 + C00004 + C00080	Estradiol-17beta + NAD+ <=> Estrone + NADH + H+	TRUE	1.1.1.51; 1.1.1.62	Estradiol-17beta:NAD+ 17-oxidoreductase	K00044; K05296; K10251; K13368; K13369; K13370; K13373	5
R02353	C00951 + C00006 <=> C00468 + C00005 + C00080	Estradiol-17beta + NADP+ <=> Estrone + NADPH + H+	TRUE	1.1.1.51; 1.1.1.62	Estradiol-17beta:NADP+ 17-oxidoreductase	K00044; K05296; K10251; K13368; K13369; K13370; K13373	5.9
R02354	C00468 + C00080 + C00007 + C00004 <=> C05298 + C00003 + C00001	Estrone + H+ + Oxygen + NADH <=> 2-Hydroxyestrone + NAD+ + H2O	FALSE	1.14.14.1	NA	K07408
R02355	C00468 + C00080 + C00007 + C00005 <=> C05298 + C00006 + C00001	Estrone + H+ + Oxygen + NADPH <=> 2-Hydroxyestrone + NADP+ + H2O	FALSE	1.14.14.1	NA	K07408
R02356	C00468 + C00080 + C00007 + C00005 <=> C05300 + C00006 + C00001	Estrone + H+ + Oxygen + NADPH <=> 16alpha-Hydroxyestrone + NADP+ + H2O	FALSE	1.14.14.1	NA	K07424; K17689; K17690
R02358	C00468 + C00167 <=> C11133 + C00015	Estrone + UDP-glucuronate <=> Estrone glucuronide + UDP	TRUE	2.4.1.17	UDPglucuronate beta-D-glucuronosyltransferase(acceptor-unspecific)	K00699
R02359	C01537 + C00001 <=> C00469 + C00011 + C00014	Urethane + H2O <=> Ethanol + CO2 + Ammonia	TRUE	3.5.1.75	Urethane amidohydrolase (decarboxylating)
R02363	2 C00530 + C00007 <=> 2 C00472 + 2 C00001	2 Hydroquinone + Oxygen <=> 2 p-Benzoquinone + 2 H2O	FALSE	1.14.18.1	Hydroquinone:oxygen oxidoreductase	K00505	-270.5
R02367	C00154 + C00473 <=> C00010 + C02588	Palmitoyl-CoA + Retinol <=> CoA + Retinyl palmitate	TRUE	2.3.1.76	Palmitoyl-CoA:retinol O-acyltransferase	K11155; K11156	-42.5
R02368	C02588 + C00001 <=> C00473 + C00249	Retinyl palmitate + H2O <=> Retinol + Hexadecanoic acid	TRUE		retinyl-palmitate palmitohydrolase	K11157	20.2
R02369	C00473 <=> C00899	Retinol <=> 11-cis-Retinol	TRUE		all-trans-Retinol 11-cis-trans-isomerase		-13.2
R02370	C05822 + C00001 <=> C00475 + C00009	3'-CMP + H2O <=> Cytidine + Orthophosphate	TRUE	3.1.3.6	Cytidine 3'-phosphate phosphohydrolase	K01119; K08693	-21.3
R02371	C00458 + C00475 <=> C00705 + C00055	dCTP + Cytidine <=> dCDP + CMP	TRUE	2.7.1.48	dCTP:cytidine 5'-phosphotransferase	K00876	-15.3
R02372	C00460 + C00475 <=> C01346 + C00055	dUTP + Cytidine <=> dUDP + CMP	TRUE	2.7.1.48	dUTP:cytidine 5'-phosphotransferase	K00876	-12.8
R02373	C00477 + C00007 <=> C02513 + C00027	Ecdysone + Oxygen <=> 3-Dehydroecdysone + Hydrogen peroxide	FALSE	1.1.3.16	ecdysone:oxygen 3-oxidoreductase	K10724	-127.1
R02375	C00154 + C00477 <=> C00010 + C02681	Palmitoyl-CoA + Ecdysone <=> CoA + Ecdysone palmitate	TRUE	2.3.1.139	Palmitoyl-CoA:ecdysone O-palmitoyltransferase		2
R02376	C00583 <=> C00479 + C00001	Propane-1,2-diol <=> Propanal + H2O	TRUE	4.2.1.28	propane-1,2-diol hydro-lyase	K01699; K13919; K13920	-37.3
R02377	C05979 + C00003 <=> C00479 + C00004 + C00080	Propane-1-ol + NAD+ <=> Propanal + NADH + H+	TRUE	1.1.1.202	Propane-1,3-diol:NAD+ 1-oxidoreductase	K00086; K13921	26
R02378	C00065 + C00481 <=> C01162 + C00001	L-Serine + Pyrazole <=> 3-(Pyrazol-1-yl)-L-alanine + H2O	TRUE	4.2.1.50	L-Serine hydro-lyase (adding pyrazole)
R02379	C00019 + C05619 <=> C00021 + C00482	S-Adenosyl-L-methionine + 5-Hydroxyferulic acid methyl ester <=> S-Adenosyl-L-homocysteine + Sinapate	TRUE	2.1.1.68	S-Adenosyl-L-methionine:3,4-dihydroxy-trans-cinnamate 3-O-methyltransferase	K13066
R02380	C00029 + C00482 <=> C00015 + C01175	UDP-glucose + Sinapate <=> UDP + 1-O-Sinapoyl-beta-D-glucose	TRUE	2.4.1.120; 2.4.1.126	UDPglucose:sinapate D-glucosyltransferase	K13068	6.4
R02381	C00933 + C00001 <=> C00482 + C00114	Sinapine + H2O <=> Sinapate + Choline	TRUE	3.1.1.49	Sinapoylcholine sinapohydrolase
R02382	C00483 + C00001 + C00007 <=> C03765 + C00014 + C00027	Tyramine + H2O + Oxygen <=> 4-Hydroxyphenylacetaldehyde + Ammonia + Hydrogen peroxide	FALSE	1.4.3.21; 1.4.3.4; 1.4.9.2	Tyramine:oxygen oxidoreductase(deaminating)(flavin-containing)	K00274; K00276; K13371; K13372	-94.5
R02383	C00483 + C00007 + C00004 + C00080 <=> C03758 + C00003 + C00001	Tyramine + Oxygen + NADH + H+ <=> Dopamine + NAD+ + H2O	FALSE	1.14.18.1	Monophenol,L-dopa:oxygen oxidoreductase	K00505	-441.3
R02384	C00019 + C00483 <=> C00021 + C02442	S-Adenosyl-L-methionine + Tyramine <=> S-Adenosyl-L-homocysteine + N-Methyltyramine	TRUE	2.1.1.27	S-Adenosyl-L-methionine:tyramine N-methyltransferase
R02385	C00406 + C00483 <=> C00010 + C02717	Feruloyl-CoA + Tyramine <=> CoA + N-Feruloyltyramine	TRUE	2.3.1.110	Feruloyl-CoA:tyramine N-(hydroxycinnamoyl)transferase		-26.3
R02387	C00024 + C00292 <=> C00010 + C07565	Acetyl-CoA + Aniline <=> CoA + Acetanilide	TRUE	2.3.1.5	Acetyl-CoA:arylamine N-acetyltransferase		-18.3
R02388	C00029 + C00292 <=> C00015 + C03142	UDP-glucose + Aniline <=> UDP + N-D-Glucosylarylamine	TRUE	2.4.1.71	UDPglucose:arylamine N-D-glucosyltransferase		-39.8
R02389	2 C00167 + C00486 <=> 2 C00015 + C05787	2 UDP-glucuronate + Bilirubin <=> 2 UDP + Bilirubin beta-diglucuronide	TRUE	2.4.1.17	UDPglucuronate beta-D-glucuronosyltransferase(acceptor-unspecific)	K00699	-0.7
R02391	C00486 + C00003 <=> C00500 + C00004 + C00080	Bilirubin + NAD+ <=> Biliverdin + NADH + H+	TRUE	1.3.1.24	Bilirubin:NAD+ oxidoreductase	K00214; K05901	-108.8
R02393	C00486 + C00006 <=> C00500 + C00005 + C00080	Bilirubin + NADP+ <=> Biliverdin + NADPH + H+	TRUE	1.3.1.24	Bilirubin:NADP+ oxidoreductase	K00214; K05901	-107.8
R02394	2 C00486 + C00007 <=> 2 C00500 + 2 C00001	2 Bilirubin + Oxygen <=> 2 Biliverdin + 2 H2O	FALSE	1.3.3.5	Bilirubin:oxygen oxidoreductase	K08100	-677.5
R02395	C00487 + C00003 <=> C02636 + C00004 + C00080	Carnitine + NAD+ <=> 3-Dehydrocarnitine + NADH + H+	TRUE	1.1.1.108	Carnitine:NAD+ 3-oxidoreductase
R02396	C00024 + C00487 <=> C00010 + C02571	Acetyl-CoA + Carnitine <=> CoA + O-Acetylcarnitine	TRUE	2.3.1.7	Acetyl-CoA:carnitine O-acetyltransferase	K00624
R02397	C01181 + C00026 + C00007 <=> C00487 + C00042 + C00011	4-Trimethylammoniobutanoate + 2-Oxoglutarate + Oxygen <=> Carnitine + Succinate + CO2	FALSE	1.14.11.1	4-Trimethylammoniobutanoate,2-oxoglutarate:oxygen oxidoreductase (3-hydroxylating)	K00471	-449.2
R02398	C00487 <=> C02224 + C00011	Carnitine <=> 2-Methylcholine + CO2	TRUE	4.1.1.42	Carnitine carboxy-lyase		-18.4
R02401	C03273 + C00003 + C00001 <=> C00489 + C00004 + C00080	5-Oxopentanoate + NAD+ + H2O <=> Glutarate + NADH + H+	TRUE	1.2.1.20	glutarate-semialdehyde:NAD+ oxidoreductase	K00135	-38.2
R02402	C00002 + C00489 + C00010 <=> C00008 + C00009 + C00527	ATP + Glutarate + CoA <=> ADP + Orthophosphate + Glutaryl-CoA	TRUE	6.2.1.6	Glutarate:CoA ligase (ADP-forming)		-5
R02404	C00002 + C00490 + C00010 <=> C00008 + C00009 + C00531	ATP + Itaconate + CoA <=> ADP + Orthophosphate + Itaconyl-CoA	TRUE	6.2.1.5	Itaconate:CoA ligase (ADP-forming)	K01902; K01903	-5
R02405	C00044 + C00490 + C00010 <=> C00035 + C00009 + C00531	GTP + Itaconate + CoA <=> GDP + Orthophosphate + Itaconyl-CoA	TRUE	6.2.1.4	Itaconate:CoA ligase (GDP-forming)		-2.5
R02406	C00081 + C00490 + C00010 <=> C00104 + C00009 + C00531	ITP + Itaconate + CoA <=> IDP + Orthophosphate + Itaconyl-CoA	TRUE	6.2.1.4	Itaconate:CoA ligase (IDP-forming)		-8.7
R02407	C00091 + C00490 <=> C00042 + C00531	Succinyl-CoA + Itaconate <=> Succinate + Itaconyl-CoA	TRUE		succinyl-CoA:itaconate CoA-transferase	K18288; K18289	-3.2
R02408	C00491 + C00001 <=> C00022 + C00014 + C01962	L-Cystine + H2O <=> Pyruvate + Ammonia + Thiocysteine	TRUE	4.4.1.1; 4.4.1.35; 4.4.1.8	L-cystine thiocysteine-lyase (deaminating; pyruvate-forming)	K01758; K01760; K14155; K17217; K21623	35.5
R02410	C00492 + C00001 <=> C05402 + C00095	Raffinose + H2O <=> Melibiose + D-Fructose	TRUE	3.2.1.26	Raffinose fructohydrolase	K01193	-13.1
R02411	C01235 + C00089 <=> C00137 + C00492	alpha-D-Galactosyl-(1->3)-1D-myo-inositol + Sucrose <=> myo-Inositol + Raffinose	TRUE	2.4.1.82	1-alpha-D-Galactosyl-myo-inositol:sucrose 6-alpha-D-galactosyltransferase	K06617	-5.4
R02412	C00002 + C00493 <=> C00008 + C03175	ATP + Shikimate <=> ADP + Shikimate 3-phosphate	TRUE	2.7.1.71	ATP:shikimate 3-phosphotransferase	K00891; K13829; K13830	-5.2
R02413	C00493 + C00006 <=> C02637 + C00005 + C00080	Shikimate + NADP+ <=> 3-Dehydroshikimate + NADPH + H+	TRUE	1.1.1.25; 1.1.1.282	Shikimate:NADP+ 3-oxidoreductase	K00014; K05887; K13830; K13832	80.1
R02415	C00493 + C00113 <=> C02637 + C01359	Shikimate + PQQ <=> 3-Dehydroshikimate + PQQH2	TRUE	1.1.5.8	Shikimate:pyrroloquinoline-quinone 3-oxidoreductase	K05358	19.2
R02416	C00223 + C00493 <=> C00010 + C02947	p-Coumaroyl-CoA + Shikimate <=> CoA + 4-Coumaroylshikimate	TRUE	2.3.1.133	4-Coumaroyl-CoA:shikimate O-(hydroxycinnamoyl)transferase	K13065	1.8
R02417	C01448 + C00007 + C00005 + C00080 <=> C15504 + C00006	Questin + Oxygen + NADPH + H+ <=> Demethylsulochrin + NADP+	FALSE	1.14.13.43	questin,NADPH:oxygen oxidoreductase (hydroxylating, anthraquinone-ring-opening)
R02419	C00497 <=> C01384 + C00001	(R)-Malate <=> Maleic acid + H2O	TRUE	4.2.1.31	(R)-Malate hydro-lyase		18.9
R02422	C00499 + C00001 <=> C00603 + C00086	Allantoate + H2O <=> (S)-Ureidoglycolate + Urea	TRUE	3.5.3.4	Allantoate amidinohydrolase	K01477	1.5
R02423	C00499 + C00001 <=> C02091 + C00014 + C00011	Allantoate + H2O <=> (S)-Ureidoglycine + Ammonia + CO2	TRUE	3.5.3.9	allantoate amidinohydrolase (decarboxylating)	K02083	6.8
R02425	C02350 + C00001 <=> C00499	(S)-Allantoin + H2O <=> Allantoate	TRUE	3.5.2.5	(S)-allantoin amidohydrolase	K01466; K16842	-53.7
R02426	C00501 <=> C01219 + C00001	CDP-glucose <=> CDP-4-dehydro-6-deoxy-D-glucose + H2O	TRUE	4.2.1.45	CDPglucose 4,6-hydro-lyase	K01709	-56.7
R02427	C02266 + C00001 <=> C00502	D-Xylonolactone + H2O <=> D-Xylonate	TRUE		D-Xylonolactone lactonohydrolase	K14274	-19.3
R02428	C02753 + C00001 <=> C00502	D-Xylono-1,4-lactone + H2O <=> D-Xylonate	TRUE	3.1.1.68	D-Xylono-1,4-lactone lactonohydrolase		-21.2
R02429	C00502 <=> C03826 + C00001	D-Xylonate <=> 2-Dehydro-3-deoxy-D-xylonate + H2O	TRUE	4.2.1.82	D-Xylonate hydro-lyase	K14275; K22186; K22396	-41.9
R02430	C00002 + C00503 <=> C00008 + C03494	ATP + Erythritol <=> ADP + D-Erythritol 4-phosphate	TRUE	2.7.1.27	ATP:erythritol 4-phosphotransferase		-12.3
R02433	C00506 + C00026 <=> C05528 + C00025	L-Cysteate + 2-Oxoglutarate <=> 3-Sulfopyruvate + L-Glutamate	TRUE	2.6.1.1	L-cysteate:2-oxoglutarate aminotransferase	K00811; K00812; K00813; K11358; K14454; K14455	-8.6
R02434	C00506 + C00004 + C00080 <=> C00606 + C00001 + C00003	L-Cysteate + NADH + H+ <=> 3-Sulfino-L-alanine + H2O + NAD+	TRUE		NA
R02436	C01750 + C00001 <=> C00507 + C00389	Quercitrin + H2O <=> L-Rhamnose + Quercetin	TRUE	3.2.1.66	Quercitrin 3-L-rhamnohydrolase		42.9
R02437	C00507 <=> C00861	L-Rhamnose <=> L-Rhamnulose	TRUE	5.3.1.14	L-rhamnose ketol-isomerase	K01813; K01820	0.2
R02438	C00507 <=> C02431	L-Rhamnose <=> L-Rhamnofuranose	TRUE		NA		2
R02439	C00002 + C00508 <=> C00008 + C01101	ATP + L-Ribulose <=> ADP + L-Ribulose 5-phosphate	TRUE	2.7.1.16	ATP:L-ribulose 5-phosphotransferase	K00853	-12.3
R02441	C00532 + C00003 <=> C00508 + C00004 + C00080	L-Arabitol + NAD+ <=> L-Ribulose + NADH + H+	TRUE	1.1.1.13	L-Arabitol:NAD+ 2-oxidoreductase (L-ribulose-forming)		19.8
R02442	C00509 + C00005 + C00080 + C00007 <=> C05631 + C00006 + C00001	Naringenin + NADPH + H+ + Oxygen <=> Eriodictyol + NADP+ + H2O	FALSE	1.14.13.21; 1.14.13.88	naringenin,NADPH:oxygen oxidoreductase (3'-hydroxylating)	K05280; K13083	-442.3
R02444	C00509 + C00026 + C00007 <=> C00974 + C00042 + C00011	Naringenin + 2-Oxoglutarate + Oxygen <=> Dihydrokaempferol + Succinate + CO2	FALSE	1.14.11.9	flavanone,2-oxoglutarate:oxygen oxidoreductase (3-hydroxylating)	K00475	-460.3
R02445	C00509 + C00026 + C00007 <=> C01477 + C00042 + C00011 + C00001	Naringenin + 2-Oxoglutarate + Oxygen <=> Apigenin + Succinate + CO2 + H2O	FALSE	1.14.11.22	flavanone,2-oxoglutarate:oxygen oxidoreductase (dehydrating)	K13077
R02446	C00509 <=> C06561	Naringenin <=> Naringenin chalcone	TRUE	5.5.1.6	flavanone lyase (decyclizing)	K01859
R02447	3 C00083 + C00512 <=> 4 C00010 + C06356 + 3 C00011	3 Malonyl-CoA + Benzoyl-CoA <=> 4 CoA + 2,4,6-Trihydroxybenzophenone + 3 CO2	TRUE	2.3.1.220	malonyl-CoA:benzoyl-CoA malonyltransferase (2,4,6-trihydroxybenzophenone-forming)
R02449	C00512 + C00007 + C00005 + C00080 <=> C05195 + C00006 + C00001	Benzoyl-CoA + Oxygen + NADPH + H+ <=> 3-Hydroxybenzoyl-CoA + NADP+ + H2O	FALSE	1.14.13.58	benzoyl-CoA,NADPH:oxygen oxidoreductase (3-hydroxylating)		-442.4
R02450	C02137 + C00010 + C00003 <=> C00512 + C00011 + C00004 + C00080	alpha-Oxo-benzeneacetic acid + CoA + NAD+ <=> Benzoyl-CoA + CO2 + NADH + H+	TRUE	1.2.1.58	phenylglyoxylate:NAD+ oxidoreductase (CoA benzoylating)	K18355; K18356; K18357; K18358; K18359	-24.6
R02452	C00512 + C00037 <=> C00010 + C01586	Benzoyl-CoA + Glycine <=> CoA + Hippurate	TRUE	2.3.1.71	benzoyl-CoA:glycine N-benzoyltransferase	K00628	-22.5
R02453	C00512 + C00108 <=> C00010 + C03141	Benzoyl-CoA + Anthranilate <=> CoA + N-Benzoylanthranilate	TRUE	2.3.1.144	Benzoyl-CoA:anthranilate N-benzoyltransferase		-23.8
R02454	C00514 + C00003 <=> C00905 + C00004 + C00080	D-Mannonate + NAD+ <=> D-Fructuronate + NADH + H+	TRUE	1.1.1.57	D-Mannonate:NAD+ 5-oxidoreductase	K00040	14.1
R02455	C00514 + C00003 <=> C02024 + C00004 + C00080	D-Mannonate + NAD+ <=> D-Mannuronate + NADH + H+	TRUE	1.1.1.131	D-Mannonate:NAD+ 6-oxidoreductase		13.5
R02456	C00514 + C00006 <=> C02024 + C00005 + C00080	D-Mannonate + NADP+ <=> D-Mannuronate + NADPH + H+	TRUE	1.1.1.131	D-Mannonate:NADP+ 6-oxidoreductase		14.5
R02457	C00515 + C00001 + C00007 <=> C01110 + C00014 + C00027	D-Ornithine + H2O + Oxygen <=> 5-Amino-2-oxopentanoic acid + Ammonia + Hydrogen peroxide	FALSE	1.4.3.3	D-Ornithine:oxygen oxidoreductase (deaminating)	K00273	-100.9
R02458	C00792 + C00001 <=> C00515 + C00086	D-Arginine + H2O <=> D-Ornithine + Urea	TRUE	3.5.3.10	D-Arginine amidinohydrolase		-58.6
R02461	C00515 <=> C03943	D-Ornithine <=> (2R,4S)-2,4-Diaminopentanoate	TRUE	5.4.3.5	D-ornithine 4,5-aminomutase	K17898; K17899	4.2
R02462	C00823 + C00003 <=> C00517 + C00004 + C00080	1-Hexadecanol + NAD+ <=> Hexadecanal + NADH + H+	TRUE	1.1.1.164; 1.1.1.192	Hexadecanol:NAD+ oxidoreductase		23.1
R02463	C00517 + C00006 <=> C06123 + C00005 + C00080	Hexadecanal + NADP+ <=> Hexadecenal + NADPH + H+	TRUE	1.3.1.27	hexadecanal:NADP+ delta2-oxidoreductase		64.3
R02464	C01120 <=> C00346 + C00517	Sphinganine 1-phosphate <=> Ethanolamine phosphate + Hexadecanal	TRUE	4.1.2.27	Sphinganine-1-phosphate pamlmitaldehyde-lyase	K01634	0
R02466	C00606 <=> C00519 + C00011	3-Sulfino-L-alanine <=> Hypotaurine + CO2	TRUE	4.1.1.15; 4.1.1.29	3-sulfino-L-alanine carboxy-lyase	K01580; K01594; K18966	-19.8
R02467	C01678 + C00007 <=> C00519	Cysteamine + Oxygen <=> Hypotaurine	FALSE	1.13.11.19	Cysteamine:oxygen oxidoreductase	K10712
R02468	C00521 + C00007 + C00005 + C00080 <=> C00964 + C00006 + C00001	(-)-Limonene + Oxygen + [Reduced NADPH---hemoprotein reductase] <=> (-)-trans-Carveol + [Oxidized NADPH---hemoprotein reductase] + H2O	FALSE	1.14.14.51	(S)-limonene,[reduced NADPH---hemoprotein reductase]:oxygen oxidoreductase (6-hydroxylating)	K07381; K14732	-409.4
R02469	C00521 + C00007 + C00005 + C00080 <=> C01123 + C00006 + C00001	(-)-Limonene + Oxygen + NADPH + H+ <=> (-)-trans-Isopiperitenol + NADP+ + H2O	FALSE	1.14.13.47	(-)-limonene,NADPH:oxygen oxidoreductase (3-hydroxylating)	K15089	-409.4
R02470	C00521 + C00007 + C00005 + C00080 <=> C02452 + C00006 + C00001	(-)-Limonene + [Reduced NADPH---hemoprotein reductase] + Oxygen <=> Perillyl alcohol + [Oxidized NADPH---hemoprotein reductase] + H2O	FALSE	1.14.14.52	(S)-limonene,[reduced NADPH---hemoprotein reductase]:oxygen oxidoreductase (7-hydroxylating)	K07382; K14732	-396.2
R02471	C00522 + C00003 <=> C01053 + C00004 + C00080	(R)-Pantoate + NAD+ <=> (R)-4-Dehydropantoate + NADH + H+	TRUE	1.1.1.106	NA		19.1
R02472	C00522 + C00006 <=> C00966 + C00005 + C00080	(R)-Pantoate + NADP+ <=> 2-Dehydropantoate + NADPH + H+	TRUE	1.1.1.169	(R)-Pantoate:NADP+ 2-oxidoreductase	K00077	20.6
R02473	C00002 + C00522 + C00099 <=> C00020 + C00013 + C00864	ATP + (R)-Pantoate + beta-Alanine <=> AMP + Diphosphate + Pantothenate	TRUE	6.3.2.1	(R)-Pantoate:beta-alanine ligase (AMP-forming)	K01918; K13799	-41.4
R02474	C00864 + C00001 <=> C00522 + C00099	Pantothenate + H2O <=> (R)-Pantoate + beta-Alanine	TRUE	3.5.1.22	Pantothenate amidohydrolase		6.9
R02476	C00523 + C00003 <=> C00674 + C00004 + C00080	Androsterone + NAD+ <=> 5alpha-Androstane-3,17-dione + NADH + H+	TRUE	1.1.1.209; 1.1.1.213; 1.1.1.50	Androsterone:NAD+ oxidoreductase	K00037	6.3
R02477	C00523 + C00006 <=> C00674 + C00005 + C00080	Androsterone + NADP+ <=> 5alpha-Androstane-3,17-dione + NADPH + H+	TRUE	1.1.1.209; 1.1.1.213; 1.1.1.50	Androsterone:NADP+ oxidoreductase	K00037	7.3
R02478	C00523 + C00167 <=> C11135 + C00015	Androsterone + UDP-glucuronate <=> Androsterone glucuronide + UDP	TRUE	2.4.1.17	UDPglucuronate beta-D-glucuronosyltransferase(acceptor-unspecific)	K00699	-12.5
R02481	C00024 + C00525 <=> C00010 + C03137	Acetyl-CoA + D-Tryptophan <=> CoA + N-Acetyl-D-tryptophan	TRUE	2.3.1.34	Acetyl-CoA:D-tryptophan N-acetyltransferase		-21.8
R02482	C00083 + C00525 <=> C00010 + C03414	Malonyl-CoA + D-Tryptophan <=> CoA + N2-Malonyl-D-tryptophan	TRUE	2.3.1.112	Malonyl-CoA:D-tryptophan N-malonyltransferase		-23.4
R02484	C00526 + C00009 <=> C00106 + C00672	Deoxyuridine + Orthophosphate <=> Uracil + 2-Deoxy-D-ribose 1-phosphate	TRUE	2.4.2.1; 2.4.2.2; 2.4.2.3; 2.4.2.4	deoxyuridine:orthophosphate 2-deoxy-D-ribosyltransferase; deoxyuridine:orthophosphate ribosyltransferase	K00756; K00757; K00758; K03783; K03784	2.3
R02485	C00881 + C00001 <=> C00526 + C00014	Deoxycytidine + H2O <=> Deoxyuridine + Ammonia	TRUE	3.5.4.5	deoxycytidine aminohydrolase	K01489; K10989	-22.6
R02486	C00526 + C00026 + C00007 <=> C02674 + C00106 + C00042 + C00011	Deoxyuridine + 2-Oxoglutarate + Oxygen <=> Deoxyribonolactone + Uracil + Succinate + CO2	FALSE	1.14.11.10	2-Deoxyuridine,2-Oxoglutarate:oxygen oxidoreductase (1'-hydroxylating)		-543
R02487	C00527 + C00016 <=> C01352 + C00877 + C00011	Glutaryl-CoA + FAD <=> FADH2 + Crotonoyl-CoA + CO2	TRUE	1.3.8.6	glutaryl-CoA:electron-transfer flavoprotein 2,3-oxidoreductase (decarboxylating)	K00252	27.6
R02489	C00628 <=> C00530 + C00011	2,5-Dihydroxybenzoate <=> Hydroquinone + CO2	TRUE	4.1.1.62	Gentisate carboxy-lyase		-11
R02490	C00904 <=> C00531 + C00001	Citramalyl-CoA <=> Itaconyl-CoA + H2O	TRUE	4.2.1.56	Citramalyl-CoA hydro-lyase		4.6
R02491	C01011 <=> C00531 + C00001	(3S)-Citramalyl-CoA <=> Itaconyl-CoA + H2O	TRUE	4.2.1.56	(3S)-citramalyl-CoA hydro-lyase (itaconyl-CoA-forming)	K18290; K18291	4.6
R02492	2 C00533 + C00004 + C00080 <=> C00887 + C00003 + C00001	2 Nitric oxide + NADH + H+ <=> Nitrous oxide + NAD+ + H2O	TRUE	1.7.1.14	nitrous-oxide:NAD+ oxidoreductase	K15877	-290.6
R02493	C00002 + C00534 <=> C00008 + C00647	ATP + Pyridoxamine <=> ADP + Pyridoxamine phosphate	TRUE	2.7.1.35	ATP:pyridoxal 5'-phosphotransferase	K00868	-12.7
R02494	C00534 + C00009 <=> C00647 + C00001	Pyridoxamine + Orthophosphate <=> Pyridoxamine phosphate + H2O	TRUE	3.1.3.74	pyridoxamine-5'-phosphate phosphohydrolase	K07758; K13248	13.7
R02497	C03917 + C00006 <=> C00535 + C00005 + C00080	Dihydrotestosterone + NADP+ <=> Testosterone + NADPH + H+	TRUE	1.3.1.22	dihydrotestosterone:NADP+ delta4-oxidoreductase	K12343; K12344; K12345
R02498	C05293 + C00006 <=> C00535 + C00005 + C00080	5beta-Dihydrotestosterone + NADP+ <=> Testosterone + NADPH + H+	TRUE	1.3.1.3	5beta-dihydrotestosterone:NADP+ 4,5-oxidoreductase	K00251
R02499	C00535 + C00080 + C00004 <=> C04295 + C00003	Testosterone + H+ + NADH <=> Androstenediol + NAD+	TRUE	1.1.1.145; 5.3.3.1	Testosterone delta5-delat4-isomerase; Androst-5-ene-3beta,17beta-diol:NAD+ 3-oxidoreductase	K00070; K01822
R02502	C00535 + C00167 <=> C11134 + C00015	Testosterone + UDP-glucuronate <=> Testosterone glucuronide + UDP	TRUE	2.4.1.17	17beta-hydroxysteroid UDP-glucuronosyltransferase	K00699
R02504	C02466 + C00001 <=> C00536	Trimetaphosphoric acid + H2O <=> Triphosphate	TRUE	3.6.1.2	Trimetaphosphate hydrolase
R02505	3 C00083 + C00540 <=> 4 C00010 + C01745 + 4 C00011	3 Malonyl-CoA + Cinnamoyl-CoA <=> 4 CoA + Pinosylvin + 4 CO2	TRUE	2.3.1.146	Malonyl-CoA:cinnamoyl-CoA malonyltransferase (cyclizing)	K13231	-170.7
R02506	C00903 + C00010 + C00006 <=> C00540 + C00005 + C00080	Cinnamaldehyde + CoA + NADP+ <=> Cinnamoyl-CoA + NADPH + H+	TRUE	1.2.1.44	cinnamaldehyde:NADP+ oxidoreductase (CoA-cinnamoylating)	K09753	-11
R02508	C00542 + C00042 <=> C01118 + C00097	Cystathionine + Succinate <=> O-Succinyl-L-homoserine + L-Cysteine	TRUE	2.5.1.48	NA	K01739	60.2
R02509	C03134 + C00001 <=> C00543 + C00058	N,N-Dimethylformamide + H2O <=> Dimethylamine + Formate	TRUE	3.5.1.56	N,N-Dimethylformamide amidohydrolase	K03418	-3.2
R02512	C01104 <=> C00543 + C00067	Trimethylamine N-oxide <=> Dimethylamine + Formaldehyde	TRUE	4.1.2.32	Trimethylamine-N-oxide formaldehyde-lyase		-189.7
R02513	C03626 + C00001 <=> C00543 + C00327	NG,NG-Dimethyl-L-arginine + H2O <=> Dimethylamine + L-Citrulline	TRUE	3.5.3.18	Nomega,Nomega'-dimethyl-L-arginine dimethylamidohydrolase		-13.6
R02514	C00642 + C00007 + C00004 + C00080 <=> C00544 + C00003 + C00001	4-Hydroxyphenylacetate + Oxygen + NADH + H+ <=> Homogentisate + NAD+ + H2O	FALSE	1.14.13.18	4-hydroxyphenylacetate,NADH:oxygen oxidoreductase (1-hydroxylating)		-441.3
R02515	C05593 + C00007 + C00004 + C00080 <=> C00544 + C00003 + C00001	3-Hydroxyphenylacetate + Oxygen + NADH + H+ <=> Homogentisate + NAD+ + H2O	FALSE	1.14.13.63	3-hydroxyphenylacetate,NADH:oxygen oxidoreductase (6-hydroxylating)		-441.3
R02516	C00642 + C00007 + C00005 + C00080 <=> C00544 + C00006 + C00001	4-Hydroxyphenylacetate + Oxygen + NADPH + H+ <=> Homogentisate + NADP+ + H2O	FALSE	1.14.13.18	4-hydroxyphenylacetate,NADPH:oxygen oxidoreductase (1-hydroxylating)		-442.3
R02517	C05593 + C00007 + C00005 + C00080 <=> C00544 + C00006 + C00001	3-Hydroxyphenylacetate + Oxygen + NADPH + H+ <=> Homogentisate + NADP+ + H2O	FALSE	1.14.13.63	3-hydroxyphenylacetate,NADPH:oxygen oxidoreductase (6-hydroxylating)	K10438	-442.3
R02518	C00544 + C00007 + C00005 <=> C05585 + C00011 + C00006 + C00080 + C00001	Homogentisate + Oxygen + NADPH <=> Gentisate aldehyde + CO2 + NADP+ + H+ + H2O	FALSE		NA		-454.5
R02519	C00544 + C00007 <=> C01036	Homogentisate + Oxygen <=> 4-Maleylacetoacetate	FALSE	1.13.11.5	Homogentisate:oxygen 1,2-oxidoreductase (decyclizing)	K00451	-257.2
R02520	C00544 + C00007 <=> C05585 + C00011 + C00001	Homogentisate + Oxygen <=> Gentisate aldehyde + CO2 + H2O	FALSE		NA		-389.4
R02521	C01179 + C00007 <=> C00544 + C00011	3-(4-Hydroxyphenyl)pyruvate + Oxygen <=> Homogentisate + CO2	FALSE	1.13.11.27	4-Hydroxyphenylpyruvate:oxygen oxidoreductase (hydroxylating,decarboxylating)	K00457	-546.7
R02522	C00545 <=> C00684 + C00001	L-Arabinonate <=> 2-Dehydro-3-deoxy-L-arabinonate + H2O	TRUE	4.2.1.25	L-Arabinonate hydro-lyase	K13875	-47.2
R02526	C01114 + C00001 <=> C00545	L-Arabinono-1,4-lactone + H2O <=> L-Arabinonate	TRUE	3.1.1.15	L-Arabinono-1,4-lactone lactonohydrolase	K13874	-21.2
R02527	C00937 + C00003 <=> C00546 + C00004 + C00080	(R)-Lactaldehyde + NAD+ <=> Methylglyoxal + NADH + H+	TRUE	1.1.1.78; 1.1.1.79	(R)-Lactaldehyde:NAD+ oxidoreductase	K00049; K12972	18
R02528	C00546 + C00005 + C00080 <=> C05235 + C00006	Methylglyoxal + NADPH + H+ <=> Hydroxyacetone + NADP+	TRUE		NA	K08325	-21.4
R02529	C01888 + C00001 + C00007 <=> C00546 + C00014 + C00027	Aminoacetone + H2O + Oxygen <=> Methylglyoxal + Ammonia + Hydrogen peroxide	FALSE	1.4.3.21; 1.4.3.4	aminoacetone:oxygen oxidoreductase(deaminating)	K00274; K00276	-96.8
R02530	C03451 <=> C00051 + C00546	(R)-S-Lactoylglutathione <=> Glutathione + Methylglyoxal	TRUE	4.4.1.5	(R)-S-Lactoylglutathione methylglyoxal-lyase (isomerizing)	K01759	23.5
R02531	C05999 + C00003 <=> C00546 + C00004 + C00080	Lactaldehyde + NAD+ <=> Methylglyoxal + NADH + H+	TRUE	1.1.1.21	Lactaldehyde:NAD+ 1-oxidoreductase	K00011	18
R02532	C00547 + C00001 + C00007 <=> C05577 + C00014 + C00027	L-Noradrenaline + H2O + Oxygen <=> 3,4-Dihydroxymandelaldehyde + Ammonia + Hydrogen peroxide	FALSE	1.4.3.4	4-[(1R)-2-Amino-1-hydroxyethyl]-1,2-benzenediol:oxygen oxidoreductase(deaminating)(flavin-containing)	K00274	-94.5
R02533	C00019 + C00547 <=> C00021 + C00788	S-Adenosyl-L-methionine + L-Noradrenaline <=> S-Adenosyl-L-homocysteine + L-Adrenaline	TRUE	2.1.1.28	S-Adenosyl-L-methionine:phenylethanolamine N-methyltransferase	K00553
R02534	C00019 + C00547 <=> C00021 + C05589	S-Adenosyl-L-methionine + L-Noradrenaline <=> S-Adenosyl-L-homocysteine + L-Normetanephrine	TRUE	2.1.1.6	S-Adenosyl-L-methionine:catechol O-methyltransferase	K00545
R02535	C03758 + C00072 + C00007 <=> C00547 + C05422 + C00001	Dopamine + Ascorbate + Oxygen <=> L-Noradrenaline + Dehydroascorbate + H2O	FALSE	1.14.17.1	3,4-dihydroxyphenetylamine,ascorbate:oxygen oxidoreductase (beta-hydroxylating)	K00503
R02536	C00601 + C00003 + C00001 <=> C07086 + C00004 + C00080	Phenylacetaldehyde + NAD+ + H2O <=> Phenylacetic acid + NADH + H+	TRUE	1.2.1.39; 1.2.1.5	Phenylacetaldehyde:NAD+ oxidoreductase	K00129; K00146	-35.4
R02537	C00601 + C00006 + C00001 <=> C07086 + C00005 + C00080	Phenylacetaldehyde + NADP+ + H2O <=> Phenylacetic acid + NADPH + H+	TRUE	1.2.1.5	Aldehyde:NADP+ oxidoreductase	K00129	-34.4
R02539	C00002 + C07086 + C00010 <=> C00020 + C00013 + C00582	ATP + Phenylacetic acid + CoA <=> AMP + Diphosphate + Phenylacetyl-CoA	TRUE	6.2.1.30	Phenylacetate:CoA ligase	K01912	-11.1
R02540	C02505 + C00001 <=> C07086 + C00014	2-Phenylacetamide + H2O <=> Phenylacetic acid + Ammonia	TRUE	3.5.1.4	2-phenylacetamide amidohydrolase	K01426	-10.7
R02544	C00552 + C00003 <=> C00975 + C00004 + C00080	meso-Tartaric acid + NAD+ <=> Dihydroxyfumarate + NADH + H+	TRUE	1.3.1.7	meso-tartrate:NAD+ oxidoreductase		27.7
R02545	C00552 + C00003 <=> C03459 + C00004 + C00080	meso-Tartaric acid + NAD+ <=> 2-Hydroxy-3-oxosuccinate + NADH + H+	TRUE	1.1.1.93	meso-tartaric acid:NAD+ oxidoreductase	K07246	40.2
R02546	C00898 <=> C00552	(R,R)-Tartaric acid <=> meso-Tartaric acid	TRUE	5.1.2.5	(R,R)-Tartrate epimerase		-11
R02547	C03548 + C00001 <=> C00552	trans-2,3-Epoxysuccinate + H2O <=> meso-Tartaric acid	TRUE	3.3.2.4	trans-2,3-Epoxysuccinate hydrolase		14.2
R02548	C00553 + C00006 <=> C00843 + C00005 + C00080	(+)-Neomenthol + NADP+ <=> (-)-Menthone + NADPH + H+	TRUE	1.1.1.208	(+)-neomenthol:NADP+ oxidoreductase	K15095	7.3
R02549	C00555 + C00003 + C00001 <=> C00334 + C00004 + C00080	4-Aminobutyraldehyde + NAD+ + H2O <=> 4-Aminobutanoate + NADH + H+	TRUE	1.2.1.19; 1.2.1.3	4-aminobutanal:NAD+ 1-oxidoreductase; 4-aminobutyraldehyde:NAD+ oxidoreductase	K00128; K00137; K00149; K12254; K14085	-47.6
R02551	C03710 + C00001 <=> C00556 + C00011 + C00037	N-Benzyloxycarbonylglycine + H2O <=> Benzyl alcohol + CO2 + Glycine	TRUE	3.5.1.58	N-Benzyloxycarbonylglycine urethanehydrolase
R02552	C04335 + C00001 <=> C00556 + C00011 + C00123	N(alpha)-Benzyloxycarbonyl-L-leucine + H2O <=> Benzyl alcohol + CO2 + L-Leucine	TRUE	3.5.1.64	N(alpha)-Benzyloxycarbonyl-L-leucine urethanehydrolase
R02553	C02020 + C00003 <=> C00557 + C00004 + C00080	Cyclopentanol + NAD+ <=> Cyclopentanone + NADH + H+	TRUE	1.1.1.163	Cyclopentanol:NAD+ oxidoreductase		6.3
R02554	C00557 + C00007 + C00005 + C00080 <=> C02240 + C00006 + C00001	Cyclopentanone + Oxygen + NADPH + H+ <=> 5-Valerolactone + NADP+ + H2O	FALSE	1.14.13.16	cyclopentanone,NADPH:oxygen oxidoreductase (5-hydroxylating, lactonizing)		-365.7
R02555	C00817 + C00003 <=> C00558 + C00004 + C00080	D-Altronate + NAD+ <=> D-Tagaturonate + NADH + H+	TRUE	1.1.1.58	D-Altronate:NAD+ 3-oxidoreductase	K00041	14.5
R02556	C00559 + C00001 <=> C05512 + C00014	Deoxyadenosine + H2O <=> Deoxyinosine + Ammonia	TRUE	3.5.4.4	Deoxyadenosine aminohydrolase	K01488	-20.5
R02557	C00559 + C00009 <=> C00147 + C00672	Deoxyadenosine + Orthophosphate <=> Adenine + 2-Deoxy-D-ribose 1-phosphate	TRUE	2.4.2.1	Deoxyadenosine:orthophosphate ribosyltransferase	K03783; K03784	11.3
R02558	C00844 + C00001 <=> C00561 + C00031	Prunasin + H2O <=> Mandelonitrile + D-Glucose	TRUE	3.2.1.118; 3.2.1.21	(R)-Prunasin beta-D-glucohydrolase	K01188; K05349; K05350; K13032	-10.8
R02559	C00565 + C00003 + C00001 <=> C01104 + C00004 + C00080	Trimethylamine + NAD+ + H2O <=> Trimethylamine N-oxide + NADH + H+	TRUE	1.6.6.9	NADH:trimethylamine-N-oxide oxidoreductase		246.9
R02560	C00565 + C00016 + C00001 <=> C01352 + C01104	Trimethylamine + FAD + H2O <=> FADH2 + Trimethylamine N-oxide	TRUE	1.6.6.9	NADH:trimethylamine-N-oxide oxidoreductase		229.9
R02561	C00568 + C00007 + C00004 + C00080 <=> C02372 + C00011 + C00003 + C00001	4-Aminobenzoate + Oxygen + NADH + H+ <=> 4-Hydroxyaniline + CO2 + NAD+ + H2O	FALSE	1.14.13.27	4-aminobenzoate,NADH:oxygen oxidoreductase (1-hydroxylating, decarboxylating)		-452.4
R02562	C00568 + C00007 + C00005 + C00080 <=> C02372 + C00011 + C00006 + C00001	4-Aminobenzoate + Oxygen + NADPH + H+ <=> 4-Hydroxyaniline + CO2 + NADP+ + H2O	FALSE	1.14.13.27	4-aminobenzoate,NADPH:oxygen oxidoreductase (1-hydroxylating, decarboxylating)		-453.4
R02563	C00570 + C00065 <=> C00055 + C03872	CDP-ethanolamine + L-Serine <=> CMP + L-Serine-phosphoethanolamine	TRUE	2.7.8.4	CDPethanolamine:L-serine ethanolaminephosphotransferase
R02564	C02824 + C00001 <=> C00571 + C00059	Cyclohexylsulfamate + H2O <=> Cyclohexylamine + Sulfate	TRUE	3.10.1.2	Cyclohexylsulfamate sulfohydrolase
R02565	C00576 + C00003 + C00001 <=> C00719 + C00004 + 2 C00080	Betaine aldehyde + NAD+ + H2O <=> Betaine + NADH + 2 H+	TRUE	1.2.1.8	p-cumic alcohol:NAD+ oxidoreductase	K00130; K14085	-35.8
R02566	C00576 + C00006 + C00001 <=> C00719 + C00005 + 2 C00080	Betaine aldehyde + NADP+ + H2O <=> Betaine + NADPH + 2 H+	TRUE	1.2.1.8	p-Cumic alcohol:NADP+ oxidoreductase	K00130; K14085	-34.8
R02568	C01094 <=> C00111 + C00577	D-Fructose 1-phosphate <=> Glycerone phosphate + D-Glyceraldehyde	TRUE	4.1.2.13	D-fructose 1-phosphate D-glyceraldehyde-3-phosphate-lyase	K01622; K01623; K01624; K11645; K16305; K16306	28.9
R02572	C00019 + C00580 <=> C00021 + C01008	S-Adenosyl-L-methionine + Dimethyl sulfide <=> S-Adenosyl-L-homocysteine + Trimethylsulfonium	TRUE	2.1.1.96	S-Adenosyl-L-methionine:dimethyl-sulfide S-methyltransferase		1.8
R02573	C01008 + C00101 <=> C00580 + C00440	Trimethylsulfonium + Tetrahydrofolate <=> Dimethyl sulfide + 5-Methyltetrahydrofolate	TRUE	2.1.1.19	Trimethylsulfonium:tetrahydrofolate N-methyltransferase
R02574	C04022 <=> C00580 + C00511	S,S-Dimethyl-beta-propiothetin <=> Dimethyl sulfide + Acrylic acid	TRUE	4.4.1.3	S,S-Dimethyl-beta-propiothetin dimethyl-sulfide-lyase	K16953
R02575	C00002 + C00581 <=> C00008 + C03166	ATP + Guanidinoacetate <=> ADP + Phosphoguanidinoacetate	TRUE	2.7.3.1	ATP:guanidoacetate N-phosphotransferase		-6.5
R02576	C00582 + C00064 <=> C00010 + C04148	Phenylacetyl-CoA + L-Glutamine <=> CoA + Phenylacetylglutamine	TRUE	2.3.1.14	Phenylacetyl-CoA:L-glutamine alpha-N-phenylacetyltransferase		-19.3
R02577	C00583 + C00006 <=> C05999 + C00005 + C00080	Propane-1,2-diol + NADP+ <=> Lactaldehyde + NADPH + H+	TRUE	1.1.1.21	Propane-1,2-diol:NADP+ 1-oxidoreductase	K00011	26.2
R02580	C00584 + C00003 <=> C04707 + C00004 + C00080	Prostaglandin E2 + NAD+ <=> (5Z,13E)-11alpha-Hydroxy-9,15-dioxoprost-13-enoate + NADH + H+	TRUE	1.1.1.141	(5Z,13E)-(15S)-11alpha,15-Dihydroxy-9-oxoprost-13-enoate:NAD+15-oxidoreductase		20.6
R02581	C00639 + C00006 <=> C00584 + C00005 + C00080	Prostaglandin F2alpha + NADP+ <=> Prostaglandin E2 + NADPH + H+	TRUE	1.1.1.184; 1.1.1.189	(5Z,13E)-(15S)-9alpha,11alpha,15-trihydroxyprosta-5,13-dienoate:NADP+ 9-oxidoreductase; Prostaglandin F2alpha:NADP+ oxidoreductase	K00079; K00081; K00084	7.3
R02583	C00584 <=> C05953 + C00001	Prostaglandin E2 <=> Prostaglandin A2 + H2O	TRUE		NA		-30.9
R02587	C06369 + C00001 <=> C00586 + C00009	2-Deoxy-D-glucose 6-phosphate + H2O <=> 2-Deoxy-D-glucose + Orthophosphate	TRUE	3.1.3.68	2-Deoxy-D-glucose 6-phosphate phosphohydrolase		-14.2
R02589	C00587 + C00007 + C00004 + C00080 <=> C00628 + C00003 + C00001	3-Hydroxybenzoate + Oxygen + NADH + H+ <=> 2,5-Dihydroxybenzoate + NAD+ + H2O	FALSE	1.14.13.24	3-hydroxybenzoate,NADH:oxygen oxidoreductase (6-hydroxylating)	K22270	-441.3
R02590	C00063 + C06459 <=> C00013 + C05674	CTP + N-Trimethyl-2-aminoethylphosphonate <=> Diphosphate + CMP-N-trimethyl-2-aminoethylphosphonate	TRUE	2.7.7.15	CTP:choline-phosphate cytidylyltransferase	K00968	-219.7
R02591	C00670 + C00001 <=> C00116 + C00588	sn-Glycero-3-phosphocholine + H2O <=> Glycerol + Choline phosphate	TRUE	3.1.4.38	sn-Glycero-3-phosphocholine cholinephosphohydrolase
R02593	C00590 + C00006 <=> C02666 + C00005 + C00080	Coniferyl alcohol + NADP+ <=> Coniferyl aldehyde + NADPH + H+	TRUE	1.1.1.194; 1.1.1.195	coniferyl alcohol:NADP+ oxidoreductase	K00083; K22395	11.6
R02594	C00029 + C00590 <=> C00015 + C00761	UDP-glucose + Coniferyl alcohol <=> UDP + Coniferin	TRUE	2.4.1.111	UDPglucose:coniferyl-alcohol 4'-beta-D-glucosyltransferase	K12356	-69.9
R02595	C00761 + C00001 <=> C00590 + C00031	Coniferin + H2O <=> Coniferyl alcohol + D-Glucose	TRUE	3.2.1.126	Coniferin beta-D-glucosidase		45
R02600	C00593 + C00005 + C00080 <=> C05123 + C00006	Sulfoacetaldehyde + NADPH + H+ <=> 2-Hydroxyethanesulfonate + NADP+	TRUE	1.1.1.313	isethionate:NADP+ oxidoreductase	K15373	-24.1
R02601	C00596 + C00001 <=> C03589	2-Hydroxy-2,4-pentadienoate + H2O <=> 4-Hydroxy-2-oxopentanoate	TRUE	4.2.1.80	4-hydroxy-2-oxopentanoate hydro-lyase (2-oxopent-4-enoate-forming)	K02554; K18364	-0.7
R02602	C03453 <=> C00596 + C00011	gamma-Oxalocrotonate <=> 2-Hydroxy-2,4-pentadienoate + CO2	TRUE	4.1.1.77	4-Oxalocrotonate carboxy-lyase	K01617	-16
R02603	C00596 + C00042 <=> C04479 + C00001	2-Hydroxy-2,4-pentadienoate + Succinate <=> 2-Hydroxy-6-oxonona-2,4-diene-1,9-dioate + H2O	TRUE	3.7.1.14	2-hydroxy-6-oxonona-2,4-diene-1,9-dioate succinylhydrolase	K05714	52.5
R02604	C00596 + C00058 <=> C00682 + C00001	2-Hydroxy-2,4-pentadienoate + Formate <=> 2-Hydroxymuconate semialdehyde + H2O	TRUE	3.7.1.9	2-hydroxymuconate-semialdehyde formylhydrolase	K10216	40.1
R02605	C04075 + C00001 <=> C00596 + C00698 + C00014	2-Amino-4-chloro-4-pentenoic acid + H2O <=> 2-Hydroxy-2,4-pentadienoate + Cl- + Ammonia	TRUE	4.5.1.4	L-2-Amino-4-chloropent-4-enoate chloride-lyase (deaminating)
R02606	C01273 + C00001 <=> C00180 + C00596	2-Hydroxy-6-oxo-6-phenylhexa-2,4-dienoate + H2O <=> Benzoate + 2-Hydroxy-2,4-pentadienoate	TRUE	3.7.1.8	2,6-dioxo-6-phenylhexa-3-enoate benzoylhydrolase	K10222	-53
R02609	C03091 + C00006 <=> C00599 + C00005 + C00080	5beta-Cholestan-3-one + NADP+ <=> Cholest-4-en-3-one + NADPH + H+	TRUE	1.3.1.3	5beta-Cholestan-3-one:NADP+ 4,5-oxidoreductase		14.8
R02610	C03238 + C00006 <=> C00599 + C00005 + C00080	5alpha-Cholestan-3-one + NADP+ <=> Cholest-4-en-3-one + NADPH + H+	TRUE	1.3.1.22	5alpha-cholestan-3-one:NADP+ delta4-oxidoreductase		14.8
R02611	C05853 + C00003 <=> C00601 + C00004 + C00080	Phenylethyl alcohol + NAD+ <=> Phenylacetaldehyde + NADH + H+	TRUE	1.1.1.90	Phenylethylalcohol:NAD+ oxidoreductase	K00055	23.1
R02613	C05332 + C00007 + C00001 <=> C00601 + C00014 + C00027	Phenethylamine + Oxygen + H2O <=> Phenylacetaldehyde + Ammonia + Hydrogen peroxide	FALSE	1.4.3.21; 1.4.3.4	Phenethylamine:oxygen oxidoreductase (deaminating)	K00274; K00276	-94.5
R02615	C02083 <=> C00601	Styrene oxide <=> Phenylacetaldehyde	TRUE	5.3.99.7	Styrene-oxide isomerase		-17.8
R02618	C00606 + C00003 + C00001 <=> C05527 + C00014 + C00004 + C00080	3-Sulfino-L-alanine + NAD+ + H2O <=> 3-Sulfinylpyruvate + Ammonia + NADH + H+	TRUE		NA		29.3
R02619	C00606 + C00026 <=> C05527 + C00025	3-Sulfino-L-alanine + 2-Oxoglutarate <=> 3-Sulfinylpyruvate + L-Glutamate	TRUE	2.6.1.1	3-sulfino-L-alanine:2-oxoglutarate aminotransferase	K00811; K00812; K00813; K11358; K14454; K14455	-8.7
R02632	C00053 + C00616 <=> C00054 + C01155	3'-Phosphoadenylyl sulfate + Quercetin 3-sulfate <=> Adenosine 3',5'-bisphosphate + Quercetin 3,3'-bissulfate	TRUE	2.8.2.26	3'-Phosphoadenylylsulfate:quercetin-3-sulfate 3'-sulfotransferase
R02633	C00053 + C00616 <=> C00054 + C01156	3'-Phosphoadenylyl sulfate + Quercetin 3-sulfate <=> Adenosine 3',5'-bisphosphate + Quercetin 3,4'-bissulfate	TRUE	2.8.2.27	3'-Phosphoadenylylsulfate:quercetin-3-sulfate 4'-sulfotransferase	K13271
R02634	C00617 + C00013 <=> C04037 + C00075	UDP-D-galacturonate + Diphosphate <=> 1-Phospho-alpha-D-galacturonate + UTP	FALSE		UTP:1-Phospho-alpha-D-galacturonate uridylyltransferase; UDP-D-galacturonate pyrophospholylase		3.5
R02636	C00617 <=> C00935 + C00011	UDP-D-galacturonate <=> UDP-L-arabinose + CO2	TRUE	4.1.1.67	UDP-D-galacturonate carboxy-lyase		-9
R02637	C00618 + C00003 <=> C04575 + C00004 + C00080	3-Dehydro-L-gulonate + NAD+ <=> (4R,5S)-4,5,6-Trihydroxy-2,3-dioxohexanoate + NADH + H+	TRUE	1.1.1.130	3-Dehydro-L-gulonate:NAD+ 2-oxidoreductase	K08092	20.7
R02639	C00618 + C00006 <=> C04575 + C00005 + C00080	3-Dehydro-L-gulonate + NADP+ <=> (4R,5S)-4,5,6-Trihydroxy-2,3-dioxohexanoate + NADPH + H+	TRUE	1.1.1.130	3-Dehydro-L-gulonate:NADP+ 2-oxidoreductase	K08092	21.6
R02640	C00800 + C00003 <=> C00618 + C00004 + C00080	L-Gulonate + NAD+ <=> 3-Dehydro-L-gulonate + NADH + H+	TRUE	1.1.1.45	L-Gulonate:NAD+ 3-oxidoreductase	K13247	20.6
R02644	C01034 <=> C00619	3-Oxo-Delta5-steroid <=> 3-Oxo-Delta4-steroid	TRUE	5.3.3.1	3-Oxo-delta5-steroid delta5-delat4-isomerase		0
R02646	C05513 + C00009 <=> C00366 + C00620	Urate-3-ribonucleoside + Orthophosphate <=> Urate + alpha-D-Ribose 1-phosphate	TRUE	2.4.2.16	urate-3-ribonucleoside:phosphate D-ribosyltransferase		-26
R02648	C03947 + C00001 <=> C03189	Glycerol 1,2-cyclic phosphate + H2O <=> DL-Glycerol 1-phosphate	TRUE	3.1.4.42	Glycerol 1,2-cyclic phosphate 2-glycerophosphohydrolase		-37.8
R02649	C00002 + C00624 <=> C00008 + C04133	ATP + N-Acetyl-L-glutamate <=> ADP + N-Acetyl-L-glutamate 5-phosphate	TRUE	2.7.2.8	ATP:N-acetyl-L-glutamate 5-phosphotransferase	K00930; K05828; K12659	30.3
R02655	C05585 + C00003 + C00001 <=> C00628 + C00004 + C00080	Gentisate aldehyde + NAD+ + H2O <=> 2,5-Dihydroxybenzoate + NADH + H+	TRUE	1.2.1.29	Gentisate aldehyde:NAD+ oxidoreductase		-36.9
R02656	C00628 + C00007 <=> C02167	2,5-Dihydroxybenzoate + Oxygen <=> Maleylpyruvate	FALSE	1.13.11.4	Gentisate:oxygen 1,2-oxidoreductase (decyclizing)	K00450	-257.2
R02657	C00628 + C00027 <=> C05585 + C00007 + C00001	2,5-Dihydroxybenzoate + Hydrogen peroxide <=> Gentisate aldehyde + Oxygen + H2O	FALSE	1.2.3.1	NA	K00157	170.4
R02658	C00002 + C06473 <=> C00008 + C01218	ATP + 2-Keto-D-gluconic acid <=> ADP + 6-Phospho-2-dehydro-D-gluconate	TRUE	2.7.1.13	ATP:2-dehydro-D-gluconate 6-phosphate	K11441	-7.6
R02659	C06473 <=> C06440 + C00001	2-Keto-D-gluconic acid <=> 2-Dehydro-D-glucono-1,5-lactone + H2O	TRUE		NA
R02664	C00631 + C00002 <=> C01159 + C00008	2-Phospho-D-glycerate + ATP <=> 2,3-Bisphospho-D-glycerate + ADP	TRUE		NA	K05715	-22.1
R02665	C00632 + C00007 <=> C04409	3-Hydroxyanthranilate + Oxygen <=> 2-Amino-3-carboxymuconate semialdehyde	FALSE	1.13.11.6	3-Hydroxyanthranilate:oxygen 3,4-oxidoreductase (decyclizing)	K00452	-246.3
R02666	C00632 + C00007 <=> C04584 + C00027	3-Hydroxyanthranilate + Oxygen <=> 6-Imino-5-oxocyclohexa-1,3-dienecarboxylate + Hydrogen peroxide	FALSE	1.10.3.5	3-Hydroxyanthranilate:oxygen oxidoreductase
R02667	C00019 + C00632 <=> C00021 + C03986	S-Adenosyl-L-methionine + 3-Hydroxyanthranilate <=> S-Adenosyl-L-homocysteine + 3-Hydroxy-4-methylanthranilate	TRUE	2.1.1.97	S-Adenosyl-L-methionine:3-hydroxyanthranilate 4-C-methyltransferase
R02668	C03227 + C00001 <=> C00632 + C00041	3-Hydroxy-L-kynurenine + H2O <=> 3-Hydroxyanthranilate + L-Alanine	TRUE	3.7.1.3	3-Hydroxy-L-kynurenine hydrolase	K01556	-54.2
R02669	C00632 <=> C01987 + C00011	3-Hydroxyanthranilate <=> 2-Aminophenol + CO2	TRUE		NA		-11
R02670	2 C00632 + 4 C00007 <=> C05640 + 2 C00704 + 2 C00027 + 2 C00080	2 3-Hydroxyanthranilate + 4 Oxygen <=> Cinnavalininate + 2 O2.- + 2 Hydrogen peroxide + 2 H+	FALSE	1.11.1.21; 1.11.1.6	NA	K03781; K03782
R02671	C00632 + C00019 <=> C05831 + C00021	3-Hydroxyanthranilate + S-Adenosyl-L-methionine <=> 3-Methoxyanthranilate + S-Adenosyl-L-homocysteine	TRUE		NA	K00599
R02672	C03590 <=> C00633 + C00011	4-Hydroxyphenylglyoxylate <=> 4-Hydroxybenzaldehyde + CO2	TRUE	4.1.1.7	4-Hydroxybenzoylformate carboxy-lyase	K01576	-13.3
R02673	C03198 + C00007 <=> C00633 + C00027 + C00011	(S)-4-Hydroxymandelate + Oxygen <=> 4-Hydroxybenzaldehyde + Hydrogen peroxide + CO2	FALSE	1.1.3.19	(S)-2-Hydroxy-2-(4-hydroxyphenyl)acetate:oxygen 1-oxidoreductase		-126.8
R02676	C03742 <=> C01326 + C00633	(S)-4-Hydroxymandelonitrile <=> Hydrogen cyanide + 4-Hydroxybenzaldehyde	TRUE	4.1.2.11	4-hydroxymandelonitrile hydroxybenzaldehyde-lyase	K08249
R02677	C06192 + C00001 <=> C00020 + C00636	ADP-mannose + H2O <=> AMP + D-Mannose 1-phosphate	TRUE	3.6.1.21	ADPmannose sugarphosphohydrolase	K18447	-29.6
R02678	C00637 + C00003 + C00001 <=> C00954 + C00004 + C00080	Indole-3-acetaldehyde + NAD+ + H2O <=> Indole-3-acetate + NADH + H+	TRUE	1.2.1.3	Indole-3-acetaldehyde:NAD+ oxidoreductase	K00128; K00149; K14085	-37
R02679	C00955 + C00003 <=> C00637 + C00004 + C00080	Indole-3-ethanol + NAD+ <=> Indole-3-acetaldehyde + NADH + H+	TRUE	1.1.1.190	indole-3-ethanol:NAD+ oxidoreductase		23.1
R02680	C00955 + C00006 <=> C00637 + C00005 + C00080	Indole-3-ethanol + NADP+ <=> Indole-3-acetaldehyde + NADPH + H+	TRUE	1.1.1.191	indole-3-ethanol:NADP+ oxidoreductase		24.1
R02681	C00637 + C00007 + C00001 <=> C00954 + C00027	Indole-3-acetaldehyde + Oxygen + H2O <=> Indole-3-acetate + Hydrogen peroxide	FALSE	1.2.3.7	indole-3-acetaldehyde:oxygen oxidoreductase	K11817; K22417	-170.4
R02683	C00639 + C00003 <=> C05960 + C00004 + C00080	Prostaglandin F2alpha + NAD+ <=> 15-Keto-prostaglandin F2alpha + NADH + H+	TRUE	1.1.1.141; 1.1.1.196	(5Z,13E)-(15S)-9alpha,11alpha,15-Trihydroxyprosta-5,13-dienoate:NAD+ 15-oxidoreductase		20.6
R02684	C00639 + C00006 <=> C00696 + C00005 + C00080	Prostaglandin F2alpha + NADP+ <=> Prostaglandin D2 + NADPH + H+	TRUE	1.1.1.188	(5Z,13E)-(15S)-9alpha,11alpha,15-trihydroxyprosta-5,13-dienoate:NADP+ 11-oxidoreductase		7.3
R02695	C03765 + C00003 + C00001 <=> C00642 + C00004 + C00080	4-Hydroxyphenylacetaldehyde + NAD+ + H2O <=> 4-Hydroxyphenylacetate + NADH + H+	TRUE	1.2.1.29; 1.2.1.5; 1.2.1.53	4-Hydroxyphenylacetaldehyde:NAD+ oxidoreductase	K00129	-37
R02697	C03765 + C00006 + C00001 <=> C00642 + C00005 + C00080	4-Hydroxyphenylacetaldehyde + NADP+ + H2O <=> 4-Hydroxyphenylacetate + NADPH + H+	TRUE	1.2.1.5	4-Hydroxyphenylacetaldehyde:NADP+ oxidoreductase	K00129	-36
R02698	C00642 + C00007 + C00004 + C00080 <=> C01161 + C00003 + C00001	4-Hydroxyphenylacetate + Oxygen + NADH + H+ <=> 3,4-Dihydroxyphenylacetate + NAD+ + H2O	FALSE	1.14.14.9	4-hydroxyphenylacetate,NADH:oxygen oxidoreductase (3-hydroxylating)	K00483; K00484; K16901	-441.3
R02699	C00002 + C00642 + C00010 <=> C00020 + C00013 + C05338	ATP + 4-Hydroxyphenylacetate + CoA <=> AMP + Diphosphate + 4-Hydroxyphenylacetyl-CoA	TRUE		4-Hydroxyphenylacetate:CoA ligase (AMP-forming)		-9.5
R02700	C00643 + C00026 <=> C05646 + C00025	5-Hydroxy-L-tryptophan + 2-Oxoglutarate <=> 5-Hydroxyindolepyruvate + L-Glutamate	TRUE	2.6.1.27	5-Hydroxy-L-tryptophan:2-oxoglutarate aminotransferase	K14265	-7.5
R02701	C00643 <=> C00780 + C00011	5-Hydroxy-L-tryptophan <=> Serotonin + CO2	TRUE	4.1.1.28	5-Hydroxy-L-tryptophan decarboxy-lyase	K01593	-21.1
R02702	C00643 + C00007 <=> C05648	5-Hydroxy-L-tryptophan + Oxygen <=> 5-Hydroxy-N-formylkynurenine	FALSE	1.13.11.52	5-hydroxy-L-tryptophan:oxygen 2,3-dioxygenase (indole-decyclizing)	K00463	-327.9
R02703	C00644 + C00003 <=> C05345 + C00004 + C00080	D-Mannitol 1-phosphate + NAD+ <=> beta-D-Fructose 6-phosphate + NADH + H+	TRUE	1.1.1.17	D-Mannitol-1-phosphate:NAD+ 5-oxidoreductase	K00009	11.3
R02705	C00002 + C00645 <=> C00008 + C04257	ATP + N-Acetyl-D-mannosamine <=> ADP + N-Acetyl-D-mannosamine 6-phosphate	TRUE	2.7.1.60	ATP:N-acyl-D-mannosamine 6-phosphotransferase	K00885; K12409; K13967	-12.9
R02706	C00645 + C00009 <=> C04257 + C00001	N-Acetyl-D-mannosamine + Orthophosphate <=> N-Acetyl-D-mannosamine 6-phosphate + H2O	TRUE		NA		13.4
R02707	C00645 + C00015 <=> C01170 + C00001	N-Acetyl-D-mannosamine + UDP <=> UDP-N-acetyl-D-mannosamine + H2O	TRUE	5.1.3.14	N-acetyl-D-mannosamine N-acetylmannosaminohydrolase		23.3
R02709	C00029 + C00650 <=> C00015 + C01855	UDP-glucose + 4-Hydroxymandelonitrile <=> UDP + Taxiphyllin	TRUE	2.4.1.178	UDPglucose:4-hydroxymandelonitrile glucosyltransferase		-14.1
R02711	C00002 + C00651 + C00014 <=> C00020 + C00013 + C01109	ATP + 4-Methylene-L-glutamate + Ammonia <=> AMP + Diphosphate + 4-Methylene-L-glutamine	TRUE	6.3.1.7	4-Methylene-L-glutamate:ammonia ligase (AMP-forming)		-22
R02712	C01109 + C00001 <=> C00651 + C00014	4-Methylene-L-glutamine + H2O <=> 4-Methylene-L-glutamate + Ammonia	TRUE	3.5.1.67	4-Methylene-L-glutamine amidohydrolase		-12.4
R02714	C00652 + C00001 <=> C00878	D-Arabinono-1,4-lactone + H2O <=> D-Arabinonate	TRUE	3.1.1.30	D-Arabinono-1,4-lactone lactonohydrolase		-21.2
R02715	C00652 + C00007 <=> C06316 + C00027	D-Arabinono-1,4-lactone + Oxygen <=> Dehydro-D-arabinono-1,4-lactone + Hydrogen peroxide	FALSE	1.1.3.37	D-Arabinono-1,4-lactone:oxygen oxidoreductase
R02719	C00655 + C00001 <=> C01762 + C00009	Xanthosine 5'-phosphate + H2O <=> Xanthosine + Orthophosphate	TRUE	3.1.3.5	xanthosine 5'-phosphate phosphohydrolase	K01081; K03787; K08693; K08723; K11751; K19970; K20881	-12.1
R02720	C00700 + C00001 <=> C00655 + C00013	XTP + H2O <=> Xanthosine 5'-phosphate + Diphosphate	TRUE	3.6.1.66	XTP pyrophosphohydrolase; XTP diphosphohydrolase (diphosphate-forming)	K01519; K02428	-39.7
R02722	C00065 + C03506 <=> C00078 + C00118 + C00001	L-Serine + Indoleglycerol phosphate <=> L-Tryptophan + D-Glyceraldehyde 3-phosphate + H2O	FALSE	4.2.1.20	L-serine hydro-lyase [adding 1-C-(indol-3-yl)glycerol 3-phosphate; L-tryptophan and glyceraldehyde-3-phosphate-forming]	K01694; K01695; K01696; K06001	-30.5
R02727	C01083 + C00009 <=> C00031 + C00663	alpha,alpha-Trehalose + Orthophosphate <=> D-Glucose + beta-D-Glucose 1-phosphate	TRUE	2.4.1.64	alpha,alpha-Trehalose:orthophosphate beta-D-glucosyltransferase	K05342	4.9
R02728	C00663 <=> C01172	beta-D-Glucose 1-phosphate <=> beta-D-Glucose 6-phosphate	TRUE	5.4.2.6	beta-D-Glucose 1-phosphate 1,6-phosphomutase	K01838	-7.4
R02729	C00664 + C00037 <=> C00101 + C02718	5-Formiminotetrahydrofolate + Glycine <=> Tetrahydrofolate + N-Formiminoglycine	TRUE	2.1.2.4	5-Formiminotetrahydrofolate:glycine N-formiminotransferase		-4.7
R02730	C00665 + C00001 <=> C03267 + C00009	beta-D-Fructose 2,6-bisphosphate + H2O <=> beta-D-Fructose 2-phosphate + Orthophosphate	TRUE	3.1.3.54	D-Fructose-2,6-bisphosphate 6-phosphohydrolase		-9.5
R02731	C00665 + C00001 <=> C05345 + C00009	beta-D-Fructose 2,6-bisphosphate + H2O <=> beta-D-Fructose 6-phosphate + Orthophosphate	TRUE	3.1.3.46	D-Fructose-2,6-bisphosphate 2-phosphohydrolase	K01103; K14634	-31.9
R02732	C00002 + C05345 <=> C00008 + C00665	ATP + beta-D-Fructose 6-phosphate <=> ADP + beta-D-Fructose 2,6-bisphosphate	TRUE	2.7.1.105	ATP:D-fructose-6-phosphate 2-phosphotransferase	K00900	5.5
R02733	C04390 + C00001 <=> C00033 + C00666	N6-Acetyl-LL-2,6-diaminoheptanedioate + H2O <=> Acetate + LL-2,6-Diaminoheptanedioate	TRUE	3.5.1.47	N6-Acetyl-LL-2,6-diaminoheptanedioate amidohydrolase	K05823	-7.4
R02734	C04421 + C00001 <=> C00042 + C00666	N-Succinyl-LL-2,6-diaminoheptanedioate + H2O <=> Succinate + LL-2,6-Diaminoheptanedioate	TRUE	3.5.1.18	N-Succinyl-LL-2,6-diaminoheptanedioate amidohydrolase	K01439	8
R02735	C00666 <=> C00680	LL-2,6-Diaminoheptanedioate <=> meso-2,6-Diaminoheptanedioate	TRUE	5.1.1.7	LL-2,6-Diaminoheptanedioate 2-epimerase	K01778	-1.7
R02736	C01172 + C00006 <=> C01236 + C00005 + C00080	beta-D-Glucose 6-phosphate + NADP+ <=> D-Glucono-1,5-lactone 6-phosphate + NADPH + H+	TRUE	1.1.1.363; 1.1.1.49	beta-D-glucose-6-phosphate:NADP+ 1-oxoreductase	K00036; K13937	-2.3
R02737	C00029 + C00668 <=> C00015 + C00689	UDP-glucose + alpha-D-Glucose 6-phosphate <=> UDP + alpha,alpha'-Trehalose 6-phosphate	TRUE	2.4.1.15	UDPglucose:D-glucose-6-phosphate 1-alpha-D-glucosyltransferase	K00697; K16055	-15.2
R02739	C00668 <=> C01172	alpha-D-Glucose 6-phosphate <=> beta-D-Glucose 6-phosphate	TRUE	5.1.3.15; 5.3.1.9	alpha-D-Glucose 6-phosphate ketol-isomerase	K01792; K01810; K06859; K13810; K15916
R02740	C00668 <=> C05345	alpha-D-Glucose 6-phosphate <=> beta-D-Fructose 6-phosphate	TRUE	5.3.1.9	alpha-D-Glucose 6-phosphate ketol-isomerase	K01810; K06859; K13810; K15916	2.5
R02741	C00002 + C00669 + C00099 <=> C00008 + C00009 + C04544	ATP + gamma-L-Glutamyl-L-cysteine + beta-Alanine <=> ADP + Orthophosphate + gamma-L-Glutamyl-L-cysteinyl-beta-alanine	TRUE	6.3.2.23	gamma-L-Glutamyl-L-cysteine:beta-alanine ligase (ADP-forming)		-22.3
R02742	2 C00669 + C00006 <=> C03646 + C00005 + C00080	2 gamma-L-Glutamyl-L-cysteine + NADP+ <=> Bis-gamma-glutamylcystine + NADPH + H+	TRUE	1.8.1.13	gamma-glutamylcysteine:NADP+ oxidoreductase		17.7
R02743	C00669 <=> C01879 + C00097	gamma-L-Glutamyl-L-cysteine <=> 5-Oxoproline + L-Cysteine	TRUE	4.3.2.9	gamma-L-glutamyl-L-cysteine gamma-glutamyl cyclotransferase (5-oxoproline-forming)	K00682	-14.7
R02748	C05512 + C00009 <=> C00262 + C00672	Deoxyinosine + Orthophosphate <=> Hypoxanthine + 2-Deoxy-D-ribose 1-phosphate	TRUE	2.4.2.1; 2.4.2.4	Deoxyinosine:orthophosphate ribosyltransferase	K03783; K03784	9.8
R02749	C00672 <=> C00673	2-Deoxy-D-ribose 1-phosphate <=> 2-Deoxy-D-ribose 5-phosphate	TRUE	5.4.2.7	2-deoxy-D-ribose 1-phosphate 1,5-phosphomutase	K01839; K15779; K22199	-28.9
R02750	C00673 + C00008 <=> C01801 + C00002	2-Deoxy-D-ribose 5-phosphate + ADP <=> Deoxyribose + ATP	TRUE	2.7.1.15	NA	K00852	33.3
R02752	C00818 <=> C00679 + C00001	D-Glucarate <=> 5-Dehydro-4-deoxy-D-glucarate + H2O	TRUE	4.2.1.40	D-Glucarate hydro-lyase	K01706	-41.9
R02754	C00679 <=> C00022 + C01146	5-Dehydro-4-deoxy-D-glucarate <=> Pyruvate + 2-Hydroxy-3-oxopropanoate	TRUE	4.1.2.20	5-Dehydro-4-deoxy-D-glucarate tartronate-semialdehyde-lyase	K01630	21.8
R02755	C00680 + C00006 + C00001 <=> C03871 + C00014 + C00005 + C00080	meso-2,6-Diaminoheptanedioate + NADP+ + H2O <=> L-2-Amino-6-oxoheptanedioate + Ammonia + NADPH + H+	TRUE	1.4.1.16	meso-2,6-diaminoheptanedioate:NADP+ oxidoreductase (deaminating)	K03340	32.2
R02762	C00682 + C00003 + C00001 <=> C02501 + C00004 + C00080	2-Hydroxymuconate semialdehyde + NAD+ + H2O <=> 2-Hydroxymuconate + NADH + H+	TRUE	1.2.1.85	2-hydroxymuconate semialdehyde:NAD+ 6-oxidoreductase	K10217	-38.2
R02763	C00682 + C00011 <=> C04480	2-Hydroxymuconate semialdehyde + CO2 <=> 3-Carboxy-2-hydroxymuconate semialdehyde	TRUE		NA	K10622	14.7
R02764	C00683 + C00001 <=> C02170 + C00010	(S)-Methylmalonyl-CoA + H2O <=> Methylmalonate + CoA	TRUE	3.1.2.17	(S)-Methylmalonyl-CoA hydrolase		-29.4
R02765	C01213 <=> C00683	(R)-Methylmalonyl-CoA <=> (S)-Methylmalonyl-CoA	TRUE	5.1.99.1	Methylmalonyl-CoA epimerase	K05606	0
R02772	C06018 + C00026 + C00010 <=> C11907 + C00025 + C00024	dTDP-4-acetamido-4,6-dideoxy-D-glucose + 2-Oxoglutarate + CoA <=> dTDP-4-oxo-6-deoxy-D-glucose + L-Glutamate + Acetyl-CoA	TRUE	2.6.1.33	dTDP-4-acetamido-4,6-dideoxy-D-glucose:2-oxoglutarate aminotransferase		9.4
R02773	C04268 + C00026 <=> C11907 + C00025	dTDP-4-amino-4,6-dideoxy-D-glucose + 2-Oxoglutarate <=> dTDP-4-oxo-6-deoxy-D-glucose + L-Glutamate	TRUE	2.6.1.33	dTDP-4-amino-4,6-dideoxy-D-glucose:2-oxoglutarate aminotransferase	K13308; K20428; K20429; K21328	-1.4
R02776	C03187 + C00006 <=> C00688 + C00005 + C00080	dTDP-6-deoxy-beta-L-talose + NADP+ <=> dTDP-4-dehydro-beta-L-rhamnose + NADPH + H+	TRUE	1.1.1.134; 1.1.1.344	dTDP-6-deoxy-L-talose:NADP+ 4-oxidoreductase	K19652	7.3
R02777	C03319 + C00006 <=> C00688 + C00005 + C00080	dTDP-L-rhamnose + NADP+ <=> dTDP-4-dehydro-beta-L-rhamnose + NADPH + H+	TRUE	1.1.1.133	dTDP-beta-L-rhamnose:NADP+ 4-oxidoreductase; dTDP-6-deoxy-L-mannose:NADP+ 4-oxidoreductase	K00067	7.3
R02778	C00689 + C00001 <=> C01083 + C00009	alpha,alpha'-Trehalose 6-phosphate + H2O <=> alpha,alpha-Trehalose + Orthophosphate	TRUE	3.1.3.12	Trehalose-6-phosphate phosphohydrolase	K01087; K16055	-7.2
R02781	C00064 + C00691 <=> C00940 + C01214	L-Glutamine + 2,4,6/3,5-Pentahydroxycyclohexanone <=> 2-Oxoglutaramate + 1-Amino-1-deoxy-scyllo-inositol	TRUE	2.6.1.50	L-Glutamine:2,4,6/3,5-pentahydroxycyclohexanone aminotransferase	K05957	11.5
R02782	C00691 <=> C04287 + C00001	2,4,6/3,5-Pentahydroxycyclohexanone <=> 3D-3,5/4-Trihydroxycyclohexane-1,2-dione + H2O	TRUE	4.2.1.44	2,4,6/3,5-Pentahydroxycyclohexanone hydro-lyase	K03335
R02783	C00002 + C01212 + C00217 <=> C00008 + C00009 + C00692	ATP + UDP-N-acetylmuramoyl-L-alanine + D-Glutamate <=> ADP + Orthophosphate + UDP-N-acetylmuramoyl-L-alanyl-D-glutamate	TRUE	6.3.2.9	UDP-N-acetylmuramoyl-L-alanine:D-glutamate ligase(ADP-forming)	K01925	-26.8
R02786	C00002 + C00692 + C00047 <=> C00008 + C00009 + C05892	ATP + UDP-N-acetylmuramoyl-L-alanyl-D-glutamate + L-Lysine <=> ADP + Orthophosphate + UDP-N-acetylmuramoyl-L-alanyl-gamma-D-glutamyl-L-lysine	TRUE	6.3.2.7	UDP-N-acetylmuramoyl-L-alanyl-D-glutamate:L-lysine gamma-ligase (ADP-forming); UDP-N-acetylmuramoyl-L-alanyl-D-glutamate:L-lysine ligase (ADP-forming)	K05362	-23.1
R02788	C00002 + C00692 + C00680 <=> C00008 + C00009 + C04877	ATP + UDP-N-acetylmuramoyl-L-alanyl-D-glutamate + meso-2,6-Diaminoheptanedioate <=> ADP + Orthophosphate + UDP-N-acetylmuramoyl-L-alanyl-gamma-D-glutamyl-meso-2,6-diaminopimelate	TRUE	6.3.2.13	UDP-N-acetylmuramoyl-L-alanyl-D-glutamate:(L)-meso-2,6-diaminoheptanedioate gamma-ligase (ADP-forming); UDP-N-acetylmuramoyl-L-alanyl-D-glutamate:meso-2,6-diaminoheptanedioate ligase (ADP-forming)	K01928; K15792	-24.1
R02792	C00695 + C00003 <=> C04643 + C00004 + C00080	Cholic acid + NAD+ <=> 7-Oxodeoxycholate + NADH + H+	TRUE	1.1.1.159	3alpha,7alpha,12alpha-Trihydroxy-5beta-cholanate:NAD+ 7-oxidoreductase		6.3
R02793	C00695 + C00006 <=> C01292 + C00005 + C00080	Cholic acid + NADP+ <=> 3alpha,7alpha-Dihydroxy-12-oxo-5beta-cholanate + NADPH + H+	TRUE	1.1.1.176	3alpha,7alpha,12alpha-trihydroxy-5beta-cholanate:NADP+ 12-oxidoreductase		7.3
R02794	C00002 + C00695 + C00010 <=> C00020 + C00013 + C01794	ATP + Cholic acid + CoA <=> AMP + Diphosphate + Choloyl-CoA	TRUE	6.2.1.7	Cholate:CoA ligase (AMP-forming)	K08748	-9.4
R02797	C05122 + C00001 <=> C00695 + C00245	Taurocholate + H2O <=> Cholic acid + Taurine	TRUE	3.5.1.24	Taurocholate amidohydrolase	K01442	116.5
R02798	C00695 <=> C11637 + C00001	Cholic acid <=> 3alpha,12alpha-Dihydroxy-5beta-chol-6-enoate + H2O	TRUE		NA		-30.9
R02799	C05959 + C00006 <=> C00696 + C00080 + C00005	11-epi-Prostaglandin F2alpha + NADP+ <=> Prostaglandin D2 + H+ + NADPH	TRUE	1.1.1.188	11-epi-Prostaglandin F2alpha:NADP+ 11-oxidoreductase	K04119	7.3
R02800	C00696 + C00006 <=> C04758 + C00005 + C00080	Prostaglandin D2 + NADP+ <=> (5Z,13E)-9alpha-Hydroxy-11,15-dioxoprosta-5,13-dienoate + NADPH + H+	TRUE	1.1.1.196	(5Z,13E)-(15S)-9alpha,15-dihydroxy-11-oxoprosta-5,13-dienoate:NADP+ 15-oxidoreductase		21.6
R02801	C00696 <=> C05957 + C00001	Prostaglandin D2 <=> Prostaglandin J2 + H2O	TRUE		NA		-30.9
R02805	C04392 + C00001 <=> C00700 + C00655	P1,P4-Bis(5'-xanthosyl) tetraphosphate + H2O <=> XTP + Xanthosine 5'-phosphate	TRUE	3.6.1.17	P1,P4-Bis(5'-nucleosyl)-tetraphosphate nucleotidohydrolase	K01518	-40.5
R02807	C01319 + C00006 + C00080 <=> C00703 + C00005	Hg + NADP+ + H+ <=> Mercury(2+) + NADPH	TRUE	1.16.1.1	Hg:NADP+ oxidoreductase
R02810	2 C00708 + C00027 + 2 C00080 <=> C01382 + 2 C00001	2 Iodide + Hydrogen peroxide + 2 H+ <=> Iodine + 2 H2O	TRUE	1.11.1.8	iodide:hydrogen-peroxide oxidoreductase
R02813	C03195 <=> C00712 + C00001	(R)-10-Hydroxystearate <=> (9Z)-Octadecenoic acid + H2O	TRUE	4.2.1.53	(R)-10-Hydroxystearate 10-hydro-lyase		0.7
R02815	C00715 + C00001 <=> C03212 + C00014	Pterin + H2O <=> 2,4-Dihydroxypteridine + Ammonia	TRUE	3.5.4.11	2-Amino-4-hydroxypteridine aminohydrolase
R02817	C03872 + C00001 <=> C00065 + C00346	L-Serine-phosphoethanolamine + H2O <=> L-Serine + Ethanolamine phosphate	TRUE	3.1.4.13	serine-phosphoethanolamine ethanolaminephosphohydrolase
R02821	C00719 + C00155 <=> C01026 + C00073	Betaine + L-Homocysteine <=> N,N-Dimethylglycine + L-Methionine	FALSE	2.1.1.5	Trimethylaminoacetate:L-homosysteine S-methyltransferase	K00544
R02825	C00431 <=> C00763	5-Aminopentanoate <=> D-Proline	TRUE	1.21.4.1; 1.4.1.12	NA	K10793; K10794; K21672	41.2
R02830	C00727 + C00007 + C00004 + C00080 <=> C03338 + C00003 + C00001	Orcinol + Oxygen + NADH + H+ <=> 2,3,5-Trihydroxytoluene + NAD+ + H2O	FALSE	1.14.13.6	orcinol,NADH:oxygen oxidoreductase (2-hydroxylating)		-441.3
R02831	C01839 <=> C00727 + C00011	Orsellinate <=> Orcinol + CO2	TRUE	4.1.1.58	Orsellinate carboxy-lyase		-11
R02832	C00729 + C00006 <=> C00783 + C00005 + C00080	Tropine + NADP+ <=> Tropinone + NADPH + H+	TRUE	1.1.1.206	pseudotropine:NADP+ 3-oxidoreductase	K08081	7.3
R02834	C00735 + C00003 <=> C00762 + C00004 + C00080	Cortisol + NAD+ <=> Cortisone + NADH + H+	TRUE		Cortisol:NAD+ 11-oxidoreductase	K00071	6.3
R02836	C00735 + C00006 <=> C00762 + C00005 + C00080	Cortisol + NADP+ <=> Cortisone + NADPH + H+	TRUE	1.1.1.146	Cortisol:NADP+ 11-oxidoreductase	K15680	7.3
R02837	C00024 + C00735 <=> C00010 + C02821	Acetyl-CoA + Cortisol <=> CoA + Cortisol 21-acetate	TRUE	2.3.1.27	Acetyl-CoA:cortisol O-acetyltransferase		-2.2
R02839	C00053 + C00735 <=> C00054 + C02822	3'-Phosphoadenylyl sulfate + Cortisol <=> Adenosine 3',5'-bisphosphate + Cortisol 21-sulfate	TRUE	2.8.2.18	3'-Phosphoadenylylsulfate:cortisol 21-sulfotransferase
R02840	C00735 + C00080 + C00004 <=> C05489 + C00003	Cortisol + H+ + NADH <=> 11beta,17alpha,21-Trihydroxypregnenolone + NAD+	TRUE	1.1.1.145; 5.3.3.1	Cortisol delta5-delat4-isomerase; 11beta,17alpha,21-Trihydroxypregnenolone:NAD+ 3-oxidoreductase	K00070; K01822	-6.3
R02841	C05471 + C00006 <=> C00735 + C00005 + C00080	11beta,17alpha,21-Trihydroxy-5beta-prege-3,20-dione + NADP+ <=> Cortisol + NADPH + H+	TRUE	1.3.1.3	11beta,17alpha,21-Trihydroxy-5beta-pregnane-3,20-dione:NADP+ delta4-oxidoreductase; 3-Oxo-5beta-steroid:NADP+ delta4-oxidoreductase	K00251	14.8
R02846	C00736 + C00177 <=> C00283 + C02512	Cysteine + Cyanide ion <=> Hydrogen sulfide + 3-Cyano-L-alanine	TRUE	4.4.1.9	Cysteine hydrogen-sulfide-lyase (adding HCN)	K13034
R02848	C00002 + C00738 <=> C00008 + C02965	ATP + D-Hexose <=> ADP + D-Hexose 6-phosphate	TRUE	2.7.1.1	ATP:D-hexose 6-phosphotransferase
R02849	C00081 + C00738 <=> C00104 + C02965	ITP + D-Hexose <=> IDP + D-Hexose 6-phosphate	TRUE	2.7.1.1	ITP:D-hexose 6-phosphotransferase
R02850	C00131 + C00738 <=> C00206 + C02965	dATP + D-Hexose <=> dADP + D-Hexose 6-phosphate	TRUE	2.7.1.1	dATP:D-hexose 6-phosphotransferase
R02852	C00739 <=> C05161	D-Lysine <=> (2R,5S)-2,5-Diaminohexanoate	TRUE	5.4.3.3	D-2,6-diaminohexanoic acid 5,6-aminomutase	K01844; K18011	-0.3
R02853	C02532 + C00001 <=> C00740 + C00009	O-Phospho-D-serine + H2O <=> D-Serine + Orthophosphate	TRUE	3.1.3.3	D-O-Phosphoserine phosphohydrolase		-15.3
R02855	C00810 + C00003 <=> C00741 + C00004 + C00080	(R)-Acetoin + NAD+ <=> Diacetyl + NADH + H+	TRUE	1.1.1.303	(R)-Acetoin:NAD+ oxidoreductase	K00004; K03366	23.1
R02856	C00810 + C00006 <=> C00741 + C00005 + C00080	(R)-Acetoin + NADP+ <=> Diacetyl + NADPH + H+	TRUE		NA		24.1
R02857	C16487 + C00160 <=> C06108 + C00001	Hydrofluoric acid + Glycolate <=> Fluoroacetate + H2O	TRUE	3.8.1.3	NA
R02858	C00019 + C00744 <=> C00021 + C01457	S-Adenosyl-L-methionine + Macrocin <=> S-Adenosyl-L-homocysteine + Tylosin	TRUE	2.1.1.101	S-adenosyl-L-methionine:macrocin 3'''-O-methyltransferase	K15996
R02859	C00019 + C02400 <=> C00021 + C00744	S-Adenosyl-L-methionine + Demethylmacrocin <=> S-Adenosyl-L-homocysteine + Macrocin	TRUE	2.1.1.102	S-Adenosyl-L-methionine:demethylmacrocin 2'''-O-methyltransferase	K15995
R02861	C00745 + C00011 + C00080 <=> C06178 + C00253	Nicotine + CO2 + H+ <=> 1-Methylpyrrolinium + Nicotinate	TRUE		NA
R02862	C00019 + C00747 <=> C00021 + C02724	S-Adenosyl-L-methionine + Pyridine <=> S-Adenosyl-L-homocysteine + N-Methylpyridinium	TRUE	2.1.1.87	S-Adenosyl-L-methionine:pyridine N-methyltransferase
R02863	C00378 + C00747 <=> C02691 + C04294	Thiamine + Pyridine <=> Heteropyrithiamine + 5-(2-Hydroxyethyl)-4-methylthiazole	TRUE	2.5.1.2	Thiamin:beta 2-methyl-4-aminopyrimidine-5-methenyltransferase	K10811	0
R02864	C00748 + 2 C00080 <=> C14818 + C05778	Siroheme + 2 H+ <=> Fe2+ + Sirohydrochlorin	TRUE	4.99.1.4	S-Adenosyl-L-methionine:uroporphyrin-III C-methyltransferase	K02302; K02304; K03794
R02865	C00002 + C00794 <=> C00008 + C01096	ATP + D-Sorbitol <=> ADP + Sorbitol 6-phosphate	TRUE	2.7.1.1	ATP:D-hexose 6-phosphotransferase		-18.2
R02866	C01096 + C00001 <=> C00794 + C00009	Sorbitol 6-phosphate + H2O <=> D-Sorbitol + Orthophosphate	TRUE	3.1.3.50	Sorbitol-6-phosphate phosphohydrolase		-8.2
R02867	C00081 + C00794 <=> C00104 + C01096	ITP + D-Sorbitol <=> IDP + Sorbitol 6-phosphate	TRUE	2.7.1.1	ITP:D-hexose 6-phosphotransferase		-21.9
R02868	C00131 + C00794 <=> C00206 + C01096	dATP + D-Sorbitol <=> dADP + Sorbitol 6-phosphate	TRUE	2.7.1.1	dATP:D-hexose 6-phosphotransferase		-21.3
R02869	C01137 + C00315 <=> C00170 + C00750	S-Adenosylmethioninamine + Spermidine <=> 5'-Methylthioadenosine + Spermine	TRUE	2.5.1.16; 2.5.1.22	S-adenosylmethioninamine:spermidine 3-aminopropyltransferase	K00797; K00802
R02872	C03428 + C00005 + C00080 <=> C00013 + C00751 + C00006	Presqualene diphosphate + NADPH + H+ <=> Diphosphate + Squalene + NADP+	TRUE	1.3.1.96; 2.5.1.21	presqualene-diphosphate diphosphate-lyase (reducing, squalene-forming)	K00801	-19.2
R02875	C00751 + C00001 <=> C06083	Squalene + H2O <=> Tetrahymanol	TRUE	4.2.1.123	squalene hydro-lyase (tetrahymanol forming)
R02877	C06317 + C00007 <=> C00755 + C00027	Vanillyl alcohol + Oxygen <=> 4-Hydroxy-3-methoxy-benzaldehyde + Hydrogen peroxide	FALSE	1.1.3.38	Vanillyl alcohol:oxygen oxidoreductase		-110.9
R02878	C00756 + C00003 <=> C01545 + C00004 + C00080	1-Octanol + NAD+ <=> 1-Octanal + NADH + H+	TRUE	1.1.1.1; 1.1.1.73	1-Octanol:NAD+ oxidoreductase		25.1
R02880	C03329 + 2 C00007 + C00080 <=> C00757 + 2 C00027	(S)-Canadine + 2 Oxygen + H+ <=> Berberine + 2 Hydrogen peroxide	FALSE	1.3.3.8	(S)-Tetrahydroberberine:oxigen oxidoreductase	K22089
R02882	C00019 + C00758 <=> C00021 + C01557	S-Adenosyl-L-methionine + Bergaptol <=> S-Adenosyl-L-homocysteine + Bergapten	TRUE	2.1.1.69	S-Adenosyl-L-methionine:bergaptol O-methyltransferase
R02892	C03588 + C00006 <=> C00762 + C00005 + C00080	4,5alpha-Dihydrocortisone + NADP+ <=> Cortisone + NADPH + H+	TRUE	1.3.1.22	4,5alpha-dihydrocortisone:NADP+ delta4-oxidoreductase		14.8
R02893	C05469 + C00006 <=> C00762 + C00005 + C00080	17alpha,21-Dihydroxy-5beta-prege-3,11,20-trione + NADP+ <=> Cortisone + NADPH + H+	TRUE	1.3.1.3	17alpha,21-dihydroxy-5beta-pregnane-3,11,20-trione:NADP+ delta4-oxidoreductase	K00251	14.8
R02894	C00763 + C00007 <=> C03564 + C00027	D-Proline + Oxygen <=> 1-Pyrroline-2-carboxylate + Hydrogen peroxide	FALSE	1.4.3.3	D-Proline:oxygen oxidoreductase	K00273	-106.1
R02895	C00763 + C00064 <=> C05939	D-Proline + L-Glutamine <=> Linatine	TRUE		NA		44
R02896	C01489 + C00003 <=> C00764 + C00004 + C00080	D-Iditol + NAD+ <=> D-Sorbose + NADH + H+	TRUE	1.1.1.15	D-Iditol:NAD+ 2-oxidoreductase		12.2
R02897	C00029 + C00509 <=> C00015 + C09099	UDP-glucose + Naringenin <=> UDP + Naringenin 7-O-beta-D-glucoside	TRUE	2.4.1.185	UDPglucose:flavanone 7-O-beta-D-glucosyltransferase		-63.2
R02898	C00766 <=> C09321	Flavanone <=> 2'-Hydroxychalcone	TRUE	5.5.1.6	Flavanone lyase (decyclizing)		99
R02901	C00774 + C00001 <=> C01744 + C02183	Phloretin + H2O <=> Phloretate + Phloroglucinol	TRUE	3.7.1.4	Phloretin 1,3,5-trihydroxy-benzenehydrolase		-45.7
R02902	C00777 + C00167 <=> C11061 + C00015	Retinoate + UDP-glucuronate <=> all-trans-Retinoyl-beta-glucuronide + UDP	TRUE	2.4.1.17	NA	K00699	-0.4
R02906	C00779 + C00006 <=> C04033 + C00005 + C00080	Scytalone + NADP+ <=> 1,3,6,8-Naphthalenetetrol + NADPH + H+	TRUE	1.1.1.252	scytalone:NADP+ delta5-oxidoreductase	K17739	-40
R02907	C00779 <=> C01173 + C00001	Scytalone <=> 1,3,8-Naphthalenertriol + H2O	TRUE	4.2.1.94	Scytalone 7,8-hydro-lyase		-59.5
R02908	C00780 + C00001 + C00007 <=> C05634 + C00014 + C00027	Serotonin + H2O + Oxygen <=> 5-Hydroxyindoleacetaldehyde + Ammonia + Hydrogen peroxide	FALSE	1.4.3.4	5-Hydroxytryptamine:oxygen oxidoreductase(deaminating)(flavin-containing)	K00274	-94.5
R02909	C00780 + C00007 <=> C05647	Serotonin + Oxygen <=> Formyl-5-hydroxykynurenamine	FALSE	1.13.11.52	5-hydroxytryptamine:oxygen 2,3-dioxygenase (indole-decyclizing)	K00463	-327.9
R02910	C00019 + C00780 <=> C00021 + C06212	S-Adenosyl-L-methionine + Serotonin <=> S-Adenosyl-L-homocysteine + N-Methylserotonin	TRUE	2.1.1.49	S-Adenosyl-L-methionine:amine N-methyltransferase	K00562
R02911	C00024 + C00780 <=> C00010 + C00978	Acetyl-CoA + Serotonin <=> CoA + N-Acetylserotonin	TRUE	2.3.1.87	acetyl-CoA:aralkylamine N-acetyltransferase	K00669; K22450	-21.2
R02912	C00780 + C00440 <=> C05659 + C00101	Serotonin + 5-Methyltetrahydrofolate <=> 5-Methoxytryptamine + Tetrahydrofolate	TRUE		serotonin O-methyltransferase	K00599	-29.4
R02914	C03680 <=> C00785 + C00001	4-Imidazolone-5-propanoate <=> Urocanate + H2O	TRUE	4.2.1.49	4,5-Dihydro-4-oxo-5-imidazolepropanoate hydro-lyase	K01712	9.3
R02915	C10503 + C00006 + C00001 <=> C00786 + C00005 + C00080	Medicarpin + NADP+ + H2O <=> (-)-Vestitone + NADPH + H+	TRUE		Medicarpin:NADP+ 2'-oxidoreductase		90.5
R02919	C00788 + C00001 + C00007 <=> C05577 + C00218 + C00027	L-Adrenaline + H2O + Oxygen <=> 3,4-Dihydroxymandelaldehyde + Methylamine + Hydrogen peroxide	FALSE	1.4.3.4	4-[(1R)-1-Hydroxy-2-(methylamino)ethyl]-1,2-benzenediol:oxygen oxidoreductase(deaminating)(flavin-containing)	K00274	-88.1
R02920	C00019 + C00788 <=> C00021 + C05588	S-Adenosyl-L-methionine + L-Adrenaline <=> S-Adenosyl-L-homocysteine + L-Metanephrine	TRUE	2.1.1.6	S-Adenosyl-L-methionine:catechol O-methyltransferase	K00545
R02921	C00063 + C01068 <=> C00013 + C00789	CTP + D-Ribitol 5-phosphate <=> Diphosphate + CDP-ribitol	TRUE	2.7.7.40	CTP:D-ribitol-5-phosphate cytidylyltransferase	K21030; K21031; K21681	-4.7
R02922	C00791 + C00001 <=> C02565 + C00014	Creatinine + H2O <=> N-Methylhydantoin + Ammonia	TRUE	3.5.4.1; 3.5.4.21	Creatinine iminohydrolase	K01485; K03365	45.9
R02923	C00792 + C00001 + C00007 <=> C03771 + C00014 + C00027	D-Arginine + H2O + Oxygen <=> 5-Guanidino-2-oxopentanoate + Ammonia + Hydrogen peroxide	FALSE	1.4.3.3	D-Arginine:oxygen oxidoreductase (deaminating)	K00273	-101.8
R02925	C00794 + C00016 <=> C01352 + C00247	D-Sorbitol + FAD <=> FADH2 + L-Sorbose	TRUE	1.1.99.21	D-Sorbitol:(acceptor) 1-oxidoreductase	K08261	-1.9
R02926	C05399 + C00001 <=> C00794 + C00124	Melibiitol + H2O <=> D-Sorbitol + D-Galactose	TRUE	3.2.1.22	Melibiitol galactohydrolase	K01189; K07406; K07407	1.5
R02927	C00002 + C00795 <=> C00008 + C01097	ATP + D-Tagatose <=> ADP + D-Tagatose 6-phosphate	TRUE	2.7.1.101	ATP:D-tagatose 6-phosphotransferase	K21621	-10
R02928	C01697 + C00003 <=> C00795 + C00004 + C00080	Galactitol + NAD+ <=> D-Tagatose + NADH + H+	TRUE	1.1.1.16	galactitol:NAD+ 2-oxidoreductase	K21620	11.5
R02929	C00002 + C00025 + C00797 <=> C00008 + C00009 + C01047	ATP + L-Glutamate + Ethylamine <=> ADP + Orthophosphate + N5-Ethyl-L-glutamine	TRUE	6.3.1.6	L-Glutamate:ethylamine ligase (ADP-forming)		-21.4
R02930	C01047 + C00001 <=> C00025 + C00797	N5-Ethyl-L-glutamine + H2O <=> L-Glutamate + Ethylamine	TRUE	3.5.1.65	N5-Ethyl-L-glutamine amidohydrolase		-5
R02931	C00019 + C06563 <=> C00021 + C00814	S-Adenosyl-L-methionine + Genistein <=> S-Adenosyl-L-homocysteine + Biochanin A	TRUE	2.1.1.212	S-Adenosyl-L-methionine:isoflavone 4-O'-methyltransferase	K13259
R02932	C00029 + C06563 <=> C00015 + C09126	UDP-glucose + Genistein <=> UDP + Genistein 7-O-beta-D-glucoside	TRUE	2.4.1.170	UDP-glucose:isoflavone 7-O-beta-D-glucosyltransferase	K13263	-64.2
R02933	C01040 + C00001 <=> C00800	L-Gulono-1,4-lactone + H2O <=> L-Gulonate	TRUE	3.1.1.17; 3.1.1.25	L-Gulono-1,4-lactone lactonohydrolase	K01053	-21.2
R02935	C00603 + C00003 <=> C00802 + C00004 + C00080	(S)-Ureidoglycolate + NAD+ <=> Oxalureate + NADH + H+	TRUE	1.1.1.154; 1.1.1.350	(S)-ureidoglycolate:NAD+ oxidoreductase	K00073	-8.2
R02936	C00603 + C00006 <=> C00802 + C00005 + C00080	(S)-Ureidoglycolate + NADP+ <=> Oxalureate + NADPH + H+	TRUE	1.1.1.154	(S)-Ureidoglycolate:NADP+ oxidoreductase	K00073	-7.2
R02937	C00169 + C01444 <=> C00009 + C00802	Carbamoyl phosphate + Oxamate <=> Orthophosphate + Oxalureate	TRUE	2.1.3.5	Carbamoyl-phosphate:oxamate carbamoyltransferase		-8
R02938	C01842 + C00001 <=> C00803 + C00014	Pentanamide + H2O <=> Pentanoate + Ammonia	TRUE	3.5.1.50	Pentanamide amidohydrolase		-12.4
R02940	C05985 + C00003 + C00001 <=> C00804 + C00004 + C00080	2-Propynal + NAD+ + H2O <=> Propynoate + NADH + H+	TRUE	1.2.1.3	2-Propyn-1-al:NAD+ oxidoreductase	K00128; K00149; K14085	-37
R02941	C06202 + C00003 + C00001 <=> C00805 + C00004 + C00080	Salicylaldehyde + NAD+ + H2O <=> Salicylate + NADH + H+	TRUE	1.2.1.65	salicylaldehyde:NAD+ oxidoreductase	K00152	-36.8
R02942	C01405 + C00001 <=> C00805 + C00033	Aspirin + H2O <=> Salicylate + Acetate	TRUE	3.1.1.55	Acetylsalicylate O-acetylhydrolase		-67.7
R02943	C00806 + C00235 <=> C06067 + C00013	Tryptophan + Dimethylallyl diphosphate <=> Dimethylallyltryptophan + Diphosphate	TRUE	2.5.1.34	NA		-74.2
R02944	C01765 + C00003 <=> C00808 + C00004 + C00080	(+)-Borneol + NAD+ <=> (+)-Camphor + NADH + H+	TRUE	1.1.1.198	(+)-borneol:NAD+ oxidoreductase		6.3
R02945	C01766 + C00003 <=> C00809 + C00004 + C00080	(-)-Borneol + NAD+ <=> (-)-Camphor + NADH + H+	TRUE	1.1.1.227	(-)-borneol:NAD+ oxidoreductase		6.3
R02946	C03044 + C00003 <=> C00810 + C00004 + C00080	(R,R)-Butane-2,3-diol + NAD+ <=> (R)-Acetoin + NADH + H+	TRUE	1.1.1.4	(R,R)-Butane-2,3-diol:NAD+ oxidoreductase	K00004; K03366	15.8
R02948	C06010 <=> C00810 + C00011	(S)-2-Acetolactate <=> (R)-Acetoin + CO2	TRUE	4.1.1.5	(S)-2-hydroxy-2-methyl-3-oxobutanoate carboxy-lyase	K01575	-15.9
R02949	C00810 <=> C01769	(R)-Acetoin <=> (S)-Acetoin	TRUE	5.1.2.4	(R)-Acetoin racemase		2.4
R02951	C00029 + C00811 <=> C00015 + C04415	UDP-glucose + 4-Coumarate <=> UDP + 4-O-beta-D-Glucosyl-4-hydroxycinnamate	TRUE	2.4.1.126	UDPglucose:trans-4-hydroxycinnamate 4-O-beta-D-glucosyltransferase		-63.6
R02952	C00811 <=> C05627 + C00011	4-Coumarate <=> 4-Hydroxystyrene + CO2	TRUE	4.1.1.102	phenylacrylic acid decarboxylase	K03186; K20039	-15.7
R02954	C02675 + C00006 <=> C00814 + C00005 + C00080	Dihydrobiochanin A + NADP+ <=> Biochanin A + NADPH + H+	TRUE	1.3.1.46	Dihydrobiochanin-A:NADP+ delta2-oxidoreductase
R02955	C00024 + C00815 <=> C00033 + C01011	Acetyl-CoA + Citramalate <=> Acetate + (3S)-Citramalyl-CoA	TRUE	2.8.3.11	Acetyl-CoA:citramalate CoA-transferase		-8.6
R02957	C02670 + C00003 + 2 C00001 <=> C00818 + C00004 + C00080	D-Glucuronolactone + NAD+ + 2 H2O <=> D-Glucarate + NADH + H+	TRUE	1.2.1.3	D-Glucuronolactone:NAD+ oxidoreductase	K00128; K00149; K14085	-59.4
R02962	C00822 <=> C05604	Dopaquinone <=> 2-Carboxy-2,3-dihydro-5,6-dihydroxyindole	TRUE		NA		-53.3
R02963	C00827 <=> C00894 + C00001	Lactoyl-CoA <=> Propenoyl-CoA + H2O	TRUE	4.2.1.54	lactoyl-CoA hydro-lyase	K20626; K20627	2.2
R02968	C00829 + C00007 + C00004 + C00080 <=> C04314 + C00003	Naphthalene + Oxygen + NADH + H+ <=> cis-1,2-Dihydronaphthalene-1,2-diol + NAD+	FALSE	1.14.12.12	naphthalene,NADH:oxygen oxidoreductase (1,2-hydroxylating)	K14578; K14579; K14580; K14581	-351.2
R02969	C02287 + C00003 <=> C00830 + C00004 + C00080	Hydroxymalonate + NAD+ <=> Oxomalonate + NADH + H+	TRUE	1.1.1.167	Hydroxymalonate:NAD+ oxidoreductase		20.6
R02970	C00022 + C00872 <=> C00041 + C00830	Pyruvate + Aminomalonate <=> L-Alanine + Oxomalonate	TRUE	2.6.1.47	L-Alanine:oxomalonate aminotransferase		-8.3
R02971	C00002 + C00831 <=> C00008 + C01134	ATP + Pantetheine <=> ADP + Pantetheine 4'-phosphate	TRUE	2.7.1.33; 2.7.1.34	ATP:pantothenate 4'-phosphotransferase	K00867; K01947; K03525; K09680	-15.5
R02972	C04079 <=> C00831 + C00011	N-((R)-Pantothenoyl)-L-cysteine <=> Pantetheine + CO2	TRUE	4.1.1.30	N-((R)-Pantothenoyl)-L-cysteine carboxy-lyase		-20.4
R02973	C00831 + C00001 <=> C00864 + C01678	Pantetheine + H2O <=> Pantothenate + Cysteamine	TRUE	3.5.1.92	(R)-pantetheine amidohydrolase	K08069	-5.6
R02974	C00835 + C00001 <=> C02333 + C00014	Sepiapterin + H2O <=> Xanthopterin-B2 + Ammonia	TRUE	3.5.4.24	Sepiapterin aminohydrolase
R02975	C02953 + C00006 <=> C00835 + C00005 + C00080	7,8-Dihydrobiopterin + NADP+ <=> Sepiapterin + NADPH + H+	TRUE	1.1.1.153; 1.1.1.184	7,8-Dihydrobiopterin:NADP+ oxidoreductase	K00072; K00079	14.4
R02976	C00002 + C00836 <=> C00008 + C01120	ATP + Sphinganine <=> ADP + Sphinganine 1-phosphate	TRUE	2.7.1.91	ATP:sphinganine 1-phosphotransferase	K04718	-10.1
R02978	C00836 + C00006 <=> C02934 + C00005 + C00080	Sphinganine + NADP+ <=> 3-Dehydrosphinganine + NADPH + H+	TRUE	1.1.1.102	Sphinganine:NADP+ 3-oxidoreductase	K04708	21
R02979	C00836 + C00016 <=> C01352 + C00319	Sphinganine + FAD <=> FADH2 + Sphingosine	TRUE		NA		46.3
R02982	C00019 + C00841 <=> C00021 + C01864	S-Adenosyl-L-methionine + Xanthotoxol <=> S-Adenosyl-L-homocysteine + Xanthotoxin	TRUE	2.1.1.70	S-Adenosyl-L-methionine:xanthotoxol O-methyltransferase
R02983	C00842 + 2 C00006 + C00001 <=> C06017 + 2 C00005 + 2 C00080	dTDP-glucose + 2 NADP+ + H2O <=> dTDP-D-glucuronate + 2 NADPH + 2 H+	TRUE		dTDP-D-glucose dehydrogenase, plant		-15.2
R02984	C00842 <=> C02097	dTDP-glucose <=> dTDP-galactose	TRUE	5.1.3.2	dTDPglucose 4-epimerase	K01784	-0.2
R02985	C00844 + C00031 <=> C08325 + C00001	Prunasin + D-Glucose <=> Amygdalin + H2O	TRUE	3.2.1.117; 3.2.1.21	amygdalin beta-glucosidase	K01188; K05349; K05350; K13031	5.9
R02986	C00002 + C01546 + C00010 <=> C00020 + C00013 + C00845	ATP + 2-Furoate + CoA <=> AMP + Diphosphate + 2-Furoyl-CoA	TRUE	6.2.1.31	2-furoate:CoA ligase (AMP-forming)	K16876	-9.4
R02988	C00846 + C00003 <=> C02222 + C00004 + C00080	3-Oxoadipate + NAD+ <=> 2-Maleylacetate + NADH + H+	TRUE	1.3.1.32	3-oxoadipate:NAD+ oxidoreductase	K00217	63.3
R02989	C00846 + C00006 <=> C02222 + C00005 + C00080	3-Oxoadipate + NADP+ <=> 2-Maleylacetate + NADPH + H+	TRUE	1.3.1.32	3-oxoadipate:NADP+ oxidoreductase	K00217	64.3
R02990	C00091 + C00846 <=> C00042 + C02232	Succinyl-CoA + 3-Oxoadipate <=> Succinate + 3-Oxoadipyl-CoA	TRUE	2.8.3.6	Succinyl-CoA:3-oxoadipate CoA-transferase	K01031; K01032	-3.2
R02991	C03586 + C00001 <=> C00846	2-Oxo-2,3-dihydrofuran-5-acetate + H2O <=> 3-Oxoadipate	TRUE	3.1.1.24	4-carboxymethylbut-3-en-4-olide enol-lactonohydrolase	K01055; K14727	11.5
R02992	C00971 + C00001 <=> C00847	4-Pyridoxolactone + H2O <=> 4-Pyridoxate	TRUE	3.1.1.27	4-pyridoxolactone lactonohydrolase	K18610	-19.4
R02993	C00847 + C00003 <=> C06050 + C00004 + C00080	4-Pyridoxate + NAD+ <=> 2-Methyl-3-hydroxy-5-formylpyridine-4-carboxylate + NADH + H+	TRUE		NA	K18611	23.1
R02994	C03092 + C00003 <=> C00848 + C00004 + C00080	6-endo-Hydroxycineole + NAD+ <=> 6-Oxocineole + NADH + H+	TRUE	1.1.1.241	6-endo-hydroxycineole:NAD+ 6-oxidoreductase		6.3
R02995	C00848 + C00007 + C00005 + C00080 <=> C04718 + C00006 + C00001	6-Oxocineole + Oxygen + NADPH + H+ <=> 1,6,6-Trimethyl-2,7-dioxabicyclo[3.2.2]no-3-one + NADP+ + H2O	FALSE	1.14.13.51	6-Oxocineole,NADPH:oxygen oxidoreductase		-365.7
R02997	C00852 + C00001 <=> C01197 + C00296	Chlorogenate + H2O <=> Caffeate + Quinate	TRUE	3.1.1.42	Chlorogenate hydroloase		-44.5
R02998	C00852 + C00818 <=> C00296 + C03062	Chlorogenate + D-Glucarate <=> Quinate + 2-O-Caffeoylglucarate	TRUE	2.3.1.98	chlorogenate:D-glucarate 2-O-caffeoyltransferase		-22.4
R02999	C00177 + C00853 + C00006 <=> C02823 + C00005	Cyanide ion + Cob(I)alamin + NADP+ <=> Cyanocobalamin + NADPH	TRUE	1.16.1.6	NADPH:cyanocob(III)alamin oxidoreductase (cyanide-eliminating)
R03001	C00855 + C00022 <=> C01180 + C00041	D-Methionine + Pyruvate <=> 4-Methylthio-2-oxobutanoic acid + L-Alanine	TRUE	2.6.1.41	D-Methionine:pyruvate aminotransferase		-7.3
R03004	C00857 + C00001 <=> C00020 + C01185	Deamino-NAD+ + H2O <=> AMP + Nicotinate D-ribonucleotide	TRUE	3.6.1.22; 3.6.1.9	Deamino-NAD+ nucleotidohydrolase	K01513; K03426; K04765	-12.8
R03005	C00002 + C01185 <=> C00013 + C00857	ATP + Nicotinate D-ribonucleotide <=> Diphosphate + Deamino-NAD+	TRUE	2.7.7.1; 2.7.7.18	ATP:nicotinamide-nucleotide adenylyltransferase	K00952; K00969; K06210; K06211; K13522; K19785	-21.6
R03006	C00858 + C00007 + C00005 + C00080 <=> C01562 + C00006 + C00001	Formononetin + Oxygen + NADPH + H+ <=> Calycosin + NADP+ + H2O	FALSE	1.14.13.52	formononetin,NADPH:oxygen oxidoreductase (3'-hydroxylating)		-442.3
R03008	C00859 + C00026 + C00007 <=> C03579 + C00042 + C00011	Gibberellin A1 + 2-Oxoglutarate + Oxygen <=> Gibberellin A8 + Succinate + CO2	FALSE	1.14.11.13	(Gibberellin-1),2-oxoglutarate:oxygen oxidoreductase (2beta-hydroxylating)	K04125
R03009	C02035 + C00026 + C00007 <=> C00859 + C00042 + C00011	Gibberellin A20 + 2-Oxoglutarate + Oxygen <=> Gibberellin A1 + Succinate + CO2	FALSE	1.14.11.15	(Gibberellin-20),2-oxoglutarate:oxygen oxidoreductase (3beta-hydroxylating)
R03012	C00860 + C00003 <=> C01929 + C00004 + C00080	L-Histidinol + NAD+ <=> L-Histidinal + NADH + H+	TRUE	1.1.1.23	L-Histidinol:NAD+ oxidoreductase	K00013; K14152	23.1
R03013	C01100 + C00001 <=> C00860 + C00009	L-Histidinol phosphate + H2O <=> L-Histidinol + Orthophosphate	TRUE	3.1.3.15	L-histidinol-phosphate phosphohydrolase	K01089; K04486; K05602; K18649	-16.8
R03014	C00002 + C00861 <=> C00008 + C01131	ATP + L-Rhamnulose <=> ADP + L-Rhamnulose 1-phosphate	TRUE	2.7.1.5	ATP:L-rhamnulose 1-phosphotransferase	K00848	-2.2
R03018	C00002 + C00864 <=> C00008 + C03492	ATP + Pantothenate <=> ADP + D-4'-Phosphopantothenate	TRUE	2.7.1.33	ATP:pantothenate 4'-phosphotransferase	K00867; K01947; K03525; K09680	-7.9
R03021	C03042 + C00003 <=> C00869 + C00004 + C00080	(R)-2-Hydroxystearate + NAD+ <=> 2-Oxooctadecanoic acid + NADH + H+	TRUE	1.1.1.98	(R)-2-Hydroxystearate:NAD+ oxidoreductase		20.6
R03022	C03045 + C00003 <=> C00869 + C00004 + C00080	(S)-2-Hydroxystearate + NAD+ <=> 2-Oxooctadecanoic acid + NADH + H+	TRUE	1.1.1.99	(S)-2-Hydroxystearate:NAD+ oxidoreductase		20.6
R03023	C00870 + C00007 + C00004 + C00080 <=> C02235 + C00003 + C00001	4-Nitrophenol + Oxygen + NADH + H+ <=> 4-Nitrocatechol + NAD+ + H2O	FALSE	1.14.13.29	4-nitrophenol,NADH:oxygen oxidoreductase (2-hydroxylating)	K21726; K21727	-440.9
R03024	C03360 + C00001 <=> C00870 + C00009	4-Nitrophenyl phosphate + H2O <=> 4-Nitrophenol + Orthophosphate	TRUE	3.1.3.1; 3.1.3.2; 3.1.3.41	4-nitrophenyl phosphate phosphohydrolase	K01101
R03025	C00876 + C00282 <=> C01080	Coenzyme F420 + Hydrogen <=> Reduced coenzyme F420	TRUE	1.12.98.1	Hydrogen:Coenzyme F420 oxidoreductase	K00440; K00441; K00442; K00443	-27.8
R03026	C01144 <=> C00877 + C00001	(S)-3-Hydroxybutanoyl-CoA <=> Crotonoyl-CoA + H2O	TRUE	4.2.1.17	(S)-3-hydroxybutanoyl-CoA hydro-lyase	K01692; K01715; K01782; K01825; K07511; K07514; K07515; K10527; K13767; K15016	3.8
R03027	C03561 <=> C00877 + C00001	(R)-3-Hydroxybutanoyl-CoA <=> Crotonoyl-CoA + H2O	TRUE	4.2.1.55	(3R)-3-hydroxybutanoyl-CoA hydro-lyase	K17865	4.2
R03028	C02411 <=> C00877 + C00011	Glutaconyl-1-CoA <=> Crotonoyl-CoA + CO2	TRUE	1.3.8.6; 4.1.1.70	glutaconyl-1-CoA carboxy-lyase; 4-carboxybut-2-enoyl-CoA carboxy-lyase (but-2-enoyl-CoA-forming)	K01615	-18.7
R03030	C05231 <=> C00877 + C00014	L-3-Aminobutyryl-CoA <=> Crotonoyl-CoA + Ammonia	TRUE	4.3.1.14	L-3-aminobutyryl-CoA ammonia-lyase	K18014	0.6
R03031	C02331 <=> C00877	Vinylacetyl-CoA <=> Crotonoyl-CoA	TRUE	5.3.3.3	vinylacetyl-CoA Delta3-Delta2-isomerase	K14534	-7.8
R03032	C00878 <=> C03826 + C00001	D-Arabinonate <=> 2-Dehydro-3-deoxy-D-xylonate + H2O	TRUE	4.2.1.5	D-Arabinonate hydro-lyase		-41.9
R03033	C00880 <=> C01216 + C00001	D-Galactonate <=> 2-Dehydro-3-deoxy-D-galactonate + H2O	TRUE	4.2.1.140; 4.2.1.6	D-galactonate hydro-lyase	K01684; K05308	-41.9
R03034	C03383 + C00001 <=> C00880	D-Galactono-1,4-lactone + H2O <=> D-Galactonate	TRUE	3.1.1.25	D-Galactono-1,4-lactone hydroxyacylhydrolase		-18.8
R03035	C00002 + C01134 <=> C00013 + C00882	ATP + Pantetheine 4'-phosphate <=> Diphosphate + Dephospho-CoA	TRUE	2.7.7.3	ATP:pantetheine-4'-phosphate adenylyltransferase	K00954; K02201; K02318	-17.4
R03036	C00882 + C00001 <=> C01134 + C00020	Dephospho-CoA + H2O <=> Pantetheine 4'-phosphate + AMP	TRUE	3.6.1.9	Dephospho-CoA nucleotidohydrolase	K01513; K04765	-17.1
R03037	C00885 + C00001 <=> C04171 + C00022	Isochorismate + H2O <=> (2S,3S)-2,3-Dihydro-2,3-dihydroxybenzoate + Pyruvate	TRUE	3.3.2.1	Isochorismate pyruvate-hydrolase	K01252	-43.9
R03040	C02123 + C00010 <=> C00888 + C00001 + C00048	3-Propylmalate + CoA <=> Pentanoyl-CoA + H2O + Glyoxylate	TRUE	2.3.3.12	3-Propylmalate glyoxylate-lyase (CoA-pentanoylating)		32.4
R03043	C00892 + C00003 <=> C00891 + C00004 + C00080	Preg-21-ol + NAD+ <=> Preg-21-al + NADH + H+	TRUE	1.1.1.150	21-Hydroxysteroid:NAD+ 21-oxidoreductase		23.1
R03044	C00891 + C00005 + C00080 <=> C00892 + C00006	Preg-21-al + NADPH + H+ <=> Preg-21-ol + NADP+	TRUE	1.1.1.151	NA		-24.1
R03045	C05668 <=> C00894 + C00001	3-Hydroxypropionyl-CoA <=> Propenoyl-CoA + H2O	TRUE	4.2.1.116; 4.2.1.17	3-Hydroxypropionyl-CoA hydro-lyase	K01692; K01782; K01825; K07511; K07514; K07515; K14469; K15019	0
R03046	C02335 <=> C00894 + C00014	beta-Alanyl-CoA <=> Propenoyl-CoA + Ammonia	TRUE	4.3.1.6	beta-alanyl-CoA ammonia-lyase (acryloyl-CoA-forming)		11.1
R03048	C00899 + C00003 <=> C02110 + C00004 + C00080	11-cis-Retinol + NAD+ <=> 11-cis-Retinal + NADH + H+	TRUE	1.1.1.315	11-cis-retinol:NAD+ oxidoreductase	K00061; K11151	32.3
R03049	C03455 + C00001 <=> C00899 + C00249	11-cis-Retinyl palmitate + H2O <=> 11-cis-Retinol + Hexadecanoic acid	TRUE	3.1.1.63	11-cis-Retinyl-palmitate acylhydrolase		-16.8
[truncated: 5,378 more rows]

## Sheet: Metabolites
Table S1B All Metabolits Contained in the KEGG Balanced Reactions
ID	Name	Formula	SMILES String	Molecular_Solubility (mol/L)	LogKow	Molecular_Weight (Da)
C00001	H2O; Water	H2O	O	1.472	-0.208	18.0153
C00002	ATP; Adenosine 5-triphosphate	C10H16N5O13P3	n1(c2c(nc1)c(ncn2)N)[C@@H]1O[C@@H]([C@H]([C@H]1O)O)COP(=O)(OP(=O)(OP(=O)(O)O)O)O	1.792	-6.929	507.181
C00003	NAD+; NAD; Nicotinamide adenine dinucleotide; DPN; Diphosphopyridine nucleotide; Nadide; beta-NAD+	C21H28N7O14P2	[C@H]1([C@@H]([C@H](O[C@H]1[n+]1cc(ccc1)C(=O)N)COP(=O)(OP(=O)(OC[C@@H]1[C@H]([C@H]([C@@H](O1)n1cnc2c1ncnc2N)O)O)O)O)O)O	-0.334	-5.963	664.433
C00004	NADH; DPNH; Reduced nicotinamide adenine dinucleotide	C21H29N7O14P2	n1(c2c(nc1)c(ncn2)N)[C@@H]1O[C@@H]([C@H]([C@H]1O)O)COP(=O)(OP(=O)(OC[C@H]1O[C@H]([C@@H]([C@@H]1O)O)N1C=C(CC=C1)C(=O)N)O)O	0.339	-6.954	665.441
C00005	NADPH; TPNH; Reduced nicotinamide adenine dinucleotide phosphate	C21H30N7O17P3	[C@H]1(n2c3c(nc2)c(ncn3)N)[C@@H]([C@@H]([C@H](O1)COP(=O)(OP(=O)(OC[C@H]1O[C@H]([C@@H]([C@@H]1O)O)N1C=C(CC=C1)C(=O)N)O)O)O)OP(=O)(O)O	1.21	-8.568	745.421
C00006	NADP+; NADP; Nicotinamide adenine dinucleotide phosphate; beta-Nicotinamide adenine dinucleotide phosphate; TPN; Triphosphopyridine nucleotide; beta-NADP+	C21H29N7O17P3	[C@H]1(n2c3c(nc2)c(ncn3)N)[C@@H]([C@@H]([C@H](O1)COP(=O)(OP(=O)(OC[C@H]1O[C@H]([C@@H]([C@@H]1O)O)[n+]1cc(ccc1)C(=O)N)O)O)O)OP(=O)(O)O	0.554	-7.526	744.413
C00007	Oxygen; O2	O2	O=O	0.337	-0.047	31.9988
C00008	ADP; Adenosine 5-diphosphate	C10H15N5O10P2	n1(c2c(nc1)c(ncn2)N)[C@@H]1O[C@@H]([C@H]([C@H]1O)O)COP(=O)(OP(=O)(O)O)O	0.991	-5.563	427.201
C00009	Orthophosphate; Phosphate; Phosphoric acid; Orthophosphoric acid	H3PO4	P(=O)(O)(O)O	1.182	-2.479	97.9952
C00010	CoA; Coenzyme A; CoA-SH	C21H36N7O16P3S	n1([C@@H]2O[C@@H]([C@H]([C@H]2O)OP(=O)(O)O)COP(=O)(OP(=O)(OCC([C@H](C(=O)NCCC(=O)NCCS)O)(C)C)O)O)c2c(nc1)c(ncn2)N	1.161	-7.366	767.534
C00011	CO2; Carbon dioxide	CO2	C(=O)=O	0.243	-0.147	44.0095
C00013	Diphosphate; Diphosphoric acid; Pyrophosphate; Pyrophosphoric acid; PPi	H4P2O7	P(=O)(OP(=O)(O)O)(O)O	1.689	-4.381	177.975
C00014	Ammonia; NH3	NH3	N	1.463	-1.689	17.0305
C00015	UDP; Uridine 5-diphosphate	C9H14N2O12P2	[C@@H]1(n2c(=O)[nH]c(=O)cc2)O[C@@H]([C@H]([C@H]1O)O)COP(=O)(OP(=O)(O)O)O	0.955	-6.431	404.161
C00016	FAD; Flavin adenine dinucleotide	C27H33N9O15P2	[nH]1c(=O)nc2c(c1=O)nc1c(n2C[C@@H]([C@@H]([C@@H](COP(=O)(OP(=O)(OC[C@@H]2[C@H]([C@H]([C@@H](O2)n2c3ncnc(c3nc2)N)O)O)O)O)O)O)O)cc(c(c1)C)C	-1.887	-5.061	785.55
C00018	Pyridoxal phosphate; Pyridoxal 5-phosphate; Pyridoxal 5-phosphate; PLP	C8H10NO6P	c1(c(c(c(nc1)C)O)C=O)COP(=O)(O)O	-0.177	-1.717	247.142
C00019	S-Adenosyl-L-methionine; S-Adenosylmethionine; AdoMet; SAM	C15H22N6O5S	n1(c2c(nc1)c(ncn2)N)[C@@H]1O[C@@H]([C@H]([C@H]1O)O)C[S+](CC[C@@H](C(=O)[O-])N)C	-1.976	-4.254	398.437
C00020	AMP; Adenosine 5-monophosphate; Adenylic acid; Adenylate; 5-AMP; 5-Adenylic acid; 5-Adenosine monophosphate; Adenosine 5-phosphate	C10H14N5O7P	n1(c2c(nc1)c(ncn2)N)[C@@H]1O[C@@H]([C@H]([C@H]1O)O)COP(=O)(O)O	0.234	-3.438	347.221
C00021	S-Adenosyl-L-homocysteine; S-Adenosylhomocysteine	C14H20N6O5S	[C@H]1(O[C@@H]([C@H]([C@H]1O)O)CSCC[C@@H](C(=O)O)N)n1c2c(nc1)c(ncn2)N	-2.031	-4.356	384.411
C00022	Pyruvate; Pyruvic acid; 2-Oxopropanoate; 2-Oxopropanoic acid; Pyroracemic acid	C3H4O3	CC(=O)C(=O)O	-0.494	-1.803	88.0621
C00024	Acetyl-CoA; Acetyl coenzyme A	C23H38N7O17P3S	CC(=O)SCCNC(=O)CCNC(=O)[C@@H](C(COP(=O)(O)OP(=O)(OC[C@@H]1[C@H]([C@H]([C@@H](O1)n1c2c(nc1)c(ncn2)N)O)OP(=O)(O)O)O)(C)C)O	-0.229	-7.4	809.571
C00025	L-Glutamate; L-Glutamic acid; L-Glutaminic acid; Glutamate	C5H9NO4	[C@H](CCC(=O)O)(C(=O)O)N	-0.464	-4.92	147.129
C00026	2-Oxoglutarate; Oxoglutaric acid; 2-Ketoglutaric acid; alpha-Ketoglutaric acid	C5H6O5	C(=O)(CCC(=O)O)C(=O)O	-0.77	-2.992	146.098
C00027	Hydrogen peroxide; H2O2; Oxydol	H2O2	OO	0.776	-0.182	34.0147
C00029	UDP-glucose; UDPglucose; UDP-D-glucose; Uridine diphosphate glucose; UDP-alpha-D-glucose	C15H24N2O17P2	[C@@H]1(n2c(=O)[nH]c(=O)cc2)O[C@@H]([C@H]([C@H]1O)O)COP(=O)(OP(=O)(O[C@H]1O[C@@H]([C@H]([C@@H]([C@H]1O)O)O)CO)O)O	1.251	-7.243	566.302
C00031	D-Glucose; Grape sugar; Dextrose; Glucose; D-Glucopyranose	C6H12O6	[C@H]1([C@H]([C@@H]([C@H](C(O1)O)O)O)O)CO	0.663	-2.514	180.156
C00032	Heme; Haem; Protoheme; Heme B; Protoheme IX	C34H32FeN4O4	c12=CC3=NC(=Cc4n5c(c(c4C)C=C)C=C4N=C(C=c(n1[Fe]5)c(c2CCC(=O)O)C)C(=C4C)C=C)C(=C3CCC(=O)O)C	-6.914	2.593	616.487
C00033	Acetate; Acetic acid; Ethanoic acid	C2H4O2	C(=O)(C)O	0.131	-1.651	60.0519
C00035	GDP; Guanosine 5-diphosphate; Guanosine diphosphate	C10H15N5O11P2	n1(c2c(nc1)c(=O)[nH]c(n2)N)[C@@H]1O[C@@H]([C@H]([C@H]1O)O)COP(=O)(OP(=O)(O)O)O	0.789	-6.36	443.201
C00036	Oxaloacetate; Oxalacetic acid; Oxaloacetic acid; 2-Oxobutanedioic acid; 2-Oxosuccinic acid; keto-Oxaloacetate	C4H4O5	OC(=O)CC(=O)C(=O)O	-0.792	-3.437	132.072
C00037	Glycine; Aminoacetic acid; Gly	C2H5NO2	C(=O)(CN)O	0.383	-3.645	75.0666
C00041	L-Alanine; L-2-Aminopropionic acid; L-alpha-Alanine	C3H7NO2	OC(=O)[C@H](C)N	-0.111	-3.161	89.0932
C00042	Succinate; Succinic acid; Butanedionic acid; Ethylenesuccinic acid	C4H6O4	OC(=O)CCC(=O)O	-0.196	-3.031	118.088
C00043	UDP-N-acetyl-alpha-D-glucosamine; UDP-N-acetyl-D-glucosamine; UDP-N-acetylglucosamine	C17H27N3O17P2	[C@@H]1(n2c(=O)[nH]c(=O)cc2)O[C@@H]([C@H]([C@H]1O)O)COP(=O)(OP(=O)(O[C@@H]1[C@@H]([C@H]([C@@H]([C@H](O1)CO)O)O)NC(=O)C)O)O	0.679	-7.512	607.354
C00044	GTP; Guanosine 5-triphosphate	C10H16N5O14P3	n1(c2c(nc1)c(=O)[nH]c(n2)N)[C@@H]1O[C@@H]([C@H]([C@H]1O)O)COP(=O)(OP(=O)(OP(=O)(O)O)O)O	1.558	-7.924	523.18
C00047	L-Lysine; Lysine acid; 2,6-Diaminohexanoic acid	C6H14N2O2	[C@H](CCCCN)(C(=O)O)N	-0.891	-4.245	146.188
C00048	Glyoxylate; Glyoxalate; Glyoxylic acid	C2H2O3	C(=O)(C=O)O	-0.1	-1.881	74.0355
C00049	L-Aspartate; L-Aspartic acid; 2-Aminosuccinic acid; L-Asp	C4H7NO4	OC(=O)[C@H](CC(=O)O)N	-0.368	-5.248	133.103
C00051	Glutathione; 5-L-Glutamyl-L-cysteinylglycine; N-(N-gamma-L-Glutamyl-L-cysteinyl)glycine; gamma-L-Glutamyl-L-cysteinyl-glycine; GSH; Reduced glutathione	C10H17N3O6S	OC(=O)[C@H](CCC(=O)N[C@H](C(=O)NCC(=O)O)CS)N	-0.828	-6.244	307.323
C00052	UDP-alpha-D-galactose; UDP-D-galactose; UDP-galactose; UDP-D-galactopyranose; UDP-alpha-D-galactopyranose	C15H24N2O17P2	C1(n2c(=O)[nH]c(=O)cc2)O[C@@H]([C@H]([C@H]1O)O)COP(=O)(OP(=O)(O[C@H]1O[C@@H]([C@@H]([C@@H]([C@H]1O)O)O)CO)O)O	1.251	-7.243	566.302
C00053	3-Phosphoadenylyl sulfate; 3-Phosphoadenosine 5-phosphosulfate; 3-Phospho-5-adenylyl sulfate; PAPS	C10H15N5O13P2S	n1([C@H]2[C@@H]([C@@H]([C@H](O2)COP(=O)(OS(=O)(=O)O)O)OP(=O)(O)O)O)c2c(nc1)c(ncn2)N	0.474	-7.624	507.264
C00054	Adenosine 3,5-bisphosphate; PAP; 3-Phosphoadenylate; Phosphoadenosine phosphate	C10H15N5O10P2	n1([C@H]2[C@@H]([C@@H]([C@H](O2)COP(=O)(O)O)OP(=O)(O)O)O)c2c(nc1)c(ncn2)N	1	-4.954	427.201
C00055	CMP; Cytidine-5-monophosphate; Cytidylic acid	C9H14N3O8P	[C@H]1([C@H]([C@H]([C@@H](O1)n1c(=O)nc(cc1)N)O)O)COP(=O)(O)O	0.192	-3.953	323.197
C00058	Formate; Methanoic acid; Formic acid	CH2O2	C(=O)O	0.564	-0.284	46.0254
C00059	Sulfate; Sulfuric acid	H2SO4	S(=O)(=O)(O)O	0.005	-3.554	98.0785
C00061	FMN; Riboflavin-5-phosphate; Flavin mononucleotide	C17H21N4O9P	[nH]1c(=O)nc2c(c1=O)nc1c(n2C[C@@H]([C@@H]([C@@H](COP(=O)(O)O)O)O)O)cc(c(c1)C)C	-2.194	-1.873	456.344
C00062	L-Arginine; (S)-2-Amino-5-guanidinovaleric acid; L-Arg	C6H14N4O2	C(CCNC(=N)N)[C@@H](C(=O)O)N	-0.018	-3.934	174.201
C00063	CTP; Cytidine 5-triphosphate; Cytidine triphosphate	C9H16N3O14P3	[C@H]1(O[C@@H]([C@H]([C@H]1O)O)COP(=O)(OP(=O)(OP(=O)(O)O)O)O)n1c(=O)nc(cc1)N	1.562	-7.444	483.156
C00064	L-Glutamine; L-2-Aminoglutaramic acid	C5H10N2O3	[C@H](CCC(=O)N)(C(=O)O)N	-0.487	-4.086	146.144
C00065	L-Serine; L-2-Amino-3-hydroxypropionic acid; L-3-Hydroxy-alanine; Serine	C3H7NO3	[C@@H](C(=O)O)(CO)N	0.26	-4.048	105.093
C00067	Formaldehyde; Methanal; Oxomethane; Oxomethylene; Methylene oxide; Formalin	CH2O	C=O	0.4	-0.885	30.026
C00068	Thiamin diphosphate; Thiamine diphosphate; Thiamin pyrophosphate; TPP; ThPP	C12H19N4O7P2S	[n+]1(c(c(sc1)CCOP(=O)(OP(=O)(O)O)O)C)Cc1c(nc(nc1)C)N	-1.723	-2.284	425.314
C00072	Ascorbate; Ascorbic acid; L-Ascorbate; L-Ascorbic acid; Vitamin C	C6H8O6	[C@H]1(C(=C(C(=O)O1)O)O)[C@H](CO)O	-0.08	-2.411	176.124
C00073	L-Methionine; Methionine; L-2-Amino-4methylthiobutyric acid	C5H11NO2S	[C@@H](C(=O)O)(CCSC)N	-1.145	-2.833	149.211
C00074	Phosphoenolpyruvate; Phosphoenolpyruvic acid; PEP	C3H5O6P	O(C(=C)C(=O)O)P(=O)(O)O	-0.104	-3.566	168.042
C00075	UTP; Uridine 5-triphosphate; Uridine triphosphate	C9H15N2O15P3	[C@@H]1(n2c(=O)[nH]c(=O)cc2)O[C@@H]([C@H]([C@H]1O)O)COP(=O)(OP(=O)(OP(=O)(O)O)O)O	1.674	-7.995	484.141
C00077	L-Ornithine; (S)-2,5-Diaminovaleric acid; (S)-2,5-Diaminopentanoic acid; (S)-2,5-Diaminopentanoate	C5H12N2O2	[C@@H](C(=O)O)(CCCN)N	-0.469	-4.701	132.161
C00078	L-Tryptophan; Tryptophan; (S)-alpha-Amino-beta-(3-indolyl)-propionic acid	C11H12N2O2	c12c(C[C@H](N)C(=O)O)c[nH]c1cccc2	-2.641	-1.311	204.225
C00079	L-Phenylalanine; (S)-alpha-Amino-beta-phenylpropionic acid	C9H11NO2	c1(ccccc1)C[C@@H](C(=O)O)N	-2.051	-1.605	165.189
C00080	H+; Hydron	H	[H+]	1.319	0	1.00794
C00081	ITP; Inosine 5-triphosphate; Inosine triphosphate; Inosine tripolyphosphate	C10H15N4O14P3	n1(c2c(nc1)c(=O)[nH]cn2)[C@@H]1O[C@@H]([C@H]([C@H]1O)O)COP(=O)(OP(=O)(OP(=O)(O)O)O)O	1.462	-7.892	508.166
C00082	L-Tyrosine; (S)-3-(p-Hydroxyphenyl)alanine; (S)-2-Amino-3-(p-hydroxyphenyl)propionic acid; Tyrosine	C9H11NO3	c1(ccc(cc1)O)C[C@@H](C(=O)O)N	-1.656	-1.847	181.189
C00083	Malonyl-CoA; Malonyl coenzyme A	C24H38N7O19P3S	C(C(=O)SCCNC(=O)CCNC(=O)[C@@H](C(COP(=O)(O)OP(=O)(OC[C@@H]1[C@H]([C@H]([C@@H](O1)n1c2c(nc1)c(ncn2)N)O)OP(=O)(O)O)O)(C)C)O)C(=O)O	-0.1	-9.063	853.58
C00084	Acetaldehyde; Ethanal	C2H4O	CC=O	0.168	-0.183	44.0525
C00085	D-Fructose 6-phosphate; D-Fructose 6-phosphoric acid; Neuberg ester	C6H13O9P	[C@@H]1(OC([C@H]([C@@H]1O)O)(CO)O)COP(=O)(O)O	1.758	-4.121	260.136
C00086	Urea; Carbamide	CH4N2O	C(=O)(N)N	0.36	-1.043	60.0553
C00087	Sulfur; S; Elemental sulfur	S	S	1.598	0.59	32.065
C00088	Nitrite	HNO2	N(=O)O	0.35	0.957	47.0134
C00089	Sucrose; Cane sugar; Saccharose; 1-alpha-D-Glucopyranosyl-2-beta-D-fructofuranoside	C12H22O11	[C@]1(O[C@H]2O[C@@H]([C@H]([C@@H]([C@H]2O)O)O)CO)(O[C@@H]([C@H]([C@@H]1O)O)CO)CO	1.349	-4.311	342.296
C00090	Catechol; 1,2-Benzenediol; o-Benzenediol; 1,2-Dihydroxybenzene; Brenzcatechin; Pyrocatechol	C6H6O2	c1(c(cccc1)O)O	-0.527	1.333	110.111
C00091	Succinyl-CoA; Succinyl coenzyme A	C25H40N7O19P3S	C(C(=O)SCCNC(=O)CCNC(=O)[C@@H](C(COP(=O)(O)OP(=O)(OC[C@@H]1[C@H]([C@H]([C@@H](O1)n1c2c(nc1)c(ncn2)N)O)OP(=O)(O)O)O)(C)C)O)CC(=O)O	-0.242	-9.022	867.607
C00092	D-Glucose 6-phosphate; Glucose 6-phosphate; Robison ester	C6H13O9P	P(=O)(OC[C@@H]1[C@H]([C@@H]([C@H](C(O1)O)O)O)O)(O)O	1.172	-4.071	260.136
C00093	sn-Glycerol 3-phosphate; Glycerophosphoric acid; D-Glycerol 1-phosphate	C3H9O6P	OC[C@H](COP(=O)(O)O)O	1.419	-2.999	172.074
C00094	Sulfite; Sulfurous acid	H2SO3	S(=O)(O)O	0.277	-2.381	82.0791
C00095	D-Fructose; Levulose; Fruit sugar; D-arabino-Hexulose	C6H12O6	C1([C@H]([C@@H]([C@H](O1)CO)O)O)(CO)O	1.178	-2.564	180.156
C00096	GDP-mannose; GDP-D-mannose; GDP-alpha-D-mannose	C16H25N5O16P2	n1(c2c(nc1)c(=O)[nH]c(n2)N)[C@@H]1O[C@@H]([C@H]([C@H]1O)O)COP(=O)(OP(=O)(O[C@H]1O[C@@H]([C@H]([C@@H]([C@@H]1O)O)O)CO)O)O	1.128	-7.173	605.341
C00097	L-Cysteine; L-2-Amino-3-mercaptopropionic acid	C3H7NO2S	[C@@H](C(=O)O)(CS)N	0.577	-3.078	121.158
C00099	beta-Alanine; 3-Aminopropionic acid; 3-Aminopropanoate	C3H7NO2	C(C(=O)O)CN	0.18	-3.396	89.0932
C00100	Propanoyl-CoA; Propionyl-CoA; Propionyl coenzyme A	C24H40N7O17P3S	C(C(=O)SCCNC(=O)CCNC(=O)[C@@H](C(COP(=O)(O)OP(=O)(OC[C@@H]1[C@H]([C@H]([C@@H](O1)n1c2c(nc1)c(ncn2)N)O)OP(=O)(O)O)O)(C)C)O)C	-0.468	-6.733	823.597
C00101	Tetrahydrofolate; 5,6,7,8-Tetrahydrofolate; Tetrahydrofolic acid; THF; (6S)-Tetrahydrofolate; (6S)-Tetrahydrofolic acid; (6S)-THFA	C19H23N7O6	[nH]1c(nc2c(c1=O)N[C@H](CN2)CNc1ccc(cc1)C(=O)N[C@@H](CCC(=O)O)C(=O)O)N	-3.129	-4.232	445.429
C00103	D-Glucose 1-phosphate; alpha-D-Glucose 1-phosphate; Cori ester; D-Glucose alpha-1-phosphate	C6H13O9P	[C@@H]1(O[C@@H]([C@H]([C@@H]([C@H]1O)O)O)CO)OP(=O)(O)O	1.206	-3.628	260.136
C00104	IDP; Inosine 5-diphosphate; Inosine diphosphate	C10H14N4O11P2	n1(c2c(nc1)c(=O)[nH]cn2)[C@@H]1O[C@@H]([C@H]([C@H]1O)O)COP(=O)(OP(=O)(O)O)O	0.684	-6.332	428.186
C00105	UMP; Uridylic acid; Uridine monophosphate; Uridine 5-monophosphate; 5Uridylic acid	C9H13N2O9P	[C@@H]1(n2c(=O)[nH]c(=O)cc2)O[C@@H]([C@H]([C@H]1O)O)COP(=O)(O)O	0.311	-4.008	324.181
C00106	Uracil	C4H4N2O2	[nH]1c(=O)cc[nH]c1=O	-0.276	-1.01	112.087
C00108	Anthranilate; Anthranilic acid; o-Aminobenzoic acid; Vitamin L1; 2-Aminobenzoate	C7H7NO2	c1(c(cccc1)N)C(=O)O	-1.263	-0.761	137.136
C00109	2-Oxobutanoate; 2-Ketobutyric acid; 2-Oxobutyric acid; 2-Oxobutyrate; 2-Oxobutanoic acid; alpha-Ketobutyric acid; alpha-Ketobutyrate	C4H6O3	C(=O)(C(=O)O)CC	-0.654	-1.136	102.089
C00111	Glycerone phosphate; Dihydroxyacetone phosphate; 3-Hydroxy-2-oxopropyl phosphate	C3H7O6P	OCC(=O)COP(=O)(O)O	1.151	-3.039	170.058
C00112	CDP; Cytidine 5-diphosphate; Cytidine diphosphate	C9H15N3O11P2	[C@H]1(O[C@@H]([C@H]([C@H]1O)O)COP(=O)(OP(=O)(O)O)O)n1c(=O)nc(cc1)N	0.84	-6.078	403.176
C00113	PQQ; Pyrrolo-quinoline quinone; Pyrroloquinoline-quinone; Pyrroloquinoline quinone; 4,5-Dioxo-4,5-dihydro-1H-pyrrolo[2,3-f]quinoline-2,7,9-tricarboxylate; Methoxatin	C14H6N2O8	c12c(c(cc(n1)C(=O)O)C(=O)O)c1c(C(=O)C2=O)cc([nH]1)C(=O)O	-2.592	-3.336	330.206
C00114	Choline; Bilineurine	C5H14NO	C[N+](CCO)(C)C	-1.069	-1.575	104.171
C00116	Glycerol; Glycerin; 1,2,3-Trihydroxypropane; 1,2,3-Propanetriol	C3H8O3	C(CO)(CO)O	0.907	-1.409	92.0938
C00117	D-Ribose 5-phosphate; Ribose 5-phosphate	C5H11O8P	P(=O)(OC[C@@H]1[C@H]([C@H](C(O1)O)O)O)(O)O	1.229	-3.56	230.11
C00118	D-Glyceraldehyde 3-phosphate; (2R)-2-Hydroxy-3-(phosphonooxy)-propanal; Glyceraldehyde 3-phosphate	C3H7O6P	O=C[C@@H](COP(=O)(O)O)O	0.915	-2.834	170.058
C00119	5-Phospho-alpha-D-ribose 1-diphosphate; 5-Phosphoribosyl diphosphate; 5-Phosphoribosyl 1-pyrophosphate; PRPP	C5H13O14P3	[C@@H]1(O[C@@H]([C@H]([C@H]1O)O)COP(=O)(O)O)OP(=O)(OP(=O)(O)O)O	2.476	-6.931	390.07
C00120	Biotin; D-Biotin; Vitamin H; Coenzyme R	C10H16N2O3S	[C@H]12[C@@H](NC(=O)N2)CS[C@H]1CCCCC(=O)O	-1.669	-0.77	244.311
C00121	D-Ribose	C5H10O5	[C@H]1([C@H]([C@H](C(O1)O)O)O)CO	0.745	-2.003	150.13
C00122	Fumarate; Fumaric acid; trans-Butenedioic acid	C4H4O4	C(=O)(/C=C/C(=O)O)O	-0.794	-2.71	116.072
C00123	L-Leucine; 2-Amino-4-methylvaleric acid; (2S)-alpha-2-Amino-4-methylvaleric acid; (2S)-alpha-Leucine	C6H13NO2	[C@H](CC(C)C)(C(=O)O)N	-1.034	-1.929	131.173
C00124	D-Galactose; D-Galactopyranose	C6H12O6	[C@H]1([C@@H]([C@@H]([C@H](C(O1)O)O)O)O)CO	0.663	-2.514	180.156
C00127	Glutathione disulfide; GSSG; Oxiglutatione; Oxidized glutathione	C20H32N6O12S2	OC(=O)[C@H](CCC(=O)N[C@H](C(=O)NCC(=O)O)CSSC[C@@H](C(=O)NCC(=O)O)NC(=O)CC[C@@H](C(=O)O)N)N	-3.613	-12.331	612.631
C00128	CMP-N-acetylneuraminate; CMP-N-acetyl-beta-neuraminate	C20H31N4O16P	[C@@]1(O[C@H]([C@@H]([C@H](C1)O)NC(=O)C)[C@@H]([C@@H](CO)O)O)(OP(=O)(OC[C@H]1O[C@H]([C@@H]([C@@H]1O)O)n1c(=O)nc(cc1)N)O)C(=O)O	-0.153	-6.917	614.451
C00129	Isopentenyl diphosphate; delta3-Isopentenyl diphosphate; delta3-Methyl-3-butenyl diphosphate	C5H12O7P2	P(=O)(OP(=O)(O)O)(OCCC(=C)C)O	0.735	-2.296	246.092
C00130	IMP; Inosinic acid; Inosine monophosphate; Inosine 5-monophosphate; Inosine 5-phosphate; 5-Inosinate; 5-Inosinic acid; 5-Inosine monophosphate; 5-IMP	C10H13N4O8P	n1(c2c(nc1)c(=O)[nH]cn2)[C@@H]1O[C@@H]([C@H]([C@H]1O)O)COP(=O)(O)O	-0.041	-3.909	348.206
C00131	dATP; 2-Deoxyadenosine 5-triphosphate; Deoxyadenosine 5-triphosphate; Deoxyadenosine triphosphate	C10H16N5O12P3	n1(c2c(nc1)c(ncn2)N)[C@@H]1O[C@@H]([C@H](C1)O)COP(=O)(OP(=O)(OP(=O)(O)O)O)O	1.685	-6.163	491.182
C00132	Methanol; Methyl alcohol; CH3OH	CH4O	CO	0.748	-0.359	32.0419
C00133	D-Alanine; D-2-Aminopropionic acid; D-Ala	C3H7NO2	OC(=O)[C@@H](C)N	-0.111	-3.161	89.0932
C00134	Putrescine; 1,4-Butanediamine; 1,4-Diaminobutane; Tetramethylenediamine; Butane-1,4-diamine	C4H12N2	C(CCN)CN	-0.416	-2.765	88.1515
C00135	L-Histidine; (S)-alpha-Amino-1H-imidazole-4-propionic acid	C6H9N3O2	c1nc(c[nH]1)C[C@@H](C(=O)O)N	-0.594	-2.509	155.155
C00136	Butanoyl-CoA; Butyryl-CoA	C25H42N7O17P3S	C(C(=O)SCCNC(=O)CCNC(=O)[C@@H](C(COP(=O)(O)OP(=O)(OC[C@@H]1[C@H]([C@H]([C@@H](O1)n1c2c(nc1)c(ncn2)N)O)OP(=O)(O)O)O)(C)C)O)CC	-0.816	-6.277	837.624
C00137	myo-Inositol; D-myo-Inositol; 1D-myo-Inositol; L-myo-Inositol; 1L-myo-Inositol; meso-Inositol; Inositol; Dambose; Cyclohexitol; Meat sugar; Bios I	C6H12O6	[C@@H]1([C@@H]([C@H]([C@@H]([C@H]([C@H]1O)O)O)O)O)O	0.343	-3.065	180.156
C00140	N-Acetyl-D-glucosamine; N-Acetylchitosamine; 2-Acetamido-2-deoxy-D-glucose; GlcNAc	C8H15NO6	[C@H]1([C@H]([C@@H]([C@H](OC1O)CO)O)O)NC(=O)C	0.059	-2.782	221.208
C00141	3-Methyl-2-oxobutanoic acid; 3-Methyl-2-oxobutyric acid; 3-Methyl-2-oxobutanoate; 2-Oxo-3-methylbutanoate; 2-Oxoisovalerate; 2-Oxoisopentanoate; alpha-Ketovaline; 2-Ketovaline; 2-Keto-3-methylbutyric acid	C5H8O3	C(=O)(C(C)C)C(=O)O	-1.079	-0.673	116.115
C00143	5,10-Methylenetetrahydrofolate; (6R)-5,10-Methylenetetrahydrofolate; 5,10-Methylene-THF	C20H23N7O6	N12c3c(NC[C@@H]1CN(C2)c1ccc(cc1)C(=O)NC(CCC(=O)O)C(=O)O)nc([nH]c3=O)N	-1.653	-2.135	457.44
C00144	GMP; Guanosine 5-phosphate; Guanosine monophosphate; Guanosine 5-monophosphate; Guanylic acid	C10H14N5O8P	c12n([C@@H]3O[C@@H]([C@H]([C@H]3O)O)COP(=O)(O)O)cnc1c(=O)[nH]c(n2)N	0.076	-3.937	363.221
C00146	Phenol; Benzenol; Hydroxybenzene; Phenic acid; Phenylic acid	C6H6O	c1(ccccc1)O	-0.897	1.587	94.1112
C00147	Adenine; 6-Aminopurine	C5H5N5	c12c(ncnc1N)[nH]cn2	-0.299	-0.442	135.127
C00148	L-Proline; 2-Pyrrolidinecarboxylic acid	C5H9NO2	C1CC[C@H](N1)C(=O)O	-0.335	-2.843	115.13
C00149	(S)-Malate; L-Malate; L-Apple acid; L-Malic acid; L-2-Hydroxybutanedioic acid; Malate; Malic acid	C4H6O5	[C@H](CC(=O)O)(C(=O)O)O	-0.359	-3.877	134.087
C00152	L-Asparagine; 2-Aminosuccinamic acid	C4H8N2O3	[C@H](CC(=O)N)(C(=O)O)N	-0.342	-4.407	132.118
C00153	Nicotinamide; Nicotinic acid amide; Niacinamide; Vitamin PP	C6H6N2O	c1(cccnc1)C(=O)N	-1.053	-0.319	122.125
C00154	Palmitoyl-CoA; Hexadecanoyl-CoA	C37H66N7O17P3S	C(C(=O)SCCNC(=O)CCNC(=O)[C@@H](C(COP(=O)(O)OP(=O)(OC[C@@H]1[C@H]([C@H]([C@@H](O1)n1c2c(nc1)c(ncn2)N)O)OP(=O)(O)O)O)(C)C)O)CCCCCCCCCCCCCC	-6.655	-0.802	1005.94
C00155	L-Homocysteine; L-2-Amino-4-mercaptobutyric acid; Homocysteine	C4H9NO2S	OC(=O)[C@H](CCS)N	0.307	-3.015	135.185
C00156	4-Hydroxybenzoate; Hydroxybenzoic acid; 4-Hydroxybenzoic acid; Hydroxybenzenecarboxylic acid	C7H6O3	c1(C(=O)O)ccc(cc1)O	-1.092	-0.236	138.121
C00158	Citrate; Citric acid; 2-Hydroxy-1,2,3-propanetricarboxylic acid; 2-Hydroxytricarballylic acid	C6H8O7	OC(=O)CC(CC(=O)O)(C(=O)O)O	-0.389	-3.85	192.124
C00159	D-Mannose; Mannose; Seminose; Carubinose	C6H12O6	[C@H]1([C@H]([C@@H]([C@@H](C(O1)O)O)O)O)CO	0.663	-2.514	180.156
C00160	Glycolate; Glycolic acid; Hydroxyacetic acid	C2H4O3	C(=O)(CO)O	0.48	-2.348	76.0514
C00163	Propanoate; Propionate; Propanoic acid; Propionic acid	C3H6O2	C(=O)(CC)O	-0.086	-0.977	74.0785
C00164	Acetoacetate; 3-Oxobutanoic acid; beta-Ketobutyric acid; Acetoacetic acid	C4H6O3	C(=O)(CC(=O)O)C	-0.355	-1.766	102.089
C00166	Phenylpyruvate; Phenylpyruvic acid; alpha-Ketohydrocinnamic acid; keto-Phenylpyruvate; 3-Phenyl-2-oxopropanoate; 2-Oxo-3-phenylpropanoate	C9H8O3	c1(ccccc1)CC(=O)C(=O)O	-2.25	-0.101	164.158
C00167	UDP-glucuronate; UDPglucuronate; UDP-D-glucuronate; UDP-alpha-D-glucuronate	C15H22N2O18P2	[C@@H]1(n2c(=O)[nH]c(=O)cc2)O[C@@H]([C@H]([C@H]1O)O)COP(=O)(OP(=O)(O[C@H]1O[C@@H]([C@H]([C@@H]([C@H]1O)O)O)C(=O)O)O)O	0.31	-8.59	580.285
C00168	Hydroxypyruvate; Hydroxypyruvic acid; 3-Hydroxypyruvate; 3-Hydroxypyruvic acid	C3H4O4	C(=O)(C(=O)O)CO	-0.129	-2.474	104.061
C00169	Carbamoyl phosphate	CH4NO5P	P(=O)(OC(=O)N)(O)O	0.583	-2.692	141.02
C00170	5-Methylthioadenosine; Methylthioadenosine; S-Methyl-5-thioadenosine; 5-Methylthioadenosine; 5-Deoxy-5-(methylthio)adenosine; Thiomethyladenosine; MTA	C11H15N5O3S	[C@H]1(O[C@@H]([C@H]([C@H]1O)O)CSC)n1c2c(nc1)c(ncn2)N	-1.545	-0.728	297.334
C00175	Cobalt ion; Cobalt(2+); Co2+; Co(II)	Co	[Co+2]	1.84	0	58.9332
C00177	Cyanide ion; Prussiate; CN-; Cyano; Cyanide	CN	N#[C-]	1.004	0.097	26.0174
C00178	Thymine; 5-Methyluracil	C5H6N2O2	c1(=O)c(c[nH]c(=O)[nH]1)C	-0.432	-0.565	126.113
C00179	Agmatine; (4-Aminobutyl) guanidine	C5H14N4	C(NC(=N)N)CCCN	0.082	-2.074	130.191
C00180	Benzoate; Benzoic acid; Benzenecarboxylic acid; Phenylformic acid; Dracylic acid	C7H6O2	c1(ccccc1)C(=O)O	-1.436	-0.013	122.121
C00181	D-Xylose; Wood sugar	C5H10O5	[C@H]1([C@H](C(OC[C@H]1O)O)O)O	0.668	-2.003	150.13
C00183	L-Valine; 2-Amino-3-methylbutyric acid	C5H11NO2	[C@H](C(C)C)(C(=O)O)N	-0.722	-2.318	117.146
C00184	Glycerone; Dihydroxyacetone; 1,3-Dihydroxyacetone; 1,3-Dihydroxy-2-propanone; 1,3-Dihydroxypropan-2-one	C3H6O3	C(=O)(CO)CO	0.668	-1.448	90.0779
C00185	Cellobiose; 1-beta-D-Glucopyranosyl-4-D-glucopyranose	C12H22O11	[C@@H]1([C@H](OC([C@@H]([C@H]1O)O)O)CO)O[C@@H]1O[C@@H]([C@H]([C@@H]([C@H]1O)O)O)CO	0.76	-4.261	342.296
C00186	(S)-Lactate; L-Lactate; L-Lactic acid	C3H6O3	[C@@H](C(=O)O)(C)O	-0.117	-1.863	90.0779
C00187	Cholesterol; Cholest-5-en-3beta-ol	C27H46O	[C@H]12[C@H]3[C@@H]([C@@]4(C(=CC3)C[C@H](CC4)O)C)CC[C@@]1([C@H](CC2)[C@@H](CCCC(C)C)C)C	-8.837	7.376	386.654
C00188	L-Threonine; 2-Amino-3-hydroxybutyric acid	C4H9NO3	OC(=O)[C@H]([C@@H](C)O)N	-0.28	-3.67	119.119
C00189	Ethanolamine; Aminoethanol; 2-Hydroxyethylamine	C2H7NO	C(CO)N	0.717	-2.162	61.0831
C00190	UDP-D-xylose; UDP-xylose; UDP-alpha-D-xylose	C14H22N2O16P2	C1(n2c(=O)[nH]c(=O)cc2)O[C@@H]([C@H]([C@H]1O)O)COP(=O)(OP(=O)(O[C@@H]1[C@@H]([C@H]([C@@H](CO1)O)O)O)O)O	1.211	-6.733	536.276
C00191	D-Glucuronate; Glucuronic acid; Glucuronate	C6H10O7	[C@H]1([C@H]([C@@H]([C@H](C(O1)O)O)O)O)C(=O)O	-0.152	-3.86	194.139
C00192	Hydroxylamine; NH2OH	NH3O	NO	0.872	-0.673	33.0299
C00193	Aromatic aldehyde	C7H6O	c1(ccccc1)C=O	-1.561	1.589	106.122
C00194	Cobamide coenzyme; Adenosylcobalamin; Adenosylcob(III)alamin; Deoxyadenosylcobalamin; Cobamamide; Vitamin B12 coenzyme; 5,6-Dimethylbenzimidazolyl-5-deoxyadenosyl-cobamide; (5-Deoxy-5-adenosyl)cobamide coenzyme; (5,6-Dimethylbenzimidazolyl)cobamide coenzyme; alpha-(5,6-Dimethylbenzimidazolyl)cobamide coenzyme; 5-Deoxy-5-adenosylcobalamin; 5-Deoxy-5-adenosyl vitamin B12; 5-Deoxy-5-adenosyl-5,6-dim…	C72H100CoN18O17P	[Co+](N1C2[C@@]3(N=C([C@H]([C@@]3(CC(=O)N)C)CCC(=O)N)C(=C3N=C([C@H]([C@@]3(CC(=O)N)C)CCC(=O)N)C=C3N=C(C(=C1[C@@]([C@H]2CC(=O)N)(CCC(=O)NC[C@H](OP(=O)(O[C@H]1[C@H]([C@@H](n2cnc4c2cc(c(c4)C)C)O[C@@H]1CO)O)[O-])C)C)C)[C@H](C3(C)C)CCC(=O)N)C)C)C[C@H]1O[C@H]([C@@H]([C@@H]1O)O)n1c2c(nc1)c(ncn2)N	-10.267	-2.438	1579.58
C00196	2,3-Dihydroxybenzoate; 2,3-Dihydroxybenzoic acid	C7H6O4	c1(c(c(ccc1)O)O)C(=O)O	-0.683	-0.498	154.12
C00197	3-Phospho-D-glycerate; D-Glycerate 3-phosphate; 3-Phospho-(R)-glycerate; 3-Phosphoglycerate	C3H7O7P	P(=O)(OC[C@H](C(=O)O)O)(O)O	0.716	-4.204	186.057
C00198	D-Glucono-1,5-lactone; Gluconic lactone; Gluconic acid lactone; 1,5-Gluconolactone; delta-Gluconolactone; D-Gluconolactone; Gluconolactone	C6H10O6	[C@H]1([C@H]([C@@H]([C@H](C(=O)O1)O)O)O)CO	0.23	-2.229	178.14
C00199	D-Ribulose 5-phosphate	C5H11O8P	[C@@H]([C@@H](COP(=O)(O)O)O)(C(=O)CO)O	0.99	-4.001	230.11
C00202	Isoflurophate; Diisopropyl fluorophosphate; DFP	C6H14FO3P	P(=O)(OC(C)C)(OC(C)C)F	-1.205	1.351	184.146
C00204	2-Dehydro-3-deoxy-D-gluconate; 2-Keto-3-deoxy-D-gluconate	C6H10O6	C([C@H]([C@H](CC(=O)C(=O)O)O)O)O	-0.284	-3.239	178.14
C00206	dADP; 2-Deoxyadenosine 5-diphosphate	C10H15N5O9P2	n1(c2c(nc1)c(ncn2)N)[C@@H]1O[C@@H]([C@H](C1)O)COP(=O)(OP(=O)(O)O)O	0.864	-4.797	411.202
C00207	Acetone; Dimethyl ketone; 2-Propanone	C3H6O	C(=O)(C)C	-0.118	-0.105	58.0791
C00208	Maltose; Malt sugar; alpha-D-Glucopyranosyl-(1->4)-D-glucopyranose	C12H22O11	[C@H]1([C@H](OC([C@@H]([C@H]1O)O)O)CO)O[C@H]1O[C@@H]([C@H]([C@@H]([C@H]1O)O)O)CO	0.76	-4.261	342.296
C00209	Oxalate; Oxalic acid; Ethanedioic acid	C2H2O4	C(=O)(C(=O)O)O	-0.553	-3.359	90.0349
C00212	Adenosine	C10H13N5O4	n1(c2c(nc1)c(ncn2)N)[C@@H]1O[C@@H]([C@H]([C@H]1O)O)CO	-0.386	-1.881	267.241
C00213	Sarcosine; N-Methylglycine	C3H7NO2	C(C(=O)O)NC	0.111	-3.439	89.0932
C00214	Thymidine; Deoxythymidine	C10H14N2O5	[C@H]1(O[C@@H]([C@H](C1)O)CO)n1c(=O)[nH]c(=O)c(c1)C	-0.208	-1.238	242.229
C00216	D-Arabinose	C5H10O5	[C@@H]1([C@@H](C(OC[C@H]1O)O)O)O	0.668	-2.003	150.13
C00217	D-Glutamate; D-Glutamic acid; D-Glutaminic acid; D-2-Aminoglutaric acid	C5H9NO4	[C@@H](CCC(=O)O)(C(=O)O)N	-0.464	-4.92	147.129
C00218	Methylamine; Methanamine	CH5N	CN	0.689	-1.651	31.0571
C00219	Arachidonate; Arachidonic acid; (5Z,8Z,11Z,14Z)-Icosatetraenoic acid; cis-5,8,11,14-Eicosatetraenoic acid	C20H32O2	C(=C\C/C=C\C/C=C\CCCCC)\C/C=C\CCCC(=O)O	-8.066	4.999	304.467
C00221	beta-D-Glucose	C6H12O6	[C@H]1([C@H]([C@@H]([C@H]([C@@H](O1)O)O)O)O)CO	0.663	-2.514	180.156
C00222	3-Oxopropanoate; Malonate semialdehyde	C3H4O3	C(C(=O)O)C=O	-0.036	-1.844	88.0621
C00223	p-Coumaroyl-CoA; 4-Coumaroyl-CoA; 4-Hydroxycinnamoyl-CoA	C30H42N7O18P3S	C(=C\c1ccc(cc1)O)/C(=O)SCCNC(=O)CCNC(=O)[C@@H](C(COP(=O)(O)OP(=O)(OC[C@@H]1[C@H]([C@H]([C@@H](O1)n1c2c(nc1)c(ncn2)N)O)OP(=O)(O)O)O)(C)C)O	-2.206	-5.51	913.677
C00224	Adenylyl sulfate; Adenosine 5-phosphosulfate; APS; 5-Adenylyl sulfate	C10H14N5O10PS	n1(c2c(nc1)c(ncn2)N)[C@@H]1O[C@@H]([C@H]([C@H]1O)O)COP(=O)(OS(=O)(=O)O)O	-0.314	-5.986	427.284
C00227	Acetyl phosphate	C2H5O5P	P(=O)(OC(=O)C)(O)O	0.498	-2.075	140.032
C00230	3,4-Dihydroxybenzoate; 3,4-Dihydroxybenzoic acid; Protocatechuate; Protocatechuic acid	C7H6O4	c1(cc(c(cc1)O)O)C(=O)O	-0.703	-0.482	154.12
C00231	D-Xylulose 5-phosphate	C5H11O8P	[C@H]([C@@H](COP(=O)(O)O)O)(C(=O)CO)O	0.99	-4.001	230.11
C00232	Succinate semialdehyde; Succinic semialdehyde; 4-Oxobutanoate	C4H6O3	C(C(=O)O)CC=O	-0.247	-1.785	102.089
C00233	4-Methyl-2-oxopentanoate; 2-Oxoisocaproate	C6H10O3	C(=O)(CC(C)C)C(=O)O	-1.285	-0.424	130.142
C00234	10-Formyltetrahydrofolate; 10-Formyl-THF	C20H23N7O7	[nH]1c(nc2c(c1=O)N[C@H](CN2)CN(c1ccc(cc1)C(=O)N[C@@H](CCC(=O)O)C(=O)O)C=O)N	-2.974	-4.793	473.439
C00235	Dimethylallyl diphosphate; 2-Isopentenyl diphosphate; delta2-Isopentenyl diphosphate; Dimethylallyl pyrophosphate; DMAPP; Monoprenyl diphosphate; Prenyl diphosphate	C5H12O7P2	P(=O)(OP(=O)(O)O)(OC/C=C(/C)C)O	0.626	-2.199	246.092
C00236	3-Phospho-D-glyceroyl phosphate; 1,3-Bisphospho-D-glycerate; (R)-2-Hydroxy-3-(phosphonooxy)-1-monoanhydride with phosphoric propanoic acid; D-Glycerate 1,3-diphosphate	C3H8O10P2	P(=O)(OC(=O)[C@@H](COP(=O)(O)O)O)(O)O	1.272	-4.64	266.037
C00237	CO; Carbon monoxide	CO	[OH2+]#[C-]	1.562	-0.038	28.0101
C00239	dCMP; Deoxycytidylic acid; Deoxycytidine monophosphate; Deoxycytidylate; 2-Deoxycytidine 5-monophosphate	C9H14N3O7P	n1([C@@H]2O[C@@H]([C@H](C2)O)COP(=O)(O)O)c(=O)nc(cc1)N	0.29	-3.187	307.197
C00242	Guanine; 2-Amino-6-hydroxypurine	C5H5N5O	c12c(c(=O)[nH]c(n1)N)nc[nH]2	-0.194	-0.941	151.126
C00243	Lactose; 1-beta-D-Galactopyranosyl-4-D-glucopyranose; beta-D-Gal-(1->4)-D-Glc; Milk sugar	C12H22O11	[C@@H]1([C@H](OC([C@@H]([C@H]1O)O)O)CO)O[C@@H]1O[C@@H]([C@@H]([C@@H]([C@H]1O)O)O)CO	0.76	-4.261	342.296
C00244	Nitrate; Nitric acid	HNO3	N(=O)(=O)O	-1.018	-0.141	63.0128
C00245	Taurine; 2-Aminoethanesulfonic acid; Aminoethylsulfonic acid	C2H7NO3S	C(S(=O)(=O)O)CN	0.233	-4.493	125.147
C00246	Butanoic acid; Butanoate; Butyrate; Butyric acid	C4H8O2	C(C(=O)O)CC	-0.449	-0.524	88.1051
C00247	L-Sorbose; L-xylo-Hexulose	C6H12O6	C1([C@H]([C@@H]([C@H](CO1)O)O)O)(CO)O	1.121	-2.564	180.156
C00248	Lipoamide; Thioctic acid amide	C8H15NOS2	S1SCCC1CCCCC(=O)N	-2.936	1.631	205.341
C00249	Hexadecanoic acid; Hexadecanoate; Hexadecylic acid; Palmitic acid; Palmitate; Cetylic acid	C16H32O2	C(CCCCCCCCCC)CCCCC(=O)O	-6.662	4.944	256.424
[truncated: 6,268 more rows]
