# Supplementary material for: Phosphates as Energy Sources to Expand Metabolic Networks
Source: Life (Basel). 2019 May 22;9(2):43. doi: 10.3390/life9020043 (PMC6617280; doi:10.3390/life9020043)
Supplement: Supplementary file 1 [file life-09-00043-s001.zip › Supplementary File/Table S3 Phosphorus-Dependent Network.xlsx]

## Sheet: Reactions
Table S3A Reactions in Phosphorus-Dependent Network
ID	Formula (ID)	Formula (Name)	KEGG Enzyme	Enzyme Name	KEGG Orthology	Standard Molar Free Energy in pH 7, ionic strength 0.1 M (kJ/mol)
R00004	C00013 + C00001 <=> 2 C00009	Diphosphate + H2O <=> 2 Orthophosphate	3.6.1.1	diphosphate phosphohydrolase; pyrophosphate phosphohydrolase		-15.8
R00005	C01010 + C00001 <=> 2 C00011 + 2 C00014	Urea-1-carboxylate + H2O <=> 2 CO2 + 2 Ammonia	3.5.1.54	urea-1-carboxylate amidohydrolase	K01457; K14541	-78.5
R00006	C00900 + C00011 <=> 2 C00022	2-Acetolactate + CO2 <=> 2 Pyruvate	2.2.1.6	pyruvate:pyruvate acetaldehydetransferase (decarboxylating); 2-acetolactate pyruvate-lyase (carboxylating)	K01652; K01653; K11258	32.3
R00008	C06033 <=> 2 C00022	Parapyruvate <=> 2 Pyruvate	4.1.3.17	4-hydroxy-4-methyl-2-oxoglutarate pyruvate-lyase (pyruvate-forming)	K10218	16.3
R00010	C01083 + C00001 <=> 2 C00031	alpha,alpha-Trehalose + H2O <=> 2 D-Glucose	3.2.1.28	alpha,alpha-trehalose glucohydrolase	K01194	-11.7
R00013	2 C00048 <=> C01146 + C00011	2 Glyoxylate <=> 2-Hydroxy-3-oxopropanoate + CO2	4.1.1.47	glyoxylate carboxy-lyase (dimerizing; tartronate-semialdehyde-forming)	K01608	-19.6
R00015	2 C00089 <=> C00031 + C03661	2 Sucrose <=> D-Glucose + 1F-beta-D-Fructosylsucrose	2.4.1.99	sucrose:sucrose 1'-beta-D-fructosyltransferase; sucrose:sucrose 1F-beta-D-fructosyltransferase		-6.1
R00022	C01674 + C00001 <=> 2 C00140	Chitobiose + H2O <=> 2 N-Acetyl-D-glucosamine	3.2.1.52	chitobiose N-acetylglucosaminohydrolase	K01207; K12373	-13.8
R00024	C01182 + C00011 + C00001 <=> 2 C00197	D-Ribulose 1,5-bisphosphate + CO2 + H2O <=> 2 3-Phospho-D-glycerate	4.1.1.39	3-phospho-D-glycerate carboxy-lyase (dimerizing; D-ribulose-1,5-bisphosphate-forming)	K01601; K01602	-28.4
R00026	C00185 + C00001 <=> 2 C00221	Cellobiose + H2O <=> 2 beta-D-Glucose	3.2.1.21	cellobiose glucohydrolase	K01188; K05349; K05350	-12.9
R00028	C00208 + C00001 <=> 2 C00031	Maltose + H2O <=> 2 D-Glucose	3.2.1.20	maltose glucohydrolase	K01187; K12047; K12316; K12317	-14.6
R00131	C00086 + C00001 <=> C00011 + 2 C00014	Urea + H2O <=> CO2 + 2 Ammonia	3.5.1.5	Urea amidohydrolase	K01427; K01428; K01429; K01430; K14048	-29.9
R00132	C01353 <=> C00011 + C00001	Carbonic acid <=> CO2 + H2O	4.2.1.1	carbonate hydro-lyase (carbon-dioxide-forming); carbonic acid hydro-lyase	K01672; K01673; K01674	3.2
R00138	C00536 + C00001 <=> C00013 + C00009	Triphosphate + H2O <=> Diphosphate + Orthophosphate	3.6.1.25	Triphosphate phosphohydrolase
R00152	C01326 + 2 C00001 <=> C00014 + C00058	Hydrogen cyanide + 2 H2O <=> Ammonia + Formate		hydrogen cyanide aminohydrolase	K18282
R00173	C00018 + C00001 <=> C00250 + C00009	Pyridoxal phosphate + H2O <=> Pyridoxal + Orthophosphate	3.1.3.74	pyridoxal-5'-phosphate phosphohydrolase	K07758; K13248	-12.4
R00195	C06393 + C00001 <=> C00022 + 2 C00014	2,3-Diaminopropanoate + H2O <=> Pyruvate + 2 Ammonia	4.3.1.15	2,3-diaminopropanoate ammonia-lyase (adding water; pyruvate-forming)		-5.5
R00208	C00074 + C00001 <=> C00022 + C00009	Phosphoenolpyruvate + H2O <=> Pyruvate + Orthophosphate	3.1.3.60	Phosphoenolpyruvate phosphohydrolase		-54.1
R00213	C03015 + C00001 <=> C00022 + 2 C00014 + C00011	O-Carbamoyl-L-serine + H2O <=> Pyruvate + 2 Ammonia + CO2	4.3.1.13	O-carbamoyl-L-serine ammonia-lyase (decarboxylating; pyruvate-forming)
R00217	C00036 <=> C00022 + C00011	Oxaloacetate <=> Pyruvate + CO2	1.1.1.38; 1.1.1.40; 4.1.1.3	oxaloacetate carboxy-lyase (pyruvate-forming)	K01003; K01571; K01572; K01573	-17.3
R00218	C03248 + C00001 <=> C00022 + C00011	Acetylenedicarboxylate + H2O <=> Pyruvate + CO2	4.1.1.78	acetylenedicarboxylate carboxy-lyase (pyruvate-forming)
R00219	C00022 + C00011 <=> C03981	Pyruvate + CO2 <=> 2-Hydroxyethylenedicarboxylate		2-Hydroxyethylenedicarboxylate carboxy-lyase (pyruvate-forming)		23
R00220	C00065 <=> C00022 + C00014	L-Serine <=> Pyruvate + Ammonia	4.3.1.17; 4.3.1.19	L-serine ammonia-lyase	K01752; K01754; K17989	-28.7
R00221	C00740 <=> C00022 + C00014	D-Serine <=> Pyruvate + Ammonia	4.3.1.18	D-serine ammonia-lyase	K01753; K20498	-27.8
R00223	C00716 <=> C00022 + C00014	Serine <=> Pyruvate + Ammonia	4.3.1.15	serine ammonia-lyase (pyruvate-forming)		-28.9
R00224	C00022 <=> C00084 + C00011	Pyruvate <=> Acetaldehyde + CO2	4.1.1.1	pyruvate carboxy-lyase (acetaldehyde-forming)		-18.3
R00226	C06010 + C00011 <=> 2 C00022	(S)-2-Acetolactate + CO2 <=> 2 Pyruvate	2.2.1.6	pyruvate:pyruvate acetaldehydetransferase (decarboxylating); (S)-2-acetolactate pyruvate-lyase (carboxylating)	K01652; K01653; K11258	32.3
R00254	C00025 + C00014 + C00011 <=> C05829 + C00001	L-Glutamate + Ammonia + CO2 <=> N-Carbamyl-L-glutamate + H2O	3.5.1.87	N-carbamyl-L-glutamate amidohydrolase		55
R00256	C00064 + C00001 <=> C00025 + C00014	L-Glutamine + H2O <=> L-Glutamate + Ammonia	1.4.1.13; 1.4.7.1; 3.5.1.2; 3.5.1.38; 4.3.3.6; 6.3.4.2; 6.3.5.2; 6.3.5.4; 6.3.5.5	L-glutamine amidohydrolase	K01425; K01954; K01955; K01956; K05597; K11540; K11541	-11.4
R00258	C00041 + C00026 <=> C00022 + C00025	L-Alanine + 2-Oxoglutarate <=> Pyruvate + L-Glutamate	2.6.1.2	L-Alanine:2-oxoglutarate aminotransferase	K00814; K14260; K14272	-0.2
R00260	C00025 <=> C00217	L-Glutamate <=> D-Glutamate	5.1.1.3	glutamate racemase	K01776	0.6
R00261	C00025 <=> C00334 + C00011	L-Glutamate <=> 4-Aminobutanoate + CO2	4.1.1.15	L-glutamate 1-carboxy-lyase (4-aminobutanoate-forming)	K01580	-25
R00262	C03618 <=> C00025	L-threo-3-Methylaspartate <=> L-Glutamate	5.4.99.1	L-threo-3-methylaspartate carboxy-aminomethylmutase	K01846; K19268	-7.4
R00268	C05379 <=> C00026 + C00011	Oxalosuccinate <=> 2-Oxoglutarate + CO2	1.1.1.42	oxalosuccinate carboxy-lyase (2-oxoglutarate-forming)	K00031	-15.5
R00269	C00940 + C00001 <=> C00026 + C00014	2-Oxoglutaramate + H2O <=> 2-Oxoglutarate + Ammonia	3.5.1.111; 3.5.1.3	2-oxoglutaramate amidohydrolase	K08590; K13566	0.3
R00270	C00026 + C00014 <=> C05572 + C00001	2-Oxoglutarate + Ammonia <=> 4-Oxoglutaramate + H2O		NA		41.4
R00272	C00026 <=> C00232 + C00011	2-Oxoglutarate <=> Succinate semialdehyde + CO2	4.1.1.71	2-Oxoglutarate carboxy-lyase		-18.9
R00274	C00027 + 2 C00051 <=> C00127 + 2 C00001	Hydrogen peroxide + 2 Glutathione <=> Glutathione disulfide + 2 H2O	1.11.1.9	glutathione:hydrogen-peroxide oxidoreductase	K00432	-310.1
R00303	C00092 + C00001 <=> C00031 + C00009	D-Glucose 6-phosphate + H2O <=> D-Glucose + Orthophosphate	3.1.3.58; 3.1.3.9	D-Glucose-6-phosphate phosphohydrolase	K01084	-9.1
R00304	C00103 + C00001 <=> C00031 + C00009	D-Glucose 1-phosphate + H2O <=> D-Glucose + Orthophosphate	3.1.3.10	D-Glucose-1-phosphate phosphohydrolase		-16.6
R00306	C00185 + C00001 <=> 2 C00031	Cellobiose + H2O <=> 2 D-Glucose	3.2.1.21; 3.2.1.74	cellobiose glucohydrolase		-12.9
R00307	C00031 <=> C00095	D-Glucose <=> D-Fructose	5.3.1.5	D-glucose aldose-ketose-isomerase		-0.1
R00317	C00227 + C00001 <=> C00033 + C00009	Acetyl phosphate + H2O <=> Acetate + Orthophosphate	3.6.1.7	Acetyl phosphate phosphohydrolase	K01512	-39.8
R00318	C05682 + C00001 <=> C00033 + C00009	Phosphonoacetate + H2O <=> Acetate + Orthophosphate	3.11.1.2	Phosphonoacetate phosphonohydrolase	K19670	-82.3
R00320	C00013 + C00033 <=> C00009 + C00227	Diphosphate + Acetate <=> Orthophosphate + Acetyl phosphate	2.7.2.12	diphosphate:acetate phosphotransferase		24
R00321	C06244 + C00001 <=> C00033 + C00014	Acetamide + H2O <=> Acetate + Ammonia	3.5.1.4	Acetamide amidohydrolase		-22.8
R00324	C02132 + C00001 <=> C00033 + C00022	Acetylpyruvate + H2O <=> Acetate + Pyruvate	3.7.1.6	2,4-dioxopentanoate acetylhydrolase; Acetylpyruvate acetylhydrolase		-57.3
R00325	C02614 <=> C00033 + C00022	(S)-2-Methylmalate <=> Acetate + Pyruvate	4.1.3.22	(2S)-2-hydroxy-2-methylbutanedioate pyruvate-lyase (acetate-forming); (3S)-citramalate pyruvate-lyase		2.2
R00327	C02655 + C00001 <=> C00031 + C00033	6-Acetyl-D-glucose + H2O <=> D-Glucose + Acetate	3.1.1.33	6-Acetyl-D-glucose acetylhydrolase		-28.5
R00338	C00036 + C00001 <=> C00209 + C00033	Oxaloacetate + H2O <=> Oxalate + Acetate	3.7.1.1	Oxaloacetate acetylhydrolase		-51.1
R00339	C00898 <=> C00036 + C00001	(R,R)-Tartaric acid <=> Oxaloacetate + H2O	4.2.1.32	(R,R)-tartrate hydro-lyase (oxaloacetate-forming)	K03779; K03780	-35.3
R00340	C02107 <=> C00036 + C00001	(S,S)-Tartaric acid <=> Oxaloacetate + H2O	4.2.1.81	(S,S)-tartrate hydro-lyase (oxaloacetate-forming)		-35.3
R00345	C00009 + C00036 <=> C00001 + C00074 + C00011	Orthophosphate + Oxaloacetate <=> H2O + Phosphoenolpyruvate + CO2	4.1.1.31	phosphate:oxaloacetate carboxy-lyase (adding phosphate; phosphoenolpyruvate-forming); Orthophosphate:oxaloacetate carboxyl-lyase (phosphorylating)	K01595	36.7
R00346	C00013 + C00036 <=> C00009 + C00074 + C00011	Diphosphate + Oxaloacetate <=> Orthophosphate + Phosphoenolpyruvate + CO2	4.1.1.38	diphosphate:oxaloacetate carboxy-lyase (transphosphorylating; phosphoenolpyruvate-forming); pyrophosphate:oxaloacetate carboxy-lyase (transphosphorylating)	K20370	21
R00347	C03961 <=> C00036 + C00014	erythro-3-Hydroxy-Ls-aspartate <=> Oxaloacetate + Ammonia	4.3.1.20	erythro-3-hydroxy-Ls-aspartate ammonia-lyase (oxaloacetate-forming)		-26.7
R00348	C02362 + C00001 <=> C00036 + C00014	2-Oxosuccinamate + H2O <=> Oxaloacetate + Ammonia	3.5.1.3	2-oxosuccinamate amidohydrolase	K13566	-7
R00350	C04115 <=> C00036 + C00022	4-Carboxy-4-hydroxy-2-oxoadipate <=> Oxaloacetate + Pyruvate	4.1.3.17	4-carboxy-4-hydroxy-2-oxoadipate oxaloacetate-lyase (pyruvate-forming)	K10218	18.9
R00355	C00049 + C00026 <=> C00036 + C00025	L-Aspartate + 2-Oxoglutarate <=> Oxaloacetate + L-Glutamate	2.6.1.1	L-Aspartate:2-oxoglutarate aminotransferase	K00811; K00812; K00813; K11358; K14454; K14455	2.9
R00362	C00158 <=> C00033 + C00036	Citrate <=> Acetate + Oxaloacetate	4.1.3.6	citrate oxaloacetate-lyase (forming acetate from the pro-S carboxymethyl group of citrate); Citrate oxaloacetate-lyase ((pro-3S)-CH2COO- -->acetate)	K01643; K01644; K01646	4.6
R00363	C00036 <=> C03981	Oxaloacetate <=> 2-Hydroxyethylenedicarboxylate	5.3.2.2	Oxaloacetate keto-enol-isomerase		5.7
R00369	C00041 + C00048 <=> C00022 + C00037	L-Alanine + Glyoxylate <=> Pyruvate + Glycine	2.6.1.44	L-Alanine:glyoxylate aminotransferase	K00827; K00830; K14272	-8.3
R00372	C00037 + C00026 <=> C00048 + C00025	Glycine + 2-Oxoglutarate <=> Glyoxylate + L-Glutamate	2.6.1.4; 2.6.1.44	Glycine:2-oxoglutarate aminotransferase	K00827; K00830; K14272	8.1
R00373	C00037 + C00036 <=> C00048 + C00049	Glycine + Oxaloacetate <=> Glyoxylate + L-Aspartate	2.6.1.35	Glycine:oxaloacetate aminotransferase		5.2
R00397	C00049 <=> C00041 + C00011	L-Aspartate <=> L-Alanine + CO2	4.1.1.12	L-aspartate 4-carboxy-lyase (L-alanine-forming)	K09758	-14.2
R00400	C00041 + C00036 <=> C00022 + C00049	L-Alanine + Oxaloacetate <=> Pyruvate + L-Aspartate	2.6.1.12	L-alanine:oxaloacetate aminotransferase		-3.1
R00401	C00041 <=> C00133	L-Alanine <=> D-Alanine	5.1.1.1	alanine racemase	K01775	0
R00409	C04593 <=> C00022 + C00042	(2S,3R)-3-Hydroxybutane-1,2,3-tricarboxylate <=> Pyruvate + Succinate	4.1.3.30	(2S,3R)-3-hydroxybutane-1,2,3-tricarboxylate pyruvate-lyase (succinate-forming)	K03417	9.3
R00411	C05931 + C00001 <=> C00025 + C00042	N-Succinyl-L-glutamate + H2O <=> L-Glutamate + Succinate	3.5.1.96	N-succinyl-L-glutamate amidohydrolase	K05526	-2.5
R00469	C00603 + C00001 <=> C00048 + 2 C00014 + C00011	(S)-Ureidoglycolate + H2O <=> Glyoxylate + 2 Ammonia + CO2	3.5.1.116	(S)-ureidoglycolate amidohydrolase (decarboxylating)	K18151	-24.8
R00470	C01127 <=> C00022 + C00048	4-Hydroxy-2-oxoglutarate <=> Pyruvate + Glyoxylate	4.1.3.16; 4.1.3.42	4-hydroxy-2-oxoglutarate glyoxylate-lyase (pyruvate-forming)	K01625; K18123	17.8
R00471	C05946 <=> C00022 + C00048	(4R)-4-Hydroxy-2-oxoglutarate <=> Pyruvate + Glyoxylate	4.1.3.16	4-hydroxy-2-oxoglutarate glyoxylate-lyase (pyruvate-forming)	K18123	15.4
R00474	C03217 + C00011 <=> C00026 + C00048	2-Hydroxy-3-oxoadipate + CO2 <=> 2-Oxoglutarate + Glyoxylate	2.2.1.5	2-oxoglutarate:glyoxylate succinaldehydetransferase (decarboxylating); 2-Hydroxy-3-oxoadipate glyoxylate-lyase (carboxylating)		28
R00477	C01990 <=> C00036 + C00048	3-Oxalomalate <=> Oxaloacetate + Glyoxylate	4.1.3.13	3-oxalomalate glyoxylate-lyase (oxaloacetate-forming)		18.4
R00478	C03961 <=> C00037 + C00048	erythro-3-Hydroxy-Ls-aspartate <=> Glycine + Glyoxylate	4.1.3.14	erythro-3-hydroxy-Ls-aspartate glyoxylate-lyase (glycine-forming)		1.4
R00479	C00311 <=> C00042 + C00048	Isocitrate <=> Succinate + Glyoxylate	4.1.3.1	isocitrate glyoxylate-lyase (succinate-forming)	K01637	8.6
R00484	C00438 + C00001 <=> C00049 + C00011 + C00014	N-Carbamoyl-L-aspartate + H2O <=> L-Aspartate + CO2 + Ammonia	3.5.1.7	N-Carbamoyl-L-aspartate amidohydrolase		-31.5
R00485	C00152 + C00001 <=> C00049 + C00014	L-Asparagine + H2O <=> L-Aspartate + Ammonia	3.5.1.1; 3.5.1.38; 3.5.5.4	L-Asparagine amidohydrolase	K01424; K05597	-16.4
R00486	C02512 + 2 C00001 <=> C00049 + C00014	3-Cyano-L-alanine + 2 H2O <=> L-Aspartate + Ammonia	3.5.5.4	3-Cyano-L-alanine aminohydrolase	K13035
R00488	C01042 + C00001 <=> C00033 + C00049	N-Acetyl-L-aspartate + H2O <=> Acetate + L-Aspartate	3.5.1.15	N-Acetyl-L-aspartate amidohydrolase	K01437	-12.1
R00489	C00049 <=> C00099 + C00011	L-Aspartate <=> beta-Alanine + CO2	4.1.1.11; 4.1.1.15	L-aspartate 1-carboxy-lyase (beta-alanine-forming)	K01579; K01580; K18933; K18966	-21
R00490	C00049 <=> C00122 + C00014	L-Aspartate <=> Fumarate + Ammonia	4.3.1.1	L-aspartate ammonia-lyase (fumarate-forming)	K01744	13.9
R00491	C00049 <=> C00402	L-Aspartate <=> D-Aspartate	5.1.1.13	aspartate racemase	K01779	4.9
R00494	C00051 + C00001 <=> C01419 + C00025	Glutathione + H2O <=> Cys-Gly + L-Glutamate	3.4.19.13	glutathione gamma-glutamylaminopeptidase	K00681; K18592	-3.3
R00499	C03174 + C00001 <=> C00051 + C00042	S-Succinylglutathione + H2O <=> Glutathione + Succinate	3.1.2.13	S-Succinylglutathione hydrolase		-29.1
R00522	C00209 <=> C00058 + C00011	Oxalate <=> Formate + CO2	4.1.1.2	Oxalate carboxy-lyase	K01569	-17.5
R00524	C00488 + C00001 <=> C00058 + C00014	Formamide + H2O <=> Formate + Ammonia	3.5.1.49	Formamide amidohydrolase	K01455	-31.6
R00525	C01045 + C00001 <=> C00058 + C00025	N-Formyl-L-glutamate + H2O <=> Formate + L-Glutamate	3.5.1.68	N-Formyl-L-glutamate amidohydrolase	K01458	-33.3
R00526	C01044 + C00001 <=> C00058 + C00049	N-Formyl-L-aspartate + H2O <=> Formate + L-Aspartate	3.5.1.15; 3.5.1.8	N-Formyl-L-aspartate amidohydrolase	K01437	-31.6
R00527	C01031 + C00001 <=> C00058 + C00051	S-Formylglutathione + H2O <=> Formate + Glutathione	3.1.2.12	S-Formylglutathione hydrolase	K01070	-14.1
R00576	C00064 + C00022 <=> C00940 + C00041	L-Glutamine + Pyruvate <=> 2-Oxoglutaramate + L-Alanine	2.6.1.15	L-Glutamine:pyruvate aminotransferase		-11.5
R00579	C00064 <=> C00819	L-Glutamine <=> D-Glutamine	5.1.1.10	glutamine racemase		7.7
R00582	C01005 + C00001 <=> C00065 + C00009	O-Phospho-L-serine + H2O <=> L-Serine + Orthophosphate	3.1.3.3	O-phospho-L-serine phosphohydrolase	K01079; K02203; K22305	-10.4
R00584	C00013 + C00065 <=> C00009 + C01005	Diphosphate + L-Serine <=> Orthophosphate + O-Phospho-L-serine	2.7.1.80	diphosphate:L-serine O-phosphotransferase		-5.4
R00585	C00065 + C00022 <=> C00168 + C00041	L-Serine + Pyruvate <=> Hydroxypyruvate + L-Alanine	2.6.1.51	L-Serine:pyruvate aminotransferase	K00830	4
R00588	C00065 + C00048 <=> C00168 + C00037	L-Serine + Glyoxylate <=> Hydroxypyruvate + Glycine	2.6.1.45	L-Serine:glyoxylate aminotransferase	K00830	-4.3
R00589	C00065 <=> C00740	L-Serine <=> D-Serine	5.1.1.10; 5.1.1.18	serine racemase; L-2-Amino-3-hydroxypropionic acid racemase	K12235	-0.9
R00590	C00065 <=> C02218 + C00001	L-Serine <=> Dehydroalanine + H2O	4.3.1.17	L-serine hydro-lyase	K01752; K17989	-3.6
R00602	C00132 + C00027 <=> C00067 + 2 C00001	Methanol + Hydrogen peroxide <=> Formaldehyde + 2 H2O	1.11.1.21; 1.11.1.6; 1.11.1.7	methanol:hydrogen-peroxide oxidoreductase	K00430; K03781; K03782; K11188	-292.3
R00614	2 C00067 + C00001 <=> C00058 + C00132	2 Formaldehyde + H2O <=> Formate + Methanol	1.2.98.1	formaldehyde:formaldehyde oxidoreductase	K17067; K17068	-77.2
R00658	C00631 <=> C00074 + C00001	2-Phospho-D-glycerate <=> Phosphoenolpyruvate + H2O	4.2.1.11	2-phospho-D-glycerate hydro-lyase (phosphoenolpyruvate-forming)	K01689	-4.1
R00661	C00074 <=> C02798	Phosphoenolpyruvate <=> 3-Phosphonopyruvate	5.4.2.9	phosphoenolpyruvate 2,3-phosphonomutase	K01841	14.9
R00747	C03167 + C00001 <=> C00084 + C00009	Phosphonoacetaldehyde + H2O <=> Acetaldehyde + Orthophosphate	3.11.1.1	2-Phosphonoacetaldehyde phosphonohydrolase	K05306	-74.9
R00748	C00346 + C00001 <=> C00084 + C00014 + C00009	Ethanolamine phosphate + H2O <=> Acetaldehyde + Ammonia + Orthophosphate	4.2.3.2	ethanolamine-phosphate phosphate-lyase (deaminating; acetaldehyde-forming)	K14286	-39.8
R00749	C00189 <=> C00084 + C00014	Ethanolamine <=> Acetaldehyde + Ammonia	4.3.1.7	ethanolamine ammonia-lyase (acetaldehyde-forming)	K03735; K03736; K04019	-36.3
R00750	C00084 + C00022 <=> C03589	Acetaldehyde + Pyruvate <=> 4-Hydroxy-2-oxopentanoate	4.1.3.39	4-hydroxy-2-oxopentanoate pyruvate-lyase (acetaldehyde-forming)	K01666; K18365	-10.2
R00751	C00188 <=> C00037 + C00084	L-Threonine <=> Glycine + Acetaldehyde	4.1.2.48; 4.1.2.5	L-threonine acetaldehyde-lyase (glycine-forming)	K01620	9.9
R00753	C00186 <=> C00058 + C00084	(S)-Lactate <=> Formate + Acetaldehyde	4.1.2.36	(S)-lactate acetaldehyde-lyase (formate-forming)		23.3
R00761	C00085 + C00009 <=> C00227 + C00279 + C00001	D-Fructose 6-phosphate + Orthophosphate <=> Acetyl phosphate + D-Erythrose 4-phosphate + H2O	4.1.2.22	D-fructose-6-phosphate D-erythrose-4-phosphate-lyase (adding phosphate; acetyl-phosphate-forming)	K01621	-49.9
R00762	C00354 + C00001 <=> C00085 + C00009	D-Fructose 1,6-bisphosphate + H2O <=> D-Fructose 6-phosphate + Orthophosphate	3.1.3.11	D-Fructose-1,6-bisphosphate 1-phosphohydrolase	K01086; K01622; K02446; K03841; K04041; K11532	-11.4
R00763	C00665 + C00001 <=> C00085 + C00009	beta-D-Fructose 2,6-bisphosphate + H2O <=> D-Fructose 6-phosphate + Orthophosphate	3.1.3.46	beta-D-fructose-2,6-bisphosphate 2-phosphohydrolase		-31.9
R00764	C00013 + C00085 <=> C00009 + C00354	Diphosphate + D-Fructose 6-phosphate <=> Orthophosphate + D-Fructose 1,6-bisphosphate	2.7.1.90	diphosphate:D-fructose-6-phosphate 1-phosphotransferase	K00895; K21071	-4.4
R00765	C00352 + C00001 <=> C00085 + C00014	D-Glucosamine 6-phosphate + H2O <=> D-Fructose 6-phosphate + Ammonia	3.5.99.6	D-glucosamine-6-phosphate aminohydrolase (ketol isomerizing); D-glucosamine-6-phosphate ketol-isomerase(deaminating)	K02564	2.2
R00768	C00064 + C00085 <=> C00025 + C00352	L-Glutamine + D-Fructose 6-phosphate <=> L-Glutamate + D-Glucosamine 6-phosphate	2.6.1.16	L-glutamine:D-fructose-6-phosphate isomerase (deaminating); L-glutamine:D-fructose-6-phosphate aminotransferase (hexose isomerizing)	K00820	-13.7
R00771	C00092 <=> C00085	D-Glucose 6-phosphate <=> D-Fructose 6-phosphate	5.3.1.9	D-glucose-6-phosphate aldose-ketose-isomerase		2.5
R00772	C00275 <=> C00085	D-Mannose 6-phosphate <=> D-Fructose 6-phosphate	5.3.1.8	D-mannose-6-phosphate aldose-ketose-isomerase		-0.7
R00775	C00581 + C00001 <=> C00037 + C00086	Guanidinoacetate + H2O <=> Glycine + Urea	3.5.3.2	Guanidinoacetate amidohydrolase		-28.3
R00776	C00603 <=> C00048 + C00086	(S)-Ureidoglycolate <=> Glyoxylate + Urea	4.3.2.3	(S)-ureidoglycolate urea-lyase (glyoxylate-forming)	K01483; K16856	5.1
R00777	C03139 + C00001 <=> C00049 + C00086	N-Amidino-L-aspartate + H2O <=> L-Aspartate + Urea	3.5.3.14	N-Amidino-L-aspartate amidinohydrolase		-62.6
R00778	C00086 <=> C01566 + C00001	Urea <=> Cyanamide + H2O	4.2.1.69	urea hydro-lyase (cyanamide-forming)	K06035
R00782	C00097 + C00001 <=> C00283 + C00022 + C00014	L-Cysteine + H2O <=> Hydrogen sulfide + Pyruvate + Ammonia	4.4.1.1; 4.4.1.28; 4.4.1.8	L-cysteine hydrogen-sulfide-lyase (deaminating; pyruvate-forming)	K01758; K01760; K14155; K17217; K20021; K22207	-2.7
R00801	C00089 + C00001 <=> C00095 + C00031	Sucrose + H2O <=> D-Fructose + D-Glucose	3.2.1.10; 3.2.1.20; 3.2.1.26; 3.2.1.48	sucrose glucohydrolase	K01182; K01187; K01193; K01203; K12047; K12316; K12317	-24.8
R00802	C00089 + C00001 <=> C02336 + C00267	Sucrose + H2O <=> beta-D-Fructose + alpha-D-Glucose	3.2.1.20; 3.2.1.26; 3.2.1.48	sucrose alpha-glucohydrolase	K01187; K01193; K01203; K12047; K12316; K12317; K15922	-24.8
R00803	C00089 + C00009 <=> C00095 + C00103	Sucrose + Orthophosphate <=> D-Fructose + D-Glucose 1-phosphate	2.4.1.7	sucrose:phosphate alpha-D-glucosyltransferase	K00690	-8.3
R00805	C02591 + C00001 <=> C00089 + C00009	Sucrose 6'-phosphate + H2O <=> Sucrose + Orthophosphate	3.1.3.24	sucrose-6F-phosphate phosphohydrolase	K07024	-15.2
R00810	C00089 <=> C01742	Sucrose <=> Palatinose	5.4.99.11	Sucrose glucosylmutase		-17.5
R00821	C00196 <=> C00090 + C00011	2,3-Dihydroxybenzoate <=> Catechol + CO2	4.1.1.46	2,3-dihydroxybenzoate carboxy-lyase	K14333	-11
R00822	C00230 <=> C00090 + C00011	3,4-Dihydroxybenzoate <=> Catechol + CO2	4.1.1.63	3,4-dihydroxybenzoate carboxy-lyase (catechol-forming); Protocatechuate carboxy-lyase		-11
R00837	C00001 + C00689 <=> C00031 + C00092	H2O + alpha,alpha'-Trehalose 6-phosphate <=> D-Glucose + D-Glucose 6-phosphate	3.2.1.122; 3.2.1.93	alpha,alpha-Trehalose-6-phosphate phosphoglucohydrolase	K01226; K01232	-9.7
R00838	C00001 + C02995 <=> C00031 + C00092	H2O + Maltose 6'-phosphate <=> D-Glucose + D-Glucose 6-phosphate	3.2.1.122	Maltose-6'-phosphate 6-phosphoglucohydrolase	K01232	-19.2
R00839	C04534 + C00001 <=> C00031 + C00092	6-Phospho-beta-D-glucosyl-(1,4)-D-glucose + H2O <=> D-Glucose + D-Glucose 6-phosphate	3.2.1.86	6-phospho-beta-D-glucosyl-(1->4)-D-glucose 6-phosphoglucohydrolase	K01222; K01223	-19.2
R00872	C03267 + C00001 <=> C00095 + C00009	beta-D-Fructose 2-phosphate + H2O <=> D-Fructose + Orthophosphate		D-fructose 2-phosphate phosphatase		-34.2
R00874	C00095 + C00031 <=> C00198 + C00794	D-Fructose + D-Glucose <=> D-Glucono-1,5-lactone + D-Sorbitol	1.1.99.28	D-Glucose:D-fructose oxidoreductase		-15.6
R00877	C00159 <=> C00095	D-Mannose <=> D-Fructose	5.3.1.7	D-mannose aldose-ketose-isomerase		-2.8
R00878	C00267 <=> C00095	alpha-D-Glucose <=> D-Fructose	5.3.1.5	alpha-D-Glucose aldose-ketose-isomerase	K01805	-0.1
R00891	C00065 + C00283 <=> C00097 + C00001	L-Serine + Hydrogen sulfide <=> L-Cysteine + H2O	4.2.1.22	L-serine hydro-lyase (adding hydrogen sulfide, L-cysteine-forming)	K01697; K10150	-26
R00895	C00097 + C00026 <=> C00957 + C00025	L-Cysteine + 2-Oxoglutarate <=> Mercaptopyruvate + L-Glutamate	2.6.1.1; 2.6.1.3	L-Cysteine:2-oxoglutarate aminotransferase		-16.9
R00896	C00097 + C00026 <=> C00957 + C00302	L-Cysteine + 2-Oxoglutarate <=> Mercaptopyruvate + Glutamate	2.6.1.1	L-cysteine:2-oxoglutarate aminotransferase	K00811; K00812; K00813; K11358; K14454; K14455	-10.2
R00897	C00979 + C00283 <=> C00097 + C00033	O-Acetyl-L-serine + Hydrogen sulfide <=> L-Cysteine + Acetate	2.5.1.47; 2.5.1.65	O3-acetyl-L-serine:hydrogen-sulfide 2-amino-2-carboxyethyltransferase; O3-acetyl-L-serine acetate-lyase (adding hydrogen sulfide)	K01738; K10150; K12339; K13034; K17069	-49.2
R00899	C01419 + C00001 <=> C00097 + C00037	Cys-Gly + H2O <=> L-Cysteine + Glycine	3.4.11.1; 3.4.11.2; 3.4.11.23	L-cysteinylglycine dipeptidase	K01255; K01256; K01270; K07751; K11140; K11142; K15428	6.6
R00903	C00097 <=> C00793	L-Cysteine <=> D-Cysteine	5.1.1.10	2-Amino-3-mercaptopropionic acid racemase; cysteine racemase		-9.5
R00905	C02642 + C00001 <=> C00099 + C00011 + C00014	3-Ureidopropionate + H2O <=> beta-Alanine + CO2 + Ammonia	3.5.1.6	3-ureidopropanoate amidohydrolase	K01431; K06016	-57.4
R00907	C00041 + C00222 <=> C00022 + C00099	L-Alanine + 3-Oxopropanoate <=> Pyruvate + beta-Alanine	2.6.1.18	L-Alanine:3-oxopropanoate aminotransferase	K00822	4
R00908	C00099 + C00026 <=> C00222 + C00025	beta-Alanine + 2-Oxoglutarate <=> 3-Oxopropanoate + L-Glutamate	2.6.1.19; 2.6.1.55	beta-alanine:2-oxoglutarate aminotransferase	K00823; K07250; K13524; K15372	-4.2
R00909	C01073 + C00001 <=> C00033 + C00099	N-Acetyl-beta-alanine + H2O <=> Acetate + beta-Alanine	3.5.1.21	N-Acetyl-beta-alanine amidohydrolase		-14.1
R00913	C03065 + C00001 <=> C00099 + C00086	3-Guanidinopropanoate + H2O <=> beta-Alanine + Urea	3.5.3.17	3-Guanidinopropanoate amidinopropionase		-63.8
R00917	C00099 + C00014 <=> C05670 + 2 C00001	beta-Alanine + Ammonia <=> 3-Aminopropiononitrile + 2 H2O		beta-aminopropionitrile aminohydrolase
R00947	C00103 + C00001 <=> C00267 + C00009	D-Glucose 1-phosphate + H2O <=> alpha-D-Glucose + Orthophosphate	3.1.3.10	alpha-D-glucose-1-phosphate phosphohydrolase	K01085; K20866	-16.6
R00952	C00185 + C00009 <=> C00103 + C00031	Cellobiose + Orthophosphate <=> D-Glucose 1-phosphate + D-Glucose	2.4.1.20	cellobiose:phosphate alpha-D-glucosyltransferase	K00702	3.6
R00953	C02048 + C00009 <=> C00031 + C00103	Laminaribiose + Orthophosphate <=> D-Glucose + D-Glucose 1-phosphate	2.4.1.31	3-beta-D-glucosyl-D-glucose:phosphate alpha-D-glucosyltransferase		2.6
R00957	2 C00103 + C00001 <=> C00208 + 2 C00009	2 D-Glucose 1-phosphate + H2O <=> Maltose + 2 Orthophosphate	2.4.1.139	alpha-D-Glucose-1-phosphate:alpha-D-glucose-1-phosphate 4-alpha-D-glucosyltransferase (dephosphorylating)		-18.5
R00959	C00103 <=> C00668	D-Glucose 1-phosphate <=> alpha-D-Glucose 6-phosphate	5.4.2.2; 5.4.2.5	alpha-D-Glucose 1-phosphate 1,6-phosphomutase	K01835; K15778; K15779	-7.4
R00960	2 C00103 <=> C01231 + C00031	2 D-Glucose 1-phosphate <=> alpha-D-Glucose 1,6-bisphosphate + D-Glucose	2.7.1.41	D-Glucose-1-phosphate:D-glucose-1-phosphate 6-phosphotransferase		-6.1
R00995	C00109 + C00011 <=> C06030	2-Oxobutanoate + CO2 <=> Methyloxaloacetate	4.1.1.3	methyloxaloacetate carboxy-lyase (2-oxobutanoate-forming)		23.7
R00996	C00188 <=> C00109 + C00014	L-Threonine <=> 2-Oxobutanoate + Ammonia	4.3.1.19	L-threonine ammonia-lyase (2-oxobutanoate-forming)	K01754; K17989	-24.8
R00997	C01234 + C00001 <=> C00109 + C00014	1-Aminocyclopropane-1-carboxylate + H2O <=> 2-Oxobutanoate + Ammonia	3.5.99.7	1-aminocyclopropane-1-carboxylate aminohydrolase (isomerizing); 1-aminocyclopropane-1-carboxylate endolyase (deaminating)	K01505	25.9
R00999	C01118 + C00001 <=> C00109 + C00042 + C00014	O-Succinyl-L-homoserine + H2O <=> 2-Oxobutanoate + Succinate + Ammonia	2.5.1.48	O-Succinyl-L-homoserine succinate-lyase (deaminating; 2-oxobutanoate-forming)	K01739	-58.1
R01001	C02291 + C00001 <=> C00097 + C00014 + C00109	L-Cystathionine + H2O <=> L-Cysteine + Ammonia + 2-Oxobutanoate	4.4.1.1	L-cystathionine cysteine-lyase (deaminating; 2-oxobutanoate-forming)	K01758; K17217	2.1
R01010	C00111 + C00001 <=> C00184 + C00009	Glycerone phosphate + H2O <=> Glycerone + Orthophosphate	3.1.3.1; 3.1.3.2	Glycerone phosphate phosphohydrolase		-12.7
R01012	C00074 + C00184 <=> C00022 + C00111	Phosphoenolpyruvate + Glycerone <=> Pyruvate + Glycerone phosphate	2.7.1.121	phosphoenolpyruvate:glycerone phosphotransferase	K05878; K05879; K05881	-41.4
R01014	C03394 <=> C00111 + C00067	Erythrulose 1-phosphate <=> Glycerone phosphate + Formaldehyde	4.1.2.2	erythrulose-1-phosphate formaldehyde-lyase (glycerone-phosphate-forming)		19.4
R01015	C00118 <=> C00111	D-Glyceraldehyde 3-phosphate <=> Glycerone phosphate	5.3.1.1	D-glyceraldehyde-3-phosphate aldose-ketose-isomerase	K01803	-5.5
R01016	C00111 <=> C00546 + C00009	Glycerone phosphate <=> Methylglyoxal + Orthophosphate	4.2.3.3	glycerone-phosphate phosphate-lyase (methylglyoxal-forming)	K01734	-56.5
R01056	C00117 <=> C00199	D-Ribose 5-phosphate <=> D-Ribulose 5-phosphate	5.3.1.6	D-ribose-5-phosphate aldose-ketose-isomerase	K01807; K01808	1.9
R01057	C00620 <=> C00117	alpha-D-Ribose 1-phosphate <=> D-Ribose 5-phosphate	5.4.2.2; 5.4.2.7	D-Ribose 1,5-phosphomutase	K01835; K01839; K15778; K15779; K22199	-11.7
R01064	C01286 <=> C00022 + C00118	2-Dehydro-3-deoxy-6-phospho-D-galactonate <=> Pyruvate + D-Glyceraldehyde 3-phosphate	4.1.2.21; 4.1.2.55	2-dehydro-3-deoxy-6-phospho-D-galactonate D-glyceraldehyde-3-phospho-lyase (pyruvate-forming)	K01631; K11395	13.1
R01066	C00673 <=> C00118 + C00084	2-Deoxy-D-ribose 5-phosphate <=> D-Glyceraldehyde 3-phosphate + Acetaldehyde	4.1.2.4	2-deoxy-D-ribose-5-phosphate acetaldehyde-lyase (D-glyceraldehyde-3-phosphate-forming)	K01619	20.2
R01067	C00085 + C00118 <=> C00279 + C00231	D-Fructose 6-phosphate + D-Glyceraldehyde 3-phosphate <=> D-Erythrose 4-phosphate + D-Xylulose 5-phosphate	2.2.1.1	D-Fructose 6-phosphate:D-glyceraldehyde-3-phosphate glycolaldehyde transferase	K00615	10
R01068	C00354 <=> C00111 + C00118	D-Fructose 1,6-bisphosphate <=> Glycerone phosphate + D-Glyceraldehyde 3-phosphate	4.1.2.13	D-fructose-1,6-bisphosphate D-glyceraldehyde-3-phosphate-lyase (glycerone-phosphate-forming)	K01622; K01623; K01624; K11645; K16305; K16306	19.8
R01069	C03785 <=> C00111 + C00118	D-Tagatose 1,6-bisphosphate <=> Glycerone phosphate + D-Glyceraldehyde 3-phosphate	4.1.2.40	D-tagatose 1,6-bisphosphate D-glyceraldehyde-3-phosphate-lyase (glycerone-phosphate-forming)	K01635; K08302; K16371	17.8
R01070	C05378 <=> C00111 + C00118	beta-D-Fructose 1,6-bisphosphate <=> Glycerone phosphate + D-Glyceraldehyde 3-phosphate	4.1.2.13	beta-D-fructose-1,6-bisphosphate D-glyceraldehyde-3-phosphate-lyase (glycerone-phosphate-forming)	K01622; K01623; K01624; K11645; K16305; K16306	17.8
R01081	C00121 <=> C00309	D-Ribose <=> D-Ribulose	5.3.1.20	D-ribose aldose-ketose-isomerase		2.7
R01082	C00149 <=> C00122 + C00001	(S)-Malate <=> Fumarate + H2O	4.2.1.2	(S)-malate hydro-lyase (fumarate-forming)	K01676; K01677; K01678; K01679	3.5
R01085	C02514 + C00001 <=> C00122 + C00022	3-Fumarylpyruvate + H2O <=> Fumarate + Pyruvate	3.7.1.20; 3.7.1.5	3-fumarylpyruvate fumarylhydrolase	K01557; K16164; K16165	-47.3
R01087	C01384 <=> C00122	Maleic acid <=> Fumarate	5.2.1.1	Maleate cis-trans-isomerase	K01799	-6.2
R01109	C01420 + 2 C00051 <=> C00127 + 2 C00736	Cystine + 2 Glutathione <=> Glutathione disulfide + 2 Cysteine	1.8.4.4	Glutathione:cystine oxidoreductase		-1.5
R01113	C00491 + 2 C00051 <=> C00127 + 2 C00097	L-Cystine + 2 Glutathione <=> Glutathione disulfide + 2 L-Cysteine	1.8.4.4	Glutathione:L-cystine oxidoreductase		22.2
R01144	C03716 + C00001 <=> C00036 + C00132	Oxaloacetate 4-methyl ester + H2O <=> Oxaloacetate + Methanol	3.1.1.44	Oxaloacetate-4-methyl-ester oxaloacetohydrolase		-0.3
R01147	C00647 + C00022 <=> C00018 + C00133	Pyridoxamine phosphate + Pyruvate <=> Pyridoxal phosphate + D-Alanine		Pyridoxamine-5'-phosphate:2-oxoglutarate aminotransferase		-1.1
R01148	C00133 + C00026 <=> C00022 + C00217	D-Alanine + 2-Oxoglutarate <=> Pyruvate + D-Glutamate	2.6.1.21	D-Alanine:2-oxoglutarate aminotransferase	K00824	0.4
R01149	C00133 + C00064 <=> C00014 + C03738	D-Alanine + L-Glutamine <=> Ammonia + gamma-L-Glutamyl-D-alanine	2.3.2.14	L-Glutamine:D-alanine gamma-glutamyltransferase		-4.7
R01161	C00135 + C00026 <=> C03277 + C00025	L-Histidine + 2-Oxoglutarate <=> Imidazol-5-yl-pyruvate + L-Glutamate	2.6.1.38	L-histidine:2-oxoglutarate aminotransferase		-12.9
R01166	C00386 + C00001 <=> C00099 + C00135	Carnosine + H2O <=> beta-Alanine + L-Histidine	3.4.13.18; 3.4.13.20	Nalpha-(beta-alanyl)-L-histidine hydrolase	K05604; K08660	1.8
R01167	C00135 <=> C00388 + C00011	L-Histidine <=> Histamine + CO2	4.1.1.22	L-histidine carboxy-lyase (histamine-forming)	K01590	-27.2
R01168	C00135 <=> C00785 + C00014	L-Histidine <=> Urocanate + Ammonia	4.3.1.3	L-histidine ammonia-lyase (urocanate-forming)	K01745	5
R01185	C01177 + C00001 <=> C00137 + C00009	Inositol 1-phosphate + H2O <=> myo-Inositol + Orthophosphate	3.1.3.25	1D-myo-inositol 1-phosphate phosphohydrolase	K01092; K10047; K15759; K18649	-20.7
R01186	C03546 + C00001 <=> C00137 + C00009	myo-Inositol 4-phosphate + H2O <=> myo-Inositol + Orthophosphate	3.1.3.25	1D-myo-inositol 4-phosphate phosphohydrolase	K01092; K10047; K15759; K18649	-20.7
R01187	C04006 + C00001 <=> C00137 + C00009	1D-myo-Inositol 3-phosphate + H2O <=> myo-Inositol + Orthophosphate	3.1.3.25	1D-myo-inositol 3-phosphate phosphohydrolase	K01092; K10047; K15759; K18649	-20.7
R01200	C00140 + C00001 <=> C00329 + C00033	N-Acetyl-D-glucosamine + H2O <=> D-Glucosamine + Acetate	3.5.1.33	N-Acetyl-D-glucosamine amidohydrolase		-9.2
R01207	C00140 <=> C00645	N-Acetyl-D-glucosamine <=> N-Acetyl-D-mannosamine	5.1.3.8	N-acetyl-D-glucosamine 2-epimerase	K01787	3.7
R01266	C04540 + C00001 <=> C00140 + C00152	N4-(Acetyl-beta-D-glucosaminyl)asparagine + H2O <=> N-Acetyl-D-glucosamine + L-Asparagine	3.2.2.11	1-beta-Aspartyl-N-acetyl-D-glucosaminylamine L-asparaginohydrolase		20.1
R01267	C00152 <=> C02512 + C00001	L-Asparagine <=> 3-Cyano-L-alanine + H2O	3.5.5.4; 4.2.1.65	L-asparagine hydro-lyase (3-cyanoalanine-forming)	K13035
R01283	C00155 + C00001 <=> C00283 + C00014 + C00109	L-Homocysteine + H2O <=> Hydrogen sulfide + Ammonia + 2-Oxobutanoate	4.4.1.2	L-homocysteine hydrogen-sulfide-lyase (deaminating; 2-oxobutanoate-forming)	K17217	-1.9
R01286	C02291 + C00001 <=> C00155 + C00014 + C00022	L-Cystathionine + H2O <=> L-Homocysteine + Ammonia + Pyruvate	4.4.1.8	L-cystathionine L-homocysteine-lyase (deaminating; pyruvate-forming)	K01760; K14155	1.3
R01287	C01077 + C00283 <=> C00155 + C00033	O-Acetyl-L-homoserine + Hydrogen sulfide <=> L-Homocysteine + Acetate	2.5.1.49	O-acetyl-L-homoserine:hydrogen sulfide S-(3-amino-3-carboxypropyl)transferase; O-acetyl-L-homoserine acetate-lyase (adding hydrogen sulfide)	K01740	-65.2
R01288	C01118 + C00283 <=> C00155 + C00042	O-Succinyl-L-homoserine + Hydrogen sulfide <=> L-Homocysteine + Succinate	2.5.1.48	O4-succinyl-L-homoserine:hydrogen sulfide S-(3-amino-3-carboxypropyl)transferase; O-succinyl-L-homoserine succinate-lyase (adding hydrogen sulfide)	K01739; K10764	-56.2
R01289	C00065 + C00155 <=> C00542 + C00001	L-Serine + L-Homocysteine <=> Cystathionine + H2O	4.2.1.22	L-Serine hydro-lyase (adding homocysteine)		-29.9
R01290	C00065 + C00155 <=> C02291 + C00001	L-Serine + L-Homocysteine <=> L-Cystathionine + H2O	4.2.1.22	L-serine hydro-lyase (adding homocysteine; L-cystathionine-forming)	K01697; K10150	-29.9
R01292	C01817 + 2 C00051 <=> 2 C00155 + C00127	L-Homocystine + 2 Glutathione <=> 2 L-Homocysteine + Glutathione disulfide	1.8.4.1	Glutathione:homocystine oxidoreductase		-4.9
R01324	C00158 <=> C00311	Citrate <=> Isocitrate	4.2.1.3	citrate hydroxymutase	K01681; K01682	7.6
R01325	C00158 <=> C00417 + C00001	Citrate <=> cis-Aconitate + H2O	4.2.1.3	citrate hydro-lyase (cis-aconitate-forming)	K01681; K01682	8.3
R01390	C00168 + C00011 <=> C00975	Hydroxypyruvate + CO2 <=> Dihydroxyfumarate		NA		-1.1
R01393	C00168 <=> C00266 + C00011	Hydroxypyruvate <=> Glycolaldehyde + CO2	4.1.1.40	hydroxypyruvate carboxy-lyase (glycolaldehyde-forming)		-19.8
R01394	C00168 <=> C01146	Hydroxypyruvate <=> 2-Hydroxy-3-oxopropanoate	5.3.1.22	hydroxypyruvate aldose-ketose-isomerase	K01816	1.4
R01397	C00169 + C00049 <=> C00009 + C00438	Carbamoyl phosphate + L-Aspartate <=> Orthophosphate + N-Carbamoyl-L-aspartate	2.1.3.2	carbamoyl-phosphate:L-aspartate carbamoyltransferase	K00608; K00609; K00610; K11540; K11541	-21.3
R01408	C00488 <=> C01326 + C00001	Formamide <=> Hydrogen cyanide + H2O	4.2.1.66	formamide hydro-lyase (cyanide-forming)	K10675	42
R01410	C01326 + C00084 + C00014 <=> C05714 + C00001	Hydrogen cyanide + Acetaldehyde + Ammonia <=> alpha-Aminopropiononitrile + H2O		NA
R01440	C00231 + C00067 <=> C00118 + C00184	D-Xylulose 5-phosphate + Formaldehyde <=> D-Glyceraldehyde 3-phosphate + Glycerone	2.2.1.3	D-Xylulose-5-phosphate:formaldehyde glycolaldehydetransferase	K17100	-18.6
R01444	C06219 + C00001 <=> C00185 + C00031	Cellotriose + H2O <=> Cellobiose + D-Glucose	3.2.1.74	cellotriose glucohydrolase		-13.8
R01445	C00185 <=> C02964	Cellobiose <=> 4-O-beta-D-Glucopyranosyl-D-mannose	5.1.3.11	cellobiose 2-epimerase	K16213	1.2
R01447	C00186 + C00036 <=> C00149 + C00022	(S)-Lactate + Oxaloacetate <=> (S)-Malate + Pyruvate	1.1.99.7	(S)-Lactate:oxaloacetate oxidoreductase		-2.9
R01450	C00186 <=> C00256	(S)-Lactate <=> (R)-Lactate	5.1.2.1	lactate racemase	K22373	3.1
R01466	C01102 + C00001 <=> C00188 + C00009	O-Phospho-L-homoserine + H2O <=> L-Threonine + Orthophosphate	4.2.3.1	O-phospho-L-homoserine phosphate-lyase (adding water; L-threonine-forming)	K01733	-28.3
R01467	C00188 <=> C00820	L-Threonine <=> D-Threonine	5.1.1.6	Threonine racemase		12.4
R01511	C00197 + C00001 <=> C00258 + C00009	3-Phospho-D-glycerate + H2O <=> D-Glycerate + Orthophosphate	3.1.3.38	D-Glycerate-3-phosphate phosphohydrolase		-15.4
R01515	C00236 + C00001 <=> C00197 + C00009	3-Phospho-D-glyceroyl phosphate + H2O <=> 3-Phospho-D-glycerate + Orthophosphate	3.6.1.7	3-Phospho-D-glyceroyl phosphate phosphohydrolase	K01512	-44.8
R01518	C00631 <=> C00197	2-Phospho-D-glycerate <=> 3-Phospho-D-glycerate	5.4.2.11; 5.4.2.12	D-phosphoglycerate 2,3-phosphomutase	K01834; K01837; K15633; K15634; K15635	-4.2
R01519	C00198 + C00001 <=> C00257	D-Glucono-1,5-lactone + H2O <=> D-Gluconic acid	3.1.1.17	D-Glucono-1,5-lactone lactonohydrolase	K01053	-28
R01529	C00199 <=> C00231	D-Ribulose 5-phosphate <=> D-Xylulose 5-phosphate	5.1.3.1	D-Ribulose-5-phosphate 3-epimerase	K01783	-3.4
R01530	C01112 <=> C00199	D-Arabinose 5-phosphate <=> D-Ribulose 5-phosphate	5.3.1.13	D-arabinose-5-phosphate aldose-ketose-isomerase	K02467; K06041	2.6
R01538	C00257 <=> C00204 + C00001	D-Gluconic acid <=> 2-Dehydro-3-deoxy-D-gluconate + H2O	4.2.1.140; 4.2.1.39	D-gluconate hydro-lyase (2-dehydro-3-deoxy-D-gluconate-forming)	K05308	-32.7
R01540	C00817 <=> C00204 + C00001	D-Altronate <=> 2-Dehydro-3-deoxy-D-gluconate + H2O	4.2.1.7	D-altronate hydro-lyase (2-dehydro-3-deoxy-D-gluconate-forming)	K01685; K16849; K16850	-37.4
R01544	C03752 <=> C00204 + C00014	2-Amino-2-deoxy-D-gluconate <=> 2-Dehydro-3-deoxy-D-gluconate + Ammonia	4.3.1.9	2-amino-2-deoxy-D-gluconate ammonia-lyase (isomerizing; 2-dehydro-3-deoxy-D-gluconate-forming)	K22345	-27.4
R01555	C00208 + C00009 <=> C00031 + C00663	Maltose + Orthophosphate <=> D-Glucose + beta-D-Glucose 1-phosphate	2.4.1.8	Maltose:phosphate 1-beta-D-glucosyltransferase	K00691	2
R01557	C00208 <=> C01083	Maltose <=> alpha,alpha-Trehalose	5.4.99.16	Maltose alpha-D-glucosylmutase	K05343	-2.9
R01576	C01187 <=> C00022 + C00216	3-Deoxy-D-manno-octulosonate <=> Pyruvate + D-Arabinose	4.1.2.23	3-deoxy-D-manno-octulosonate D-arabinose-lyase (pyruvate-forming)		18.4
R01577	C00216 <=> C00309	D-Arabinose <=> D-Ribulose	5.3.1.3	D-arabinose aldose-ketose-isomerase		5.3
R01579	C00819 + C00001 <=> C00217 + C00014	D-Glutamine + H2O <=> D-Glutamate + Ammonia	3.5.1.2; 3.5.1.35; 3.5.1.38	D-Glutamine amidohydrolase	K01425; K05597	-18.5
R01580	C00647 + C00026 <=> C00018 + C00217	Pyridoxamine phosphate + 2-Oxoglutarate <=> Pyridoxal phosphate + D-Glutamate	2.6.1.54	Pyridoxamine-5'-phosphate:2-oxoglutarate aminotransferase (D-glutamate-forming)		-0.7
R01583	C00217 <=> C02237 + C00001	D-Glutamate <=> 5-Oxo-D-proline + H2O	4.2.1.48	D-glutamate hydro-lyase (cyclizing; 5-oxo-D-proline-forming)	K22210	-8.4
R01602	C00267 <=> C00221	alpha-D-Glucose <=> beta-D-Glucose	5.1.3.3	D-glucose 1-epimerase	K01785
R01611	C00222 <=> C00804 + C00001	3-Oxopropanoate <=> Propynoate + H2O	4.2.1.27	3-Oxopropanoate hydro-lyase
R01621	C00231 + C00009 <=> C00227 + C00118 + C00001	D-Xylulose 5-phosphate + Orthophosphate <=> Acetyl phosphate + D-Glyceraldehyde 3-phosphate + H2O	4.1.2.9	D-xylulose 5-phosphate D-glyceraldehyde-3-phosphate-lyase (adding phosphate; acetyl-phosphate-forming)	K01621	-59.8
R01627	C02637 <=> C00230 + C00001	3-Dehydroshikimate <=> 3,4-Dihydroxybenzoate + H2O	4.2.1.118	3-dehydroshikimate hydro-lyase	K09483; K15652	-134.7
R01634	C03223 <=> C00230 + C00011	3,4-Dihydroxyphthalate <=> 3,4-Dihydroxybenzoate + CO2	4.1.1.69	3,4-dihydroxyphthalate carboxy-lyase (3,4-dihydroxybenzoate-forming)	K18256	-9.8
R01635	C03233 <=> C00230 + C00011	4,5-Dihydroxyphthalate <=> 3,4-Dihydroxybenzoate + CO2	4.1.1.55	4,5-Dihydroxyphthalate carboxy-lyase (3,4-dihydroxybenzoate-forming)	K04102	-9.8
R01641	C05382 + C00118 <=> C00117 + C00231	Sedoheptulose 7-phosphate + D-Glyceraldehyde 3-phosphate <=> D-Ribose 5-phosphate + D-Xylulose 5-phosphate	2.2.1.1	sedoheptulose-7-phosphate:D-glyceraldehyde-3-phosphate glycolaldehyde transferase	K00615	3.8
R01645	C05601 <=> C00232 + C00022	4-Hydroxy-2-oxo-heptanedioate <=> Succinate semialdehyde + Pyruvate	4.1.2.52	4-hydroxy-2-oxo-heptandioate succinate-semialdehyde-lyase (pyruvate-forming)	K02510	6.4
R01647	C00232 + C00022 <=> C06201	Succinate semialdehyde + Pyruvate <=> 2,4-Dihydroxyhept-2-enedioate	4.1.2.52	2,4-dihydroxyhept-2-enedioate succinate-semialdehyde-lyase (pyruvate-forming)	K02510	-6.4
R01648	C00334 + C00026 <=> C00232 + C00025	4-Aminobutanoate + 2-Oxoglutarate <=> Succinate semialdehyde + L-Glutamate	2.6.1.19	4-aminobutanoate:2-oxoglutarate aminotransferase	K00823; K07250; K13524; K14268	6.1
R01649	C01215 + 2 C00001 <=> C00033 + C00232 + C00014 + C00011	2-(Acetamidomethylene)succinate + 2 H2O <=> Acetate + Succinate semialdehyde + Ammonia + CO2	3.5.1.29	2-(acetamidomethylene)succinate amidohydrolase (deaminating, decarboxylating)	K18614	-54.2
R01650	C00232 + C01326 + C00014 <=> C05715 + C00001	Succinate semialdehyde + Hydrogen cyanide + Ammonia <=> gamma-Amino-gamma-cyanobutanoate + H2O		NA
R01660	C00236 + C00103 <=> C00197 + C01231	3-Phospho-D-glyceroyl phosphate + D-Glucose 1-phosphate <=> 3-Phospho-D-glycerate + alpha-D-Glucose 1,6-bisphosphate	2.7.1.106	3-phospho-D-glyceroyl-phosphate:alpha-D-glucose-1-phosphate 6-phosphotransferase	K11809	-34.4
R01662	C00236 <=> C01159	3-Phospho-D-glyceroyl phosphate <=> 2,3-Bisphospho-D-glycerate	5.4.2.4	3-phospho-D-glycerate 1,2-phosphomutase	K01837	-36.3
R01712	C00534 + C00022 <=> C00250 + C00041	Pyridoxamine + Pyruvate <=> Pyridoxal + L-Alanine	2.6.1.30	pyridoxamine:pyruvate aminotransferase	K18608	0.3
R01713	C00534 + C00036 <=> C00250 + C00049	Pyridoxamine + Oxaloacetate <=> Pyridoxal + L-Aspartate	2.6.1.31	Pyridoxamine:oxaloacetate aminotransferase		-2.8
R01718	C00252 + C00001 <=> C00267 + C00031	Isomaltose + H2O <=> alpha-D-Glucose + D-Glucose	3.2.1.10	Isomaltose 6-alpha-D-glucanohydrolase	K01182; K01203	-8.5
R01736	C03451 + C00001 <=> C00051 + C00256	(R)-S-Lactoylglutathione + H2O <=> Glutathione + (R)-Lactate	3.1.2.6	(R)-S-Lactoylglutathione hydrolase	K01069	-30
R01748	C00631 + C00001 <=> C00258 + C00009	2-Phospho-D-glycerate + H2O <=> D-Glycerate + Orthophosphate	3.1.3.20	D-Glycerate-2-phosphate phosphohydrolase		-19.7
R01751	C00898 <=> C00258 + C00011	(R,R)-Tartaric acid <=> D-Glycerate + CO2	4.1.1.73	(R,R)-tartrate carboxy-lyase (D-glycerate-forming)	K07246	-14.1
R01782	C03826 <=> C00022 + C00266	2-Dehydro-3-deoxy-D-xylonate <=> Pyruvate + Glycolaldehyde	4.1.2.28	2-dehydro-3-deoxy-D-pentonate glycolaldehyde-lyase (pyruvate-forming)	K22397	14.4
R01784	C00684 <=> C00022 + C00266	2-Dehydro-3-deoxy-L-arabinonate <=> Pyruvate + Glycolaldehyde	4.1.2.18	2-dehydro-3-deoxy-L-pentonate glycolaldehyde-lyase (pyruvate-forming)		19.8
R01785	C06441 <=> C00111 + C00266	L-Xylulose 1-phosphate <=> Glycerone phosphate + Glycolaldehyde	4.1.2.19	L-xylulose 1-phosphate glycolaldehyde-lyase (glycerone-phosphate-forming)	K01629	12.2
R01788	C00668 + C00001 <=> C00267 + C00009	alpha-D-Glucose 6-phosphate + H2O <=> alpha-D-Glucose + Orthophosphate	3.1.3.9	alpha-D-Glucose 6-phosphate phosphohydrolase	K01084	-9.1
R01804	C00270 + C00009 <=> C00645 + C00074 + C00001	N-Acetylneuraminate + Orthophosphate <=> N-Acetyl-D-mannosamine + Phosphoenolpyruvate + H2O	2.5.1.56	phosphoenolpyruvate:N-acetyl-D-mannosamine C-(1-carboxyvinyl)transferase (phosphate-hydrolysing, 2-carboxy-2-oxoethyl-forming)	K01654	61.9
R01805	C06241 + C00001 <=> C00270 + C00009	N-Acetylneuraminate 9-phosphate + H2O <=> N-Acetylneuraminate + Orthophosphate	3.1.3.29	N-Acetylneuraminate 9-phosphate phosphohydrolase	K01097	-14.4
R01811	C00270 <=> C00645 + C00022	N-Acetylneuraminate <=> N-Acetyl-D-mannosamine + Pyruvate	4.1.3.3	N-Acetylneuraminate pyruvate-lyase (N-acetyl-D-mannosamine-forming)	K01639	7.8
R01818	C00275 <=> C00636	D-Mannose 6-phosphate <=> D-Mannose 1-phosphate	5.4.2.8	D-mannose 6-phosphate 1,6-phosphomutase	K01840; K15778; K16881; K17497	4.3
R01819	C00275 <=> C05345	D-Mannose 6-phosphate <=> beta-D-Fructose 6-phosphate	5.3.1.8	D-mannose-6-phosphate aldose-ketose-isomerase	K01809; K15916; K16011	-0.7
R01826	C00074 + C00279 + C00001 <=> C04691 + C00009	Phosphoenolpyruvate + D-Erythrose 4-phosphate + H2O <=> 2-Dehydro-3-deoxy-D-arabino-heptonate 7-phosphate + Orthophosphate	2.5.1.54	Phosphoenolpyruvate:D-erythrose-4-phosphate C-(1-carboxyvinyl)transferase (phosphate hydrolysing, 2-carboxy-2-oxoethyl-forming)	K01626; K03856; K13853	-69.3
R01827	C05382 + C00118 <=> C00279 + C05345	Sedoheptulose 7-phosphate + D-Glyceraldehyde 3-phosphate <=> D-Erythrose 4-phosphate + beta-D-Fructose 6-phosphate	2.2.1.2	sedoheptulose-7-phosphate:D-glyceraldehyde-3-phosphate glyceronetransferase	K00616; K13810	-0.7
R01829	C00447 <=> C00111 + C00279	Sedoheptulose 1,7-bisphosphate <=> Glycerone phosphate + D-Erythrose 4-phosphate	4.1.2.13	sedoheptulose 1,7-bisphosphate D-glyceraldehyde-3-phosphate-lyase	K01623; K01624; K11645	12.3
R01830	C05345 + C00118 <=> C00279 + C00231	beta-D-Fructose 6-phosphate + D-Glyceraldehyde 3-phosphate <=> D-Erythrose 4-phosphate + D-Xylulose 5-phosphate	2.2.1.1	beta-D-Fructose 6-phosphate:D-glyceraldehyde-3-phosphate glycolaldehyde transferase	K00615	10
R01845	C00447 + C00001 <=> C05382 + C00009	Sedoheptulose 1,7-bisphosphate + H2O <=> Sedoheptulose 7-phosphate + Orthophosphate	3.1.3.11; 3.1.3.37	Sedoheptulose 1,7-bisphosphate 1-phosphohydrolase	K01086; K01100; K11532	-18.2
R01867	C00337 + C00122 <=> C00295 + C00042	(S)-Dihydroorotate + Fumarate <=> Orotate + Succinate	1.3.98.1	(S)-dihydroorotate:fumarate oxidoreductase	K00226	-50.4
R01874	C00793 + C00001 <=> C00283 + C00014 + C00022	D-Cysteine + H2O <=> Hydrogen sulfide + Ammonia + Pyruvate	4.4.1.15	D-cysteine sulfide-lyase (deaminating; pyruvate-forming)	K05396	6.8
R01887	C05715 + 2 C00001 <=> C00302 + C00014	gamma-Amino-gamma-cyanobutanoate + 2 H2O <=> Glutamate + Ammonia	3.5.5.1	gamma-Amino-gamma-cyanobutanoate aminohydrolase	K01501
R01900	C00311 <=> C00417 + C00001	Isocitrate <=> cis-Aconitate + H2O	4.2.1.3	isocitrate hydro-lyase (cis-aconitate-forming)	K01681; K01682	0.7
R01987	C00334 + C00033 <=> C02946 + C00001	4-Aminobutanoate + Acetate <=> 4-Acetamidobutanoate + H2O	3.5.1.63	4-acetamidobutanoate amidohydrolase		19.7
R01990	C01035 + C00001 <=> C00334 + C00086	4-Guanidinobutanoate + H2O <=> 4-Aminobutanoate + Urea	3.5.3.7	4-Guanidinobutanoate amidinohydrolase	K12255	-69.5
R01992	C00884 + C00001 <=> C00334 + C00135	Homocarnosine + H2O <=> 4-Aminobutanoate + L-Histidine	3.4.13.18; 3.4.13.20	alpha-Aminobutyryl histidine hydrolase	K05604; K08660	-3.8
R01993	C00337 + C00001 <=> C00438	(S)-Dihydroorotate + H2O <=> N-Carbamoyl-L-aspartate	3.5.2.3	(S)-dihydroorotate amidohydrolase	K01465; K11540	-3.6
R02035	C01236 + C00001 <=> C00345	D-Glucono-1,5-lactone 6-phosphate + H2O <=> 6-Phospho-D-gluconate	3.1.1.31	6-Phospho-D-glucono-1,5-lactone lactonohydrolase	K01057; K07404; K13937	-20.9
R02036	C00345 <=> C04442 + C00001	6-Phospho-D-gluconate <=> 2-Dehydro-3-deoxy-6-phospho-D-gluconate + H2O	4.2.1.12	6-Phospho-D-gluconate hydro-lyase(2-dehydro-3-deoxy-6-phospho-D-gluconate-forming)	K01690	-43.1
R02059	C00357 + C00001 <=> C00352 + C00033	N-Acetyl-D-glucosamine 6-phosphate + H2O <=> D-Glucosamine 6-phosphate + Acetate	3.5.1.25	N-Acetyl-D-glucosamine-6-phosphate amidohydrolase	K01443	-6.9
R02060	C06156 <=> C00352	alpha-D-Glucosamine 1-phosphate <=> D-Glucosamine 6-phosphate	5.4.2.10	D-Glucosamine 1-phosphate 1,6-phosphomutase; D-glucosamine 1,6-phosphomutase	K03431	-2.8
R02073	C00013 + C05345 <=> C00009 + C05378	Diphosphate + beta-D-Fructose 6-phosphate <=> Orthophosphate + beta-D-Fructose 1,6-bisphosphate	2.7.1.90	diphosphate:beta-D-fructose-6-phosphate 1-phosphotransferase	K00895; K21071	-2.4
R02087	C00357 <=> C04257	N-Acetyl-D-glucosamine 6-phosphate <=> N-Acetyl-D-mannosamine 6-phosphate	5.1.3.9	N-Acetyl-D-glucosamine 6-phosphate 2-epimerase	K01788; K13967	2.2
R02139	C00813 + C00001 <=> C15607	Barbiturate + H2O <=> 3-Oxo-3-ureidopropanoate	3.5.2.1	barbiturate amidohydrolase (3-oxo-3-ureidopropanoate-forming)	K19794	38.8
R02243	C00417 <=> C00490 + C00011	cis-Aconitate <=> Itaconate + CO2	4.1.1.6	cis-Aconitate carboxy-lyase	K17724	-17
R02244	C02341 <=> C00417	trans-Aconitate <=> cis-Aconitate	5.3.3.7	trans-aconitate delta2-delta3-isomerase	K22002; K22003	3.7
R02269	C00429 + C00001 <=> C02642	5,6-Dihydrouracil + H2O <=> 3-Ureidopropionate	3.5.2.2	5,6-Dihydrouracil amidohydrolase	K01464	-7.9
R02278	C00684 <=> C00433 + C00001	2-Dehydro-3-deoxy-L-arabinonate <=> 2,5-Dioxopentanoate + H2O	4.2.1.43	2-Dehydro-3-deoxy-L-arabinonate hydro-lyase	K13876	-34.1
R02279	C00679 <=> C00433 + C00001 + C00011	5-Dehydro-4-deoxy-D-glucarate <=> 2,5-Dioxopentanoate + H2O + CO2	4.2.1.41	5-Dehydro-4-deoxy-D-glucarate hydro-lyase (decarboxylating)	K01707	-53.3
R02280	C04282 + C00001 <=> C00433 + C00014	1-Pyrroline-4-hydroxy-2-carboxylate + H2O <=> 2,5-Dioxopentanoate + Ammonia	3.5.4.22	1-pyrroline-4-hydroxy-2-carboxylate aminohydrolase (decyclizing)	K21062	25.8
R02284	C03703 + C00001 <=> C00438	L-5-Carboxymethylhydantoin + H2O <=> N-Carbamoyl-L-aspartate	3.5.2.4	L-5-Carboxymethylhydantoin amidohydrolase		-1.4
R02285	C00439 + C00001 <=> C00025 + C00488	N-Formimino-L-glutamate + H2O <=> L-Glutamate + Formamide	3.5.3.8	N-Formimino-L-glutamate formiminohydrolase	K01479
R02286	C00439 + C00001 <=> C01045 + C00014	N-Formimino-L-glutamate + H2O <=> N-Formyl-L-glutamate + Ammonia	3.5.3.13	N-Formimino-L-glutamate iminohydrolase	K05603
R02288	C03680 + C00001 <=> C00439	4-Imidazolone-5-propanoate + H2O <=> N-Formimino-L-glutamate	3.5.2.7	4-imidazolone-5-propanoate amidohydrolase	K01468
R02408	C00491 + C00001 <=> C00022 + C00014 + C01962	L-Cystine + H2O <=> Pyruvate + Ammonia + Thiocysteine	4.4.1.1; 4.4.1.35; 4.4.1.8	L-cystine thiocysteine-lyase (deaminating; pyruvate-forming)	K01758; K01760; K14155; K17217; K21623	35.5
R02419	C00497 <=> C01384 + C00001	(R)-Malate <=> Maleic acid + H2O	4.2.1.31	(R)-Malate hydro-lyase		18.9
R02422	C00499 + C00001 <=> C00603 + C00086	Allantoate + H2O <=> (S)-Ureidoglycolate + Urea	3.5.3.4	Allantoate amidinohydrolase	K01477	1.5
R02423	C00499 + C00001 <=> C02091 + C00014 + C00011	Allantoate + H2O <=> (S)-Ureidoglycine + Ammonia + CO2	3.5.3.9	allantoate amidinohydrolase (decarboxylating)	K02083	6.8
R02425	C02350 + C00001 <=> C00499	(S)-Allantoin + H2O <=> Allantoate	3.5.2.5	(S)-allantoin amidohydrolase	K01466; K16842	-53.7
R02427	C02266 + C00001 <=> C00502	D-Xylonolactone + H2O <=> D-Xylonate		D-Xylonolactone lactonohydrolase	K14274	-19.3
R02428	C02753 + C00001 <=> C00502	D-Xylono-1,4-lactone + H2O <=> D-Xylonate	3.1.1.68	D-Xylono-1,4-lactone lactonohydrolase		-21.2
R02429	C00502 <=> C03826 + C00001	D-Xylonate <=> 2-Dehydro-3-deoxy-D-xylonate + H2O	4.2.1.82	D-Xylonate hydro-lyase	K14275; K22186; K22396	-41.9
R02494	C00534 + C00009 <=> C00647 + C00001	Pyridoxamine + Orthophosphate <=> Pyridoxamine phosphate + H2O	3.1.3.74	pyridoxamine-5'-phosphate phosphohydrolase	K07758; K13248	13.7
R02504	C02466 + C00001 <=> C00536	Trimetaphosphoric acid + H2O <=> Triphosphate	3.6.1.2	Trimetaphosphate hydrolase
R02508	C00542 + C00042 <=> C01118 + C00097	Cystathionine + Succinate <=> O-Succinyl-L-homoserine + L-Cysteine	2.5.1.48	NA	K01739	60.2
R02522	C00545 <=> C00684 + C00001	L-Arabinonate <=> 2-Dehydro-3-deoxy-L-arabinonate + H2O	4.2.1.25	L-Arabinonate hydro-lyase	K13875	-47.2
R02526	C01114 + C00001 <=> C00545	L-Arabinono-1,4-lactone + H2O <=> L-Arabinonate	3.1.1.15	L-Arabinono-1,4-lactone lactonohydrolase	K13874	-21.2
R02530	C03451 <=> C00051 + C00546	(R)-S-Lactoylglutathione <=> Glutathione + Methylglyoxal	4.4.1.5	(R)-S-Lactoylglutathione methylglyoxal-lyase (isomerizing)	K01759	23.5
R02546	C00898 <=> C00552	(R,R)-Tartaric acid <=> meso-Tartaric acid	5.1.2.5	(R,R)-Tartrate epimerase		-11
R02547	C03548 + C00001 <=> C00552	trans-2,3-Epoxysuccinate + H2O <=> meso-Tartaric acid	3.3.2.4	trans-2,3-Epoxysuccinate hydrolase		14.2
R02568	C01094 <=> C00111 + C00577	D-Fructose 1-phosphate <=> Glycerone phosphate + D-Glyceraldehyde	4.1.2.13	D-fructose 1-phosphate D-glyceraldehyde-3-phosphate-lyase	K01622; K01623; K01624; K11645; K16305; K16306	28.9
R02601	C00596 + C00001 <=> C03589	2-Hydroxy-2,4-pentadienoate + H2O <=> 4-Hydroxy-2-oxopentanoate	4.2.1.80	4-hydroxy-2-oxopentanoate hydro-lyase (2-oxopent-4-enoate-forming)	K02554; K18364	-0.7
R02602	C03453 <=> C00596 + C00011	gamma-Oxalocrotonate <=> 2-Hydroxy-2,4-pentadienoate + CO2	4.1.1.77	4-Oxalocrotonate carboxy-lyase	K01617	-16
R02603	C00596 + C00042 <=> C04479 + C00001	2-Hydroxy-2,4-pentadienoate + Succinate <=> 2-Hydroxy-6-oxonona-2,4-diene-1,9-dioate + H2O	3.7.1.14	2-hydroxy-6-oxonona-2,4-diene-1,9-dioate succinylhydrolase	K05714	52.5
R02604	C00596 + C00058 <=> C00682 + C00001	2-Hydroxy-2,4-pentadienoate + Formate <=> 2-Hydroxymuconate semialdehyde + H2O	3.7.1.9	2-hydroxymuconate-semialdehyde formylhydrolase	K10216	40.1
R02706	C00645 + C00009 <=> C04257 + C00001	N-Acetyl-D-mannosamine + Orthophosphate <=> N-Acetyl-D-mannosamine 6-phosphate + H2O		NA		13.4
R02714	C00652 + C00001 <=> C00878	D-Arabinono-1,4-lactone + H2O <=> D-Arabinonate	3.1.1.30	D-Arabinono-1,4-lactone lactonohydrolase		-21.2
R02727	C01083 + C00009 <=> C00031 + C00663	alpha,alpha-Trehalose + Orthophosphate <=> D-Glucose + beta-D-Glucose 1-phosphate	2.4.1.64	alpha,alpha-Trehalose:orthophosphate beta-D-glucosyltransferase	K05342	4.9
R02728	C00663 <=> C01172	beta-D-Glucose 1-phosphate <=> beta-D-Glucose 6-phosphate	5.4.2.6	beta-D-Glucose 1-phosphate 1,6-phosphomutase	K01838	-7.4
R02730	C00665 + C00001 <=> C03267 + C00009	beta-D-Fructose 2,6-bisphosphate + H2O <=> beta-D-Fructose 2-phosphate + Orthophosphate	3.1.3.54	D-Fructose-2,6-bisphosphate 6-phosphohydrolase		-9.5
R02731	C00665 + C00001 <=> C05345 + C00009	beta-D-Fructose 2,6-bisphosphate + H2O <=> beta-D-Fructose 6-phosphate + Orthophosphate	3.1.3.46	D-Fructose-2,6-bisphosphate 2-phosphohydrolase	K01103; K14634	-31.9
R02739	C00668 <=> C01172	alpha-D-Glucose 6-phosphate <=> beta-D-Glucose 6-phosphate	5.1.3.15; 5.3.1.9	alpha-D-Glucose 6-phosphate ketol-isomerase	K01792; K01810; K06859; K13810; K15916
R02740	C00668 <=> C05345	alpha-D-Glucose 6-phosphate <=> beta-D-Fructose 6-phosphate	5.3.1.9	alpha-D-Glucose 6-phosphate ketol-isomerase	K01810; K06859; K13810; K15916	2.5
R02749	C00672 <=> C00673	2-Deoxy-D-ribose 1-phosphate <=> 2-Deoxy-D-ribose 5-phosphate	5.4.2.7	2-deoxy-D-ribose 1-phosphate 1,5-phosphomutase	K01839; K15779; K22199	-28.9
R02752	C00818 <=> C00679 + C00001	D-Glucarate <=> 5-Dehydro-4-deoxy-D-glucarate + H2O	4.2.1.40	D-Glucarate hydro-lyase	K01706	-41.9
R02754	C00679 <=> C00022 + C01146	5-Dehydro-4-deoxy-D-glucarate <=> Pyruvate + 2-Hydroxy-3-oxopropanoate	4.1.2.20	5-Dehydro-4-deoxy-D-glucarate tartronate-semialdehyde-lyase	K01630	21.8
R02763	C00682 + C00011 <=> C04480	2-Hydroxymuconate semialdehyde + CO2 <=> 3-Carboxy-2-hydroxymuconate semialdehyde		NA	K10622	14.7
R02778	C00689 + C00001 <=> C01083 + C00009	alpha,alpha'-Trehalose 6-phosphate + H2O <=> alpha,alpha-Trehalose + Orthophosphate	3.1.3.12	Trehalose-6-phosphate phosphohydrolase	K01087; K16055	-7.2
R02817	C03872 + C00001 <=> C00065 + C00346	L-Serine-phosphoethanolamine + H2O <=> L-Serine + Ethanolamine phosphate	3.1.4.13	serine-phosphoethanolamine ethanolaminephosphohydrolase
R02846	C00736 + C00177 <=> C00283 + C02512	Cysteine + Cyanide ion <=> Hydrogen sulfide + 3-Cyano-L-alanine	4.4.1.9	Cysteine hydrogen-sulfide-lyase (adding HCN)	K13034
R02853	C02532 + C00001 <=> C00740 + C00009	O-Phospho-D-serine + H2O <=> D-Serine + Orthophosphate	3.1.3.3	D-O-Phosphoserine phosphohydrolase		-15.3
R02866	C01096 + C00001 <=> C00794 + C00009	Sorbitol 6-phosphate + H2O <=> D-Sorbitol + Orthophosphate	3.1.3.50	Sorbitol-6-phosphate phosphohydrolase		-8.2
R02914	C03680 <=> C00785 + C00001	4-Imidazolone-5-propanoate <=> Urocanate + H2O	4.2.1.49	4,5-Dihydro-4-oxo-5-imidazolepropanoate hydro-lyase	K01712	9.3
R02937	C00169 + C01444 <=> C00009 + C00802	Carbamoyl phosphate + Oxamate <=> Orthophosphate + Oxalureate	2.1.3.5	Carbamoyl-phosphate:oxamate carbamoyltransferase		-8
R02948	C06010 <=> C00810 + C00011	(S)-2-Acetolactate <=> (R)-Acetoin + CO2	4.1.1.5	(S)-2-hydroxy-2-methyl-3-oxobutanoate carboxy-lyase	K01575	-15.9
R02949	C00810 <=> C01769	(R)-Acetoin <=> (S)-Acetoin	5.1.2.4	(R)-Acetoin racemase		2.4
R03032	C00878 <=> C03826 + C00001	D-Arabinonate <=> 2-Dehydro-3-deoxy-D-xylonate + H2O	4.2.1.5	D-Arabinonate hydro-lyase		-41.9
R03033	C00880 <=> C01216 + C00001	D-Galactonate <=> 2-Dehydro-3-deoxy-D-galactonate + H2O	4.2.1.140; 4.2.1.6	D-galactonate hydro-lyase	K01684; K05308	-41.9
R03034	C03383 + C00001 <=> C00880	D-Galactono-1,4-lactone + H2O <=> D-Galactonate	3.1.1.25	D-Galactono-1,4-lactone hydroxyacylhydrolase		-18.8
R03052	C00900 <=> C04181	2-Acetolactate <=> 3-Hydroxy-3-methyl-2-oxobutanoic acid	5.4.99.3	2-Acetolactate methylmutase		0
R03083	C04691 <=> C00944 + C00009	2-Dehydro-3-deoxy-D-arabino-heptonate 7-phosphate <=> 3-Dehydroquinate + Orthophosphate	4.2.3.4	2-Dehydro-3-deoxy-D-arabino-heptonate 7-phosphate phosphate-lyase (cyclyzing)	K01735; K13829; K13830	-130.8
R03084	C00944 <=> C02637 + C00001	3-Dehydroquinate <=> 3-Dehydroshikimate + H2O	4.2.1.10	3-Dehydroquinate hydro-lyase	K03785; K03786; K13830; K13832	-5.3
R03106	C01326 + C00957 <=> C01755 + C00022	Hydrogen cyanide + Mercaptopyruvate <=> Thiocyanate + Pyruvate	2.8.1.2	NA	K01011	-79.1
R03127	C00975 <=> C01146 + C00011	Dihydroxyfumarate <=> 2-Hydroxy-3-oxopropanoate + CO2	4.1.1.54	Dihydroxyfumarate carboxy-lyase		2.5
R03128	C00975 <=> C03459	Dihydroxyfumarate <=> 2-Hydroxy-3-oxosuccinate		NA		12.5
R03180	C03078 + C00001 <=> C01035 + C00014	4-Guanidinobutanamide + H2O <=> 4-Guanidinobutanoate + Ammonia	3.5.1.4	4-Guanidinobutanamide amidohydrolase	K01426	-11.2
R03188	C03409 + C00001 <=> C01044 + C00014	N-Formimino-L-aspartate + H2O <=> N-Formyl-L-aspartate + Ammonia	3.5.3.5	N-Formimino-L-aspartate iminohydrolase
R03217	C01077 + C00097 <=> C02291 + C00033	O-Acetyl-L-homoserine + L-Cysteine <=> L-Cystathionine + Acetate	2.5.1.48	O-Acetyl-L-homoserine succinate-lyase (adding cysteine)	K01739	-69.2
R03240	C01113 <=> C01097	D-Galactose 6-phosphate <=> D-Tagatose 6-phosphate	5.3.1.26	D-Galactose 6-phosphate ketol-isomerase	K01819	-1.4
R03244	C01101 <=> C03291	L-Ribulose 5-phosphate <=> L-Xylulose 5-phosphate	5.1.3.22	L-ribulose-5-phosphate 3-epimerase; L-xylulose 5-phosphate 3-epimerase	K03079	0.8
R03254	C04478 + C00009 <=> C00074 + C01112 + C00001	3-Deoxy-D-manno-octulosonate 8-phosphate + Orthophosphate <=> Phosphoenolpyruvate + D-Arabinose 5-phosphate + H2O	2.5.1.55	phosphoenolpyruvate:D-arabinose-5-phosphate C-(1-carboxyvinyl)transferase (phosphate-hydrolysing, 2-carboxy-2-oxoethyl-forming); 2-dehydro-3-deoxy-D-octonate-8-phosphate D-arabinose-5-phosphate-lyase (pyruvate-phosphorylating)	K01627	64.1
R03256	C05396 + C00001 <=> C00221 + C01113	Lactose 6'-phosphate + H2O <=> beta-D-Glucose + D-Galactose 6-phosphate	3.2.1.85	Lactose 6-phosphate 6-phosphogalactohydrolase	K01220	-11.3
R03260	C01118 + C00097 <=> C02291 + C00042	O-Succinyl-L-homoserine + L-Cysteine <=> L-Cystathionine + Succinate	2.5.1.48	O-Succinyl-L-homoserine succinate-lyase (adding cysteine)	K01739	-60.2
R03266	C03079 + C00026 <=> C01127 + C00025	4-Hydroxy-L-glutamate + 2-Oxoglutarate <=> 4-Hydroxy-2-oxoglutarate + L-Glutamate	2.6.1.23	4-Hydroxy-L-glutamate:2-oxoglutarate aminotransferase		-11.1
R03277	C01146 + C00022 <=> C03921	2-Hydroxy-3-oxopropanoate + Pyruvate <=> 2-Dehydro-3-deoxy-D-glucarate	4.1.2.20	NA	K01630	-21.8
R03321	C01172 <=> C05345	beta-D-Glucose 6-phosphate <=> beta-D-Fructose 6-phosphate	5.3.1.9	beta-D-Glucose 6-phosphate ketol-isomerase	K01810; K06859; K13810; K15916	2.5
R03330	C04062 + C00001 <=> C01177 + C00009	D-myo-Inositol 1,3-bisphosphate + H2O <=> Inositol 1-phosphate + Orthophosphate	3.1.3.64	D-myo-Inositol-1,3-bisphosphate 3-phosphohydrolase	K01108	-17
R03333	C04299 + C00001 <=> C01177	D-myo-Inositol 1,2-cyclic phosphate + H2O <=> Inositol 1-phosphate	3.1.4.43	1D-myo-Inositol-1,2-cyclic-phosphate 2-inositolphosphohydrolase		-34.1
R03350	C04478 + C00001 <=> C01187 + C00009	3-Deoxy-D-manno-octulosonate 8-phosphate + H2O <=> 3-Deoxy-D-manno-octulosonate + Orthophosphate	3.1.3.45	3-Deoxy-D-manno-octulosonate-8-phosphate 8-phosphohydrolase	K03270	-11.7
R03393	C01220 + C00001 <=> C03546 + C00009	1D-myo-Inositol 1,4-bisphosphate + H2O <=> myo-Inositol 4-phosphate + Orthophosphate	3.1.3.57	D-myo-Inositol-1,4-bisphosphate 1-phosphohydrolase	K01107; K15422	-17
R03394	C01245 + C00001 <=> C01220 + C00009	D-myo-Inositol 1,4,5-trisphosphate + H2O <=> 1D-myo-Inositol 1,4-bisphosphate + Orthophosphate	3.1.3.56	D-myo-Inositol-1,4,5-trisphosphate 5-phosphohydrolase	K01106	-12.1
R03421	C04540 + C00001 <=> C01239 + C00049	N4-(Acetyl-beta-D-glucosaminyl)asparagine + H2O <=> N-Acetyl-beta-D-glucosaminylamine + L-Aspartate	3.5.1.26	N4-(beta-N-Acetyl-D-glucosaminyl)-L-asparagine amidohydrolase		-4.7
R03427	C01243 + C00001 <=> C04063 + C00009	1D-myo-Inositol 1,3,4-trisphosphate + H2O <=> D-myo-Inositol 3,4-bisphosphate + Orthophosphate	3.1.3.57	D-myo-Inositol 1,3,4-trisphosphate 1-phosphohydrolase	K01107; K15422	-12.1
R03430	C01272 + C00001 <=> C01243 + C00009	1D-myo-Inositol 1,3,4,5-tetrakisphosphate + H2O <=> 1D-myo-Inositol 1,3,4-trisphosphate + Orthophosphate	3.1.3.56	D-myo-Inositol 1,3,4,5-tetrakisphosphate 5-phosphohydrolase	K01106	-7.2
R03434	C01272 + C00001 <=> C01245 + C00009	1D-myo-Inositol 1,3,4,5-tetrakisphosphate + H2O <=> D-myo-Inositol 1,4,5-trisphosphate + Orthophosphate	3.1.3.62	D-myo-Inositol 1,3,4,5-tetrakisphosphate 3-phosphohydrolase	K03103	-7.2
R03524	C00097 + C01326 <=> C00283 + C02512	L-Cysteine + Hydrogen cyanide <=> Hydrogen sulfide + 3-Cyano-L-alanine	4.4.1.9	L-cysteine hydrogen-sulfide-lyase (adding HCN)	K13034
R03540	C01384 + C00014 <=> C01596 + C00001	Maleic acid + Ammonia <=> Maleamate + H2O	3.5.1.107	maleamate amidohydrolase	K13995	7.8
R03542	C05714 + 2 C00001 <=> C01401 + C00014	alpha-Aminopropiononitrile + 2 H2O <=> Alanine + Ammonia	3.5.5.1	alpha-Aminopropiononitrile aminohydrolase	K01501
R03546	C01417 + C00080 + C00288 <=> C00011 + C01563	Cyanate + H+ + HCO3- <=> CO2 + Carbamate	4.2.1.104	carbamate hydro-lyase; cyanate hydratase; cyanate C-N-lyase	K01725	-36.8
R03693	C02614 <=> C01732 + C00001	(S)-2-Methylmalate <=> Mesaconate + H2O	4.2.1.34	(S)-2-methylmalate hydro-lyase		2.9
R03694	C01732 + C00001 <=> C06029	Mesaconate + H2O <=> L-threo-3-Methylmalate		NA		5.1
R03696	C03618 <=> C01732 + C00014	L-threo-3-Methylaspartate <=> Mesaconate + Ammonia	4.3.1.2	L-threo-3-Methylaspartate ammonia-lyase	K04835	5.5
R03801	C02013 + C00001 <=> C06219 + C00031	Cellotetraose + H2O <=> Cellotriose + D-Glucose	3.2.1.74	1,4-beta-D-Glucan glucohydrolase		-14.2
R03802	C06218 + C00001 <=> C02013 + C00031	Cellopentaose + H2O <=> Cellotetraose + D-Glucose	3.2.1.74	1,4-beta-D-Glucan glucohydrolase		-13.4
R03868	C02167 <=> C02514	Maleylpyruvate <=> 3-Fumarylpyruvate	5.2.1.2; 5.2.1.4	3-Maleylpyruvate cis-trans-isomerase	K01801; K16163	0
R03887	C02220 + C00001 <=> C03453 + C00014	2-Aminomuconate + H2O <=> gamma-Oxalocrotonate + Ammonia	3.5.99.5	2-aminomuconate aminohydrolase	K15067	-29.9
R03896	C02612 <=> C02226 + C00001	(R)-2-Methylmalate <=> 2-Methylmaleate + H2O	4.2.1.35	(R)-2-Methylmalate hydro-lyase (2-methylmaleate-forming)	K01703; K01704	9.2
R03897	C02226 + C00001 <=> C06031	2-Methylmaleate + H2O <=> D-threo-3-Methylmalate		NA		9.4
R03898	C02226 + C00001 <=> C06032	2-Methylmaleate + H2O <=> D-erythro-3-Methylmalate	4.2.1.35	2-methylmaleate hydratase; D-erythro-3-methylmalate hydro-lyase (2-methylmaleate-forming)	K01703; K01704	9.4
R03921	C16688 + C00001 <=> C00095 + C00092	Sucrose 6-phosphate + H2O <=> D-Fructose + D-Glucose 6-phosphate	3.2.1.26	Sucrose 6-phosphate fructohydrolase	K01193	-20.8
R03925	C02350 <=> C02348	(S)-Allantoin <=> (R)(-)-Allantoin	5.1.99.3	allantoin racemase	K16841	0
R03966	C02501 <=> C03453	2-Hydroxymuconate <=> gamma-Oxalocrotonate	5.3.2.6	NA	K01821	0
R03970	C02512 + C00025 <=> C05711 + C00001	3-Cyano-L-alanine + L-Glutamate <=> gamma-Glutamyl-beta-cyanoalanine + H2O	2.3.2.2	(5-glutamyl)-peptide:amino-acid 5-glutamyltransferase	K00681; K18592	6.4
R03971	C05670 + C00025 <=> C06114 + C00001	3-Aminopropiononitrile + L-Glutamate <=> gamma-Glutamyl-beta-aminopropiononitrile + H2O	2.3.2.2	gamma-glutamyl-beta-aminopropiononitrile amidohydrolase	K00681; K18592	6.2
R03995	C02612 + C00011 <=> C06033 + C00001	(R)-2-Methylmalate + CO2 <=> Parapyruvate + H2O		NA		125.9
R04051	C02798 + C00025 <=> C05672 + C00026	3-Phosphonopyruvate + L-Glutamate <=> 2-Amino-3-phosphonopropanoate + 2-Oxoglutarate		NA		6.3
R04053	C02798 <=> C03167 + C00011	3-Phosphonopyruvate <=> Phosphonoacetaldehyde + CO2	4.1.1.82	3-phosphonopyruvate carboxy-lyase	K09459	-12.4
R04131	C03063 + C00001 <=> C05601	2-Oxohept-3-enedioate + H2O <=> 4-Hydroxy-2-oxo-heptanedioate		NA		-0.7
R04132	C03063 + C00001 <=> C06201	2-Oxohept-3-enedioate + H2O <=> 2,4-Dihydroxyhept-2-enedioate		NA	K02509	-0.7
R04133	C04052 <=> C03063 + C00011	5-Carboxy-2-oxohept-3-enedioate <=> 2-Oxohept-3-enedioate + CO2	4.1.1.68	5-Oxopent-3-ene-1,2,5-tricarboxylate carboxy-lyase		-17.4
R04134	C03063 <=> C05600	2-Oxohept-3-enedioate <=> 2-Hydroxyhepta-2,4-dienedioate		NA	K05921	0
R04152	C03557 + C00022 <=> C03167 + C00041	2-Aminoethylphosphonate + Pyruvate <=> Phosphonoacetaldehyde + L-Alanine	2.6.1.37	(2-Aminoethyl)phosphonate:pyruvate aminotransferase	K03430; K09469	2.8
R04173	C01005 + C00026 <=> C03232 + C00025	O-Phospho-L-serine + 2-Oxoglutarate <=> 3-Phosphonooxypyruvate + L-Glutamate	2.6.1.52	3-Phosphoserine:2-oxoglutarate aminotransferase	K00831	11.5
R04177	C03981 <=> C03248 + C00001	2-Hydroxyethylenedicarboxylate <=> Acetylenedicarboxylate + H2O	4.1.1.78	2-Hydroxyethylenedicarboxylate hydro-lyase
R04214	C03409 <=> C05133 + C00001	N-Formimino-L-aspartate <=> 4-Imidazolone-5-acetate + H2O		NA
R04223	C03453 + C00001 <=> C03589 + C00011	gamma-Oxalocrotonate + H2O <=> 4-Hydroxy-2-oxopentanoate + CO2		NA		-16.7
R04248	C03557 + C00027 <=> C00189 + C00009	2-Aminoethylphosphonate + Hydrogen peroxide <=> Ethanolamine + Orthophosphate		NA		-324.6
R04269	C03618 + C00026 <=> C06030 + C00025	L-threo-3-Methylaspartate + 2-Oxoglutarate <=> Methyloxaloacetate + L-Glutamate		NA		-6.7
R04277	C03671 + C00001 <=> C04434	2-Pyrone-4,6-dicarboxylate + H2O <=> (1E)-4-Oxobut-1-ene-1,2,4-tricarboxylate	3.1.1.57	2-pyrone-4,6-dicarboxylate lactonohydrolase	K10221
R04282	C03680 + C00001 <=> C16674	4-Imidazolone-5-propanoate + H2O <=> Formylisoglutamine		NA		-20.7
R04372	C04063 + C00001 <=> C04006 + C00009	D-myo-Inositol 3,4-bisphosphate + H2O <=> 1D-myo-Inositol 3-phosphate + Orthophosphate	3.1.3.66	D-myo-Inositol-3,4-bisphosphate 4-phosphohydrolase	K01109	-17
R04379	C04186 <=> C04052	5-Carboxymethyl-2-hydroxymuconate <=> 5-Carboxy-2-oxohept-3-enedioate	5.3.3.10	5-Carboxymethyl-2-hydroxymuconate delta2,delta4-2-oxo,delta3-isomerase	K01826	0
R04380	C04052 <=> C05600 + C00011	5-Carboxy-2-oxohept-3-enedioate <=> 2-Hydroxyhepta-2,4-dienedioate + CO2	4.1.1.68	5-oxopent-3-ene-1,2,5-tricarboxylate carboxy-lyase	K05921	-17.4
R04399	C04115 <=> C04324 + C00001	4-Carboxy-4-hydroxy-2-oxoadipate <=> (1E,3E)-4-Hydroxybuta-1,3-diene-1,2,4-tricarboxylate + H2O		NA		3.2
R04424	C02225 <=> C04225 + C00001	2-Methylcitrate <=> (Z)-But-2-ene-1,2,3-tricarboxylate + H2O	4.2.1.79	(2S,3S)-2-hydroxybutane-1,2,3-tricarboxylate hydro-lyase [(Z)-but-2-ene-1,2,3-tricarboxylate-forming]	K01720	-0.8
R04425	C04593 <=> C04225 + C00001	(2S,3R)-3-Hydroxybutane-1,2,3-tricarboxylate <=> (Z)-But-2-ene-1,2,3-tricarboxylate + H2O	4.2.1.99	(2S,3R)-3-Hydroxybutane-1,2,3-tricarboxylate hydro-lyase	K01682	-0.8
R04435	C06241 + C00009 <=> C04257 + C00074 + C00001	N-Acetylneuraminate 9-phosphate + Orthophosphate <=> N-Acetyl-D-mannosamine 6-phosphate + Phosphoenolpyruvate + H2O	2.5.1.56; 2.5.1.57	phosphoenolpyruvate:N-acetyl-D-mannosamine-6-phosphate C-(1-carboxyvinyl)transferase (phosphate-hydrolysing, 2-carboxy-2-oxoethyl-forming); N-acetylneuraminate 9-phosphate pyruvate-lyase (pyruvate-phosphorylating)	K01654; K05304	61
R04446	C04282 + C00001 <=> C05941	1-Pyrroline-4-hydroxy-2-carboxylate + H2O <=> 2-Oxo-4-hydroxy-5-aminovalerate		NA		50.6
R04447	C04282 <=> C05942 + C00001	1-Pyrroline-4-hydroxy-2-carboxylate <=> Pyrrole-2-carboxylate + H2O		NA		-46.7
R04478	C04115 <=> C04434 + C00001	4-Carboxy-4-hydroxy-2-oxoadipate <=> (1E)-4-Oxobut-1-ene-1,2,4-tricarboxylate + H2O	4.2.1.83	2-hydroxy-4-oxobutane-1,2,4-tricarboxylate 2,3-hydro-lyase	K10220; K16515	3.2
R04482	C05364 <=> C04324	4-Carboxy-2-oxo-3-hexenedioate <=> (1E,3E)-4-Hydroxybuta-1,3-diene-1,2,4-tricarboxylate	5.3.3.10	4-Carboxy-2-oxo-3-hexenedioate delta2,delta4-2-oxo,delta3-isomerase	K01826	0
R04488	C04484 + C00001 <=> C06035 + C00058	4-Carboxy-2-hydroxymuconate semialdehyde + H2O <=> 4-Methylene-2-oxoglutarate + Formate		NA		-40.1
R04489	C05375 <=> C04484	2-Hydroxy-2-hydropyrone-4,6-dicarboxylate <=> 4-Carboxy-2-hydroxymuconate semialdehyde		NA		135.6
R04780	C05378 + C00001 <=> C05345 + C00009	beta-D-Fructose 1,6-bisphosphate + H2O <=> beta-D-Fructose 6-phosphate + Orthophosphate	3.1.3.11	beta-D-Fructose 1,6-bisphosphate 1-phosphohydrolase	K01086; K01622; K02446; K03841; K04041; K11532	-13.4
R04781	C04115 <=> C05364 + C00001	4-Carboxy-4-hydroxy-2-oxoadipate <=> 4-Carboxy-2-oxo-3-hexenedioate + H2O	4.2.1.80	4-Carboxy-4-hydroxy-2-oxoadipate hydro-lyase	K02554	3.2
R04874	C03277 <=> C05130 + C00011	Imidazol-5-yl-pyruvate <=> Imidazole-4-acetaldehyde + CO2		NA		-12.9
R04875	C05565 + C00001 <=> C05829	Hydantoin-5-propionate + H2O <=> N-Carbamyl-L-glutamate		NA		1.1
R04895	C05600 + C00001 <=> C05601	2-Hydroxyhepta-2,4-dienedioate + H2O <=> 4-Hydroxy-2-oxo-heptanedioate		NA		-0.7
R05052	C05947 + C00026 <=> C05946 + C00025	L-erythro-4-Hydroxyglutamate + 2-Oxoglutarate <=> (4R)-4-Hydroxy-2-oxoglutarate + L-Glutamate	2.6.1.1; 2.6.1.23	L-erythro-4-hydroxyglutamate:2-oxoglutarate aminotransferase	K00811; K00812; K00813; K11358; K14454; K14455	-8.7
R05053	C00402 + C05946 <=> C00036 + C05947	D-Aspartate + (4R)-4-Hydroxy-2-oxoglutarate <=> Oxaloacetate + L-erythro-4-Hydroxyglutamate	2.6.1.21	D-aspartate:2-oxoglutarate aminotransferase	K00824	6.6
R05069	C06006 <=> C14463	(S)-2-Aceto-2-hydroxybutanoate <=> (R)-3-Hydroxy-3-methyl-2-oxopentanoate	1.1.1.86; 5.4.99.3	(S)-2-Aceto-2-hydroxybutanoate:NADP+ oxidoreductase (isomerizing)	K00053	0
R05071	C06010 <=> C04181	(S)-2-Acetolactate <=> 3-Hydroxy-3-methyl-2-oxobutanoic acid	1.1.1.86; 5.4.99.3	(S)-2-Acetolactate methylmutase	K00053	0
R05077	C06033 + C00014 <=> C06034 + C00001	Parapyruvate + Ammonia <=> 4-Hydroxy-4-methylglutamate + H2O		NA		34.9
R05078	C06033 <=> C06035 + C00001	Parapyruvate <=> 4-Methylene-2-oxoglutarate + H2O		NA		3.2
R05079	C06035 + C00014 <=> C06234 + C00001	4-Methylene-2-oxoglutarate + Ammonia <=> 4-Methyl-L-glutamate + H2O		NA		39.7
R05138	C00596 + C00033 <=> C06210 + C00001	2-Hydroxy-2,4-pentadienoate + Acetate <=> 2-Hydroxy-6-keto-2,4-heptadienoate + H2O		NA	K10702	62.7
R05141	C06216 + C00001 <=> C06217 + C00031	Celloheptaose + H2O <=> Cellohexaose + D-Glucose	3.2.1.74	1,4-beta-D-Glucan glucohydrolase		-13.4
R05142	C06217 + C00001 <=> C06218 + C00031	Cellohexaose + H2O <=> Cellopentaose + D-Glucose	3.2.1.74	1,4-beta-D-Glucan glucohydrolase		-13.4
R05168	C06376 + C00001 <=> C06377 + C00033	N-Acetyl-D-galactosamine 6-phosphate + H2O <=> D-Galactosamine 6-phosphate + Acetate	3.5.1.25	N-acetyl-D-galactosamine 6-phosphate amidohydrolase	K02079	-7.5
R05338	C00199 + C00067 <=> C06019	D-Ribulose 5-phosphate + Formaldehyde <=> D-arabino-Hex-3-ulose 6-phosphate	4.1.2.43	D-arabino-hex-3-ulose-6-phosphate formaldehyde-lyase (D-ribulose-5-phosphate-forming)	K08093; K13812; K13831	-26.4
R05339	C06019 <=> C00085	D-arabino-Hex-3-ulose 6-phosphate <=> D-Fructose 6-phosphate	5.3.1.27	D-arabino-hex-3-ulose-6-phosphate isomerase	K08094; K13831	-14.1
R05361	C07734 + C00001 <=> C02501 + C00090	2-Hydroxy-6-oxo-6-(2-hydroxyphenoxy)-hexa-2,4-dienoate + H2O <=> 2-Hydroxymuconate + Catechol	3.7.1.8	2-hydroxy-6-oxo-6-(2-hydroxyphenoxy)-hexa-2,4-dienoate benzoylhydrolase	K10222	-58.5
R05378	C06893 <=> C00222 + C00111	2-Deoxy-5-keto-D-gluconic acid 6-phosphate <=> 3-Oxopropanoate + Glycerone phosphate	4.1.2.29	2-Deoxy-5-keto-D-gluconic acid 6-phosphate Dihydroxyacetone phosphate-lyase	K03339	-2.1
R05380	C00084 <=> C01548 + C00001	Acetaldehyde <=> Acetylene + H2O	4.2.1.112	acetaldehyde hydro-lyase	K20625
R05381	C00189 + C00084 <=> C06772	Ethanolamine + Acetaldehyde <=> Diethanolamine		diethanolamine ethanolamine-lyase (acetaldehyde-forming)		16.4
R05382	C06771 <=> C06772 + C00084	Triethanolamine <=> Diethanolamine + Acetaldehyde		triethanolamine diethanolamine-lyase (acetaldehyde-forming)		-37.6
R05554	C02091 + C00001 <=> C00603 + C00014	(S)-Ureidoglycine + H2O <=> (S)-Ureidoglycolate + Ammonia	3.5.3.26	Ureidoglycine aminohydrolase; (S)-ureidoglycine aminohydrolase	K14977	-35.3
R05561	C06554 + 2 C00001 <=> C06555 + C01353	Cyanuric acid + 2 H2O <=> Biuret + Carbonic acid	3.5.2.15	Cyanuric acid amidohydrolase	K03383	-54.4
R05563	C06555 + C00001 <=> C01010 + C00014	Biuret + H2O <=> Urea-1-carboxylate + Ammonia	3.5.1.84	biuret amidohydrolase	K19837	-32.3
R05605	C04442 <=> C00118 + C00022	2-Dehydro-3-deoxy-6-phospho-D-gluconate <=> D-Glyceraldehyde 3-phosphate + Pyruvate	4.1.2.14; 4.1.2.55	2-dehydro-3-deoxy-6-phospho-D-gluconate D-glyceraldehyde-3-phosphate-lyase (pyruvate-forming)	K01625; K11395; K17463	15.5
R05606	C00514 <=> C00204 + C00001	D-Mannonate <=> 2-Dehydro-3-deoxy-D-gluconate + H2O	4.2.1.8	D-mannonate hydro-lyase	K01686; K08323	-37.4
R05608	C00879 <=> C00679 + C00001	D-Galactarate <=> 5-Dehydro-4-deoxy-D-glucarate + H2O	4.2.1.42	galactarate hydro-lyase (5-dehydro-4-deoxy-D-glucarate-forming)	K01708; K20023	-41.9
R05636	C00022 + C00118 <=> C11437 + C00011	Pyruvate + D-Glyceraldehyde 3-phosphate <=> 1-Deoxy-D-xylulose 5-phosphate + CO2	2.2.1.7	1-Deoxy-D-xylulose-5-phosphate pyruvate-lyase (carboxylating)	K01662	-29
R05645	C05382 <=> C07836	Sedoheptulose 7-phosphate <=> D-glycero-beta-D-manno-Heptose 7-phosphate	5.3.1.28	D-glycero-beta-D-manno-heptose-7-phosphate aldose-ketose-isomerase	K03271	1.4
R05758	C11511 <=> C00036 + C00014	threo-3-Hydroxy-L-aspartate <=> Oxaloacetate + Ammonia	4.3.1.16	threo-3-hydroxy-L-aspartate ammonia-lyase		-26.7
R05767	C00689 + C00009 <=> C00092 + C00663	alpha,alpha'-Trehalose 6-phosphate + Orthophosphate <=> D-Glucose 6-phosphate + beta-D-Glucose 1-phosphate	2.4.1.216	trehalose 6-phosphate:phosphate b-D-glucosyltransferase		6.9
R05780	C01755 + 2 C00001 <=> C07331 + C00014 + C01328	Thiocyanate + 2 H2O <=> Carbonyl sulfide + Ammonia + HO-	3.5.5.8	thiocyanate aminohydrolase
R05781	C07272 + C00001 <=> C01596	Maleimide + H2O <=> Maleamate	3.5.2.16	cyclic-imide amidohydrolase (decyclicizing)
R05839	C00534 + C00026 <=> C00250 + C00217	Pyridoxamine + 2-Oxoglutarate <=> Pyridoxal + D-Glutamate	2.6.1.54	pyridoxamine:2-oxoglutarate aminotransferase		0.7
R05850	C01101 <=> C00231	L-Ribulose 5-phosphate <=> D-Xylulose 5-phosphate	5.1.3.4	L-ribulose-5-phosphate 4-epimerase	K03077	-0.5
R06063	C11821 + C00080 + C00001 <=> C02348 + C00011	5-Hydroxyisourate + H+ + H2O <=> (R)(-)-Allantoin + CO2		NA		-127.2
R06064	C11821 + C00080 + C00001 <=> C02350 + C00011	5-Hydroxyisourate + H+ + H2O <=> (S)-Allantoin + CO2		NA		-127.2
R06102	C02591 + C00001 <=> C02336 + C00668	Sucrose 6'-phosphate + H2O <=> beta-D-Fructose + alpha-D-Glucose 6-phosphate	3.2.1.26	NA
R06171	C05519 <=> C00037 + C00084	L-Allothreonine <=> Glycine + Acetaldehyde	4.1.2.48; 4.1.2.49	L-allo-threonine acetaldehyde-lyase (glycine-forming)	K01620; K20801	-2.5
R06601	C11821 + C00001 <=> C12248	5-Hydroxyisourate + H2O <=> 5-Hydroxy-2-oxo-4-ureido-2,5-dihydro-1H-imidazole-5-carboxylate	3.5.2.17	5-hydroxyisourate amidohydrolase	K07127; K13484; K19964	-47.9
R06604	C12248 <=> C02350 + C00011	5-Hydroxy-2-oxo-4-ureido-2,5-dihydro-1H-imidazole-5-carboxylate <=> (S)-Allantoin + CO2	4.1.1.97	5-hydroxy-2-oxo-4-ureido-2,5-dihydro-1H-imidazole-5-carboxylate carboxy-lyase [(S)-allantoin-forming]	K13484; K13485; K16838; K16840	-79.2
R06605	C12248 + C00080 <=> C02348 + C00011	5-Hydroxy-2-oxo-4-ureido-2,5-dihydro-1H-imidazole-5-carboxylate + H+ <=> (R)(-)-Allantoin + CO2		NA		-79.2
R06614	C02512 <=> C05670 + C00011	3-Cyano-L-alanine <=> 3-Aminopropiononitrile + CO2		3-cyano-L-alanine carboxy-lyase (3-aminopropiononitrile-forming)		-19.7
R06789	C12624 + C00001 <=> C00596 + C00122	2-Hydroxy-6-ketononatrienedioate + H2O <=> 2-Hydroxy-2,4-pentadienoate + Fumarate	3.7.1.14	(2Z,4E,7E)-2-Hydroxy-6-oxonona-2,4,7-triene-1,9-dioate fumarylhydrolase	K05714	-52.6
R06870	C00346 + C00001 <=> C00189 + C00009	Ethanolamine phosphate + H2O <=> Ethanolamine + Orthophosphate	3.1.3.75	Phosphoethanolamine phosphohydrolase	K06124	-3.5
R06897	C05600 + C00001 <=> C06201	2-Hydroxyhepta-2,4-dienedioate + H2O <=> 2,4-Dihydroxyhept-2-enedioate		2,4-dihydroxyhept-2-enedioate hydro-lyase	K02509	-0.7
R06967	C08734 + C00001 <=> C06554 + C00014	Ammelide + H2O <=> Cyanuric acid + Ammonia	3.5.4.42	N-isopropylammelide isopropylaminohydrolase	K08710
R06968	C08737 + C00001 <=> C08733 + C00014	Melamine + H2O <=> Ammeline + Ammonia	3.5.4.45; 3.8.1.8	NA	K05394; K21593
R06969	C08733 + C00001 <=> C08734 + C00014	Ammeline + H2O <=> Ammelide + Ammonia	3.5.4.45	melamine aminohydrolase	K21593
R06973	C00222 <=> C00084 + C00011	3-Oxopropanoate <=> Acetaldehyde + CO2	4.2.1.155	3-oxopropanoate carboxy-lyase	K14422	-7.5
R06982	C00051 + C00067 <=> C14180	Glutathione + Formaldehyde <=> S-(Hydroxymethyl)glutathione	4.4.1.22	S-(hydroxymethyl)glutathione formaldehyde-lyase (glutathione-forming); S-(hydroxymethyl)glutathione synthase	K03396	-11.7
R07125	C14899 + C00080 <=> C03291 + C00011	3-Dehydro-L-gulonate 6-phosphate + H+ <=> L-Xylulose 5-phosphate + CO2	4.1.1.85	3-dehydro-L-gulonate-6-phosphate carboxy-lyase	K03078	-12.7
R07264	C15548 + C00009 <=> C00031 + C00663	2-alpha-D-Glucosyl-D-glucose + Orthophosphate <=> D-Glucose + beta-D-Glucose 1-phosphate	2.4.1.230	2-alpha-D-glucosyl-D-glucose:phosphate beta-D-glucosyltransferase		2.5
R07265	C01083 + C00009 <=> C00267 + C00103	alpha,alpha-Trehalose + Orthophosphate <=> alpha-D-Glucose + D-Glucose 1-phosphate	2.4.1.231	alpha,alpha-trehalose:phosphate alpha-D-glucosyltransferase		4.9
R07274	C01005 + C00283 <=> C00097 + C00009	O-Phospho-L-serine + Hydrogen sulfide <=> L-Cysteine + Orthophosphate	2.5.1.65	O-phospho-L-serine:hydrogen-sulfide 2-amino-2-carboxyethyltransferase	K10150	-36.4
R07281	C00199 <=> C15556 + C00058	D-Ribulose 5-phosphate <=> L-3,4-Dihydroxybutan-2-one 4-phosphate + Formate	4.1.99.12	D-ribulose 5-phosphate formate-lyase (L-3,4-dihydroxybutan-2-one 4-phosphate-forming)	K02858; K14652	-81.5
R07305	C06554 + C00001 <=> C06555 + C00011	Cyanuric acid + H2O <=> Biuret + CO2	3.5.2.15	cyanuric acid amidohydrolase		-51.2
R07316	C01563 <=> C00014 + C00011	Carbamate <=> Ammonia + CO2	3.5.1.110; 4.2.1.104	NA		-9.7
R07324	C00092 <=> C04006	D-Glucose 6-phosphate <=> 1D-myo-Inositol 3-phosphate	5.5.1.4	1D-myo-inositol-3-phosphate lyase (isomerizing)	K01858	-50.3
R07419	C15767 + C00001 <=> C00334 + C00025	4-(L-gamma-Glutamylamino)butanoate + H2O <=> 4-Aminobutanoate + L-Glutamate	3.5.1.94	4-(gamma-L-glutamylamino)butanoate amidohydrolase	K09473	-16.2
R07456	C00118 + C00199 + C00064 <=> C00018 + C00025 + C00009 + 3 C00001	D-Glyceraldehyde 3-phosphate + D-Ribulose 5-phosphate + L-Glutamine <=> Pyridoxal phosphate + L-Glutamate + Orthophosphate + 3 H2O	4.3.3.6	D-ribulose 5-phosphate,D-glyceraldehyde 3-phosphate pyridoxal 5'-phosphate-lyase	K06215; K08681	1225.1
R07629	C15607 + C00001 <=> C00383 + C00086	3-Oxo-3-ureidopropanoate + H2O <=> Malonate + Urea	3.5.1.95	3-oxo-3-ureidopropanoate amidohydrolase (urea- and malonate-forming)	K19795	-30.7
R07651	C00993 + C00001 <=> 2 C00133	D-Alanyl-D-alanine + H2O <=> 2 D-Alanine	3.4.13.22	D-Ala-D-Ala dipeptidase		-2.1
R07677	C16186 + C00001 <=> C14899	L-Ascorbate 6-phosphate + H2O <=> 3-Dehydro-L-gulonate 6-phosphate		NA	K03476
R07839	C04434 <=> C04324	(1E)-4-Oxobut-1-ene-1,2,4-tricarboxylate <=> (1E,3E)-4-Hydroxybuta-1,3-diene-1,2,4-tricarboxylate	5.3.2.8	4-oxalomesaconate keto---enol-isomerase	K16514	0
R08056	C00818 <=> C03921 + C00001	D-Glucarate <=> 2-Dehydro-3-deoxy-D-glucarate + H2O	4.2.1.40	D-glucarate hydro-lyase	K01706	-41.9
R08193	C00357 <=> C04501	N-Acetyl-D-glucosamine 6-phosphate <=> N-Acetyl-alpha-D-glucosamine 1-phosphate	5.4.2.3	N-Acetyl-D-glucosamine 1-phosphate 1,6-phosphomutase	K01836	7.3
R08195	C00820 <=> C00037 + C00084	D-Threonine <=> Glycine + Acetaldehyde	4.1.2.42	D-threonine acetaldehyde-lyase (glycine-forming)		-2.5
R08196	C12317 <=> C00037 + C00084	D-Allothreonine <=> Glycine + Acetaldehyde	4.1.2.42	NA		-2.5
R08200	C02798 + C00001 <=> C00022 + C00009	3-Phosphonopyruvate + H2O <=> Pyruvate + Orthophosphate	3.11.1.3	NA	K19669	-69
R08365	C06377 + C00001 <=> C01097 + C00014	D-Galactosamine 6-phosphate + H2O <=> D-Tagatose 6-phosphate + Ammonia		NA	K02080	7
R08514	C02306 + C00031 <=> C00103 + C00014	Phosphoramidate + D-Glucose <=> D-Glucose 1-phosphate + Ammonia	2.7.1.62	phosphoramidate:hexose 1-phosphotransferase
R08548	C01094 + C00001 <=> C00095 + C00009	D-Fructose 1-phosphate + H2O <=> D-Fructose + Orthophosphate	3.1.3.68	NA		-10.9
R08555	C00256 + C00357 <=> C16698 + C00001	(R)-Lactate + N-Acetyl-D-glucosamine 6-phosphate <=> N-Acetylmuramic acid 6-phosphate + H2O	4.2.1.126	(R)-lactate hydro-lyase (adding N-acetyl-D-glucosamine 6-phosphate; N-acetylmuramate 6-phosphate-forming)	K07106	-6
R08570	C00204 <=> C00577 + C00022	2-Dehydro-3-deoxy-D-gluconate <=> D-Glyceraldehyde + Pyruvate	4.1.2.51; 4.1.2.55	2-dehydro-3-deoxy-D-gluconate D-glyceraldehyde-lyase (pyruvate-forming)	K11395; K18127	18.3
R08575	C05382 + C00118 <=> C00279 + C00085	Sedoheptulose 7-phosphate + D-Glyceraldehyde 3-phosphate <=> D-Erythrose 4-phosphate + D-Fructose 6-phosphate	2.2.1.2	sedoheptulose-7-phosphate:D-glyceraldehyde-3-phosphate glyceronetransferase		-0.7
R08600	C04015 + C00001 <=> C00270 + C00033	N-Acetyl-4-O-acetylneuraminate + H2O <=> N-Acetylneuraminate + Acetate	3.1.1.53	N-Acetyl-4-O-acetylneuraminate 4-O-acetylhydrolase		-37.9
R08601	C04017 + C00001 <=> C00270 + C00033	N-Acetyl-9-O-acetylneuraminate + H2O <=> N-Acetylneuraminate + Acetate	3.1.1.53	N-Acetyl-9-O-acetylneuraminate 9-O-acetylhydrolase		-30.5
R08617	C00092 <=> C17209 + C00009	D-Glucose 6-phosphate <=> 2-Deoxy-scyllo-inosose + Orthophosphate	4.2.3.124	D-glucose-6-phosphate phosphate-lyase (2-deoxy-scyllo-inosose-forming)	K13546	-117.2
R08632	C02291 <=> C00097 + C17234	L-Cystathionine <=> L-Cysteine + 2-Aminobut-2-enoate	4.4.1.1	L-cystathionine cysteine-lyase		35.9
R08633	C00155 <=> C00283 + C17234	L-Homocysteine <=> Hydrogen sulfide + 2-Aminobut-2-enoate	4.4.1.2	L-homocysteine hydrogen-sulfide-lyase		32
R08637	C17234 + C00001 <=> C00109 + C00014	2-Aminobut-2-enoate + H2O <=> 2-Oxobutanoate + Ammonia		2-Aminobut-2-enoate aminohydrolase (spontaneous)		-33.9
R08639	C00103 <=> C00092	D-Glucose 1-phosphate <=> D-Glucose 6-phosphate	5.4.2.2; 5.4.2.5	alpha-D-glucose 1,6-phosphomutase	K01835; K15778	-7.4
R08648	C00022 + C00109 <=> C06006 + C00011	Pyruvate + 2-Oxobutanoate <=> (S)-2-Aceto-2-hydroxybutanoate + CO2	2.2.1.6	pyruvate:2-oxobutanoate acetaldehydetransferase (decarboxylating)	K01652; K01653; K11258	-21.9
R08698	C02218 + C00001 <=> C00022 + C00014	Dehydroalanine + H2O <=> Pyruvate + Ammonia		2-aminoacrylate aminohydrolase		-25
R08890	C17209 + C00064 <=> C17580 + C00940	2-Deoxy-scyllo-inosose + L-Glutamine <=> 2-Deoxy-scyllo-inosamine + 2-Oxoglutaramate	2.6.1.100	L-glutamine:2-deoxy-scyllo-inosose aminotransferase	K13547	11.5
R09030	C02962 <=> C18096	D-Allose 6-phosphate <=> D-Allulose 6-phosphate	5.3.1.6	D-allose-6-phosphate aldose-ketose-isomerase	K01808	0.6
R09031	C18096 <=> C05345	D-Allulose 6-phosphate <=> beta-D-Fructose 6-phosphate		D-allulose-6-phosphate 3-epimerase	K17195	-3.9
R09094	C00058 <=> C00011	Formate <=> CO2		NA		-78.2
R09126	C18232 + C00001 <=> C01596 + C00058	N-Formylmaleamic acid + H2O <=> Maleamate + Formate	3.5.1.106	N-formylmaleamic acid amidohydrolase	K15357	-24.7
R09186	C03826 <=> C00433 + C00001	2-Dehydro-3-deoxy-D-xylonate <=> 2,5-Dioxopentanoate + H2O	4.2.1.141	2-dehydro-3-deoxy-D-arabinonate hydro-lyase (2,5-dioxopentanoate-forming)	K14259	-39.4
R09253	C05941 <=> C00433 + C00014	2-Oxo-4-hydroxy-5-aminovalerate <=> 2,5-Dioxopentanoate + Ammonia		2-oxo-4-hydroxy-5-aminovalerate hydro-lyase (deaminating; 2,5-dioxopentanoate-forming)		-24.8
R09273	C18345 + C00001 <=> C04434 + C00132	4-Carboxy-2-hydroxy-6-methoxy-6-oxohexa-2,4-dienoate + H2O <=> (1E)-4-Oxobut-1-ene-1,2,4-tricarboxylate + Methanol		4-carboxy-2-hydroxy-6-methoxy-6-oxohexa-2,4-dienoate acylhydrolase		-8.2
R09274	C18345 <=> C03671 + C00132	4-Carboxy-2-hydroxy-6-methoxy-6-oxohexa-2,4-dienoate <=> 2-Pyrone-4,6-dicarboxylate + Methanol		NA
R09483	C00383 <=> C00033 + C00011	Malonate <=> Acetate + CO2	4.1.1.88; 4.1.1.89	malonate carboxy-lyase (biotin-independent/biotin-dependent)		-26.3
R09532	C01159 + C00001 <=> C00631 + C00009	2,3-Bisphospho-D-glycerate + H2O <=> 2-Phospho-D-glycerate + Orthophosphate	3.1.3.80	2,3-bisphospho-D-glycerate 3-phosphohydrolase	K03103	-4.3
R09645	C16699 + C00001 <=> C00275 + C00258	2-O-(6-Phospho-alpha-mannosyl)-D-glycerate + H2O <=> D-Mannose 6-phosphate + D-Glycerate	3.2.1.170	2-O-(6-phospho-alpha-D-mannosyl)-D-glycerate 6-phosphomannohydrolase		-10.5
R09648	C19779 + C00001 <=> C00099 + C00014	beta-Alaninamide + H2O <=> beta-Alanine + Ammonia	3.5.1.100	beta-Alaninamide amidohydrolase		-17.3
R09683	C19813 <=> C00036 + C00014	threo-3-Hydroxy-D-aspartate <=> Oxaloacetate + Ammonia	4.3.1.27	threo-3-hydroxy-D-aspartate ammonia-lyase (oxaloacetate-forming)		-26.7
R09717	C19813 <=> C00037 + C00048	threo-3-Hydroxy-D-aspartate <=> Glycine + Glyoxylate	4.1.3.41	threo-3-hydroxy-D-aspartate glyoxylate-lyase (glycine-forming)		1.4
R09718	C19838 <=> C00037 + C00048	D-erythro-3-Hydroxyaspartate <=> Glycine + Glyoxylate	4.1.3.41	D-erythro-3-hydroxyaspartate glyoxylate-lyase (glycine-forming)		-5
R09768	C05382 <=> C19882	Sedoheptulose 7-phosphate <=> D-glycero-D-manno-Heptose 7-phosphate	5.3.1.28	D-glycero-D-manno-heptose 7-phosphate aldose-ketose-isomerase	K03271
R09769	C05382 <=> C19878	Sedoheptulose 7-phosphate <=> D-glycero-alpha-D-manno-Heptose 7-phosphate	5.3.1.28	D-glycero-alpha-D-manno-heptose 7-phosphate aldose-ketose-isomerase	K03271
R09780	C06019 <=> C05345	D-arabino-Hex-3-ulose 6-phosphate <=> beta-D-Fructose 6-phosphate	5.3.1.27	D-arabino-hex-3-ulose-6-phosphate isomerase	K08094; K13831
R09794	C05942 <=> C19907 + C00011	Pyrrole-2-carboxylate <=> Pyrrole + CO2	4.1.1.93	pyrrole-2-carboxylate carboxy-lyase
R09795	C05942 + C00001 <=> C19907 + C00288	Pyrrole-2-carboxylate + H2O <=> Pyrrole + HCO3-	4.1.1.93	pyrrole-2-carboxylate carboxy-lyase
R09796	C00256 <=> C00546 + C00001	(R)-Lactate <=> Methylglyoxal + H2O	4.2.1.130	(R)-lactate hydro-lyase	K05523; K18881; K22211
R09941	C01518 + C00009 <=> C00031 + C00663	Nigerose + Orthophosphate <=> D-Glucose + beta-D-Glucose 1-phosphate	2.4.1.279	3-O-alpha-D-glucopyranosyl-D-glucopyranose:phosphate beta-D-glucosyltransferase	K18783
R09942	C01674 + C00009 <=> C00140 + C04501	Chitobiose + Orthophosphate <=> N-Acetyl-D-glucosamine + N-Acetyl-alpha-D-glucosamine 1-phosphate	2.4.1.280	N,N'-diacetylchitobiose:phosphate N-acetyl-D-glucosaminyltransferase	K18675
R09943	C20236 + C00009 <=> C00031 + C00636	4-O-beta-D-Mannopyranosyl-D-glucopyranose + Orthophosphate <=> D-Glucose + D-Mannose 1-phosphate	2.4.1.281	4-O-beta-D-mannopyranosyl-D-glucopyranose:phosphate alpha-D-mannosyltransferase	K16212
R09980	C20254 + C00001 <=> C20253 + C01563	Ureidoacrylate + H2O <=> Aminoacrylate + Carbamate	3.5.1.110	Ureidoacrylate amidohydrolase	K09020
R09983	C20253 + C00001 <=> C00222 + C00014	Aminoacrylate + H2O <=> 3-Oxopropanoate + Ammonia		NA	K09023
R10049	C00546 + C00354 <=> C00118 + C16848	Methylglyoxal + D-Fructose 1,6-bisphosphate <=> D-Glyceraldehyde 3-phosphate + 6-Deoxy-5-ketofructose 1-phosphate	2.2.1.11	2-oxopropanal:D-fructose 1,6-bisphosphate glycerone-phosphotransferase	K16305
R10050	C00546 + C01094 <=> C00577 + C16848	Methylglyoxal + D-Fructose 1-phosphate <=> D-Glyceraldehyde + 6-Deoxy-5-ketofructose 1-phosphate	2.2.1.11	2-oxopropanal:D-fructose 1-phosphate glycerone-phosphotransferase	K16305
R10079	C01417 + C00288 + C00080 <=> C00014 + 2 C00011	Cyanate + HCO3- + H+ <=> Ammonia + 2 CO2	4.2.1.104	carbamate hydro-lyase; cyanate hydratase	K01725
R10088	C00117 + C00118 + C00014 <=> C00018 + 4 C00001 + C00009	D-Ribose 5-phosphate + D-Glyceraldehyde 3-phosphate + Ammonia <=> Pyridoxal phosphate + 4 H2O + Orthophosphate	4.3.3.6	D-ribose 5-phosphate,D-glyceraldehyde 3-phosphate pyridoxal 5'-phosphate-lyase
R10089	C00117 + C00118 + C00064 <=> C00018 + C00025 + 3 C00001 + C00009	D-Ribose 5-phosphate + D-Glyceraldehyde 3-phosphate + L-Glutamine <=> Pyridoxal phosphate + L-Glutamate + 3 H2O + Orthophosphate	4.3.3.6	D-ribose 5-phosphate,D-glyceraldehyde 3-phosphate pyridoxal 5'-phosphate-lyase (glutamine-hydrolyzing)
R10092	C00288 + C00080 <=> C00011 + C00001	HCO3- + H+ <=> CO2 + H2O	4.2.1.1	carbonate hydro-lyase (carbon-dioxide-forming)	K01672; K01673; K01674; K18245; K18246
R10135	C20366 + C00001 <=> C02167	2-Oxo-3-(5-oxofuran-2-ylidene)propanoate + H2O <=> Maleylpyruvate	3.1.1.91	2-oxo-3-(5-oxofuran-2-ylidene)propanoate lactonohydrolase
R10153	C00025 <=> C05574	L-Glutamate <=> 3-Aminopentanedioate	5.4.3.9	L-glutamate 2,3-aminomutase
R10178	C00334 + C00022 <=> C00232 + C00041	4-Aminobutanoate + Pyruvate <=> Succinate semialdehyde + L-Alanine	2.6.1.96	4-aminobutanoate:pyruvate aminotransferase	K16871
R10179	C00334 + C00048 <=> C00232 + C00037	4-Aminobutanoate + Glyoxylate <=> Succinate semialdehyde + Glycine	2.6.1.96	4-aminobutanoate:glyoxylate aminotransferase
R10205	C20440 + C00001 <=> C01151	alpha-D-Ribose 1,2-cyclic phosphate 5-phosphate + H2O <=> D-Ribose 1,5-bisphosphate	3.1.4.55	5-phospho-alpha-D-ribose 1,2-cyclic phosphate 2-phosphohydrolase (alpha-D-ribose 1,5-bisphosphate-forming)	K06167
R10245	C15809 + C00001 <=> C00048 + C00014	Iminoglycine + H2O <=> Glyoxylate + Ammonia	1.4.3.19	NA
R10283	C20485 <=> C00022 + C00048	(4S)-4-Hydroxy-2-oxoglutarate <=> Pyruvate + Glyoxylate	4.1.3.16; 4.1.3.42	(4S)-4-hydroxy-2-oxoglutarate glyoxylate-lyase (pyruvate-forming)
R10305	C00979 + C00155 <=> C02291 + C00033	O-Acetyl-L-serine + L-Homocysteine <=> L-Cystathionine + Acetate	2.5.1.134	O3-acetyl-L-serine:L-homocysteine S-(2-amino-2-carboxyethyl)transferase	K17216
R10408	C20589 <=> C04442 + C00014	D-Glucosaminate-6-phosphate <=> 2-Dehydro-3-deoxy-6-phospho-D-gluconate + Ammonia	4.3.1.29	D-glucosaminate-6-phosphate ammonia-lyase; 2-amino-2-deoxy-D-gluconate 6-phosphate ammonia-lyase (2-dehydro-3-deoxy-6-phospho-D-gluconate-forming)	K17468
R10486	C02995 + C00001 <=> C00208 + C00009	Maltose 6'-phosphate + H2O <=> Maltose + Orthophosphate	3.1.3.90	maltose 6'-phosphate phosphohydrolase	K06896
R10534	C19033 + C00001 <=> C07331 + C00283	Carbon disulfide + H2O <=> Carbonyl sulfide + Hydrogen sulfide	3.13.1.5	carbon-disulfide hydrogen-sulfide-lyase (carbonyl-sulfide-forming)	K20499
R10535	C07331 + C00001 <=> C00011 + C00283	Carbonyl sulfide + H2O <=> CO2 + Hydrogen sulfide	3.13.1.5	carbonyl-sulfide hydrogen-sulfide-lyase (decarboxylating)	K20499
R10538	C19033 + 2 C00001 <=> C00011 + 2 C00283	Carbon disulfide + 2 H2O <=> CO2 + 2 Hydrogen sulfide	3.13.1.5	carbon-disulfide hydrogen-sulfide-lyase (decarboxylating)	K20499
R10555	C01151 <=> C01182	D-Ribose 1,5-bisphosphate <=> D-Ribulose 1,5-bisphosphate	5.3.1.29	alpha-D-ribose 1,5-bisphosphate aldose-ketose-isomerase
R10604	C02669 + C00001 <=> C00880	D-Galactono-1,5-lactone + H2O <=> D-Galactonate		NA
R10616	C01216 <=> C00022 + C00577	2-Dehydro-3-deoxy-D-galactonate <=> Pyruvate + D-Glyceraldehyde	4.1.2.51; 4.1.2.55	2-dehydro-3-deoxy-D-galactonate D-glyceraldehyde-lyase (pyruvate-forming)	K11395; K18127
R10687	C12270 + C00001 <=> C01042 + C00025	N-Acetylaspartylglutamate + H2O <=> N-Acetyl-L-aspartate + L-Glutamate	3.4.17.21	NA	K14592
R10688	C20776 + C00001 <=> C12270 + C00025	N-Acetylaspartylglutamylglutamate + H2O <=> N-Acetylaspartylglutamate + L-Glutamate	3.4.17.21	NA	K14592
R10691	C20781 + C00001 <=> C00186 + C00022	2,4-Diketo-3-deoxy-L-fuconate + H2O <=> (S)-Lactate + Pyruvate		NA	K18336
R10705	C17530 + C00001 <=> C00033 + C00132	Methyl acetate + H2O <=> Acetate + Methanol		methyl-acetate acetylhydrolase	K18372
R10773	C03752 <=> C20844 + C00001	2-Amino-2-deoxy-D-gluconate <=> (2Z,4S,5R)-2-Amino-4,5,6-trihydroxyhex-2-enoate + H2O	4.3.1.9	NA
R10774	C20844 <=> C20845	(2Z,4S,5R)-2-Amino-4,5,6-trihydroxyhex-2-enoate <=> (4S,5R)-4,5,6-Trihydroxy-2-iminohexanoate	4.3.1.9	NA
R10775	C20845 + C00001 <=> C00204 + C00014	(4S,5R)-4,5,6-Trihydroxy-2-iminohexanoate + H2O <=> 2-Dehydro-3-deoxy-D-gluconate + Ammonia	4.3.1.9	NA
R10809	C01728 + C00001 <=> 2 C00159	Mannobiose + H2O <=> 2 D-Mannose	3.2.1.163	alpha-1,6-mannobiose alpha-D-mannohydrolase
R10810	C20861 <=> C20236	Mannobiose <=> 4-O-beta-D-Mannopyranosyl-D-glucopyranose	5.1.3.11	beta-1,4-mannobiose 2-epimerase	K16213
R10817	C06468 <=> C00095	D-Psicose <=> D-Fructose	5.1.3.30; 5.1.3.31	D-psicose 3-epimerase	K18910
R10829	C20887 + C00009 <=> C00140 + C00636	beta-D-Mannosyl-1,4-N-acetyl-D-glucosamine + Orthophosphate <=> N-Acetyl-D-glucosamine + D-Mannose 1-phosphate	2.4.1.320	4-O-beta-D-mannopyranosyl-N-acetyl-D-glucosamine:phosphate alpha-D-mannosyltransferase	K18785
R10832	C20888 + C00009 <=> C00103 + C00257	Cellobionate + Orthophosphate <=> D-Glucose 1-phosphate + D-Gluconic acid	2.4.1.321	4-O-beta-D-glucopyranosyl-D-gluconate:phosphate alpha-D-glucosyltransferase	K18786
R10846	C20889 <=> C20896	D-Galactaro-1,5-lactone <=> D-Galactaro-1,4-lactone	5.4.1.4	D-galactarolactone 4,5-acylmutase	K18982
R10847	C20896 <=> C00679	D-Galactaro-1,4-lactone <=> 5-Dehydro-4-deoxy-D-glucarate	5.5.1.27	D-galactaro-1,4-lactone lyase (ring-opening)	K18983
R10908	C02091 + C00048 <=> C00037 + C00802	(S)-Ureidoglycine + Glyoxylate <=> Glycine + Oxalureate	2.6.1.112	(S)-ureidoglycine:glyoxylate aminotransferase	K00839
R10935	C20954 + C00009 + 2 C00001 <=> 2 C00118	(5-Formylfuran-3-yl)methyl phosphate + Orthophosphate + 2 H2O <=> 2 D-Glyceraldehyde 3-phosphate	4.2.3.153	NA	K09733
R10949	C00014 + C20969 <=> C01563 + C00009	Ammonia + Carboxyphosphate <=> Carbamate + Orthophosphate	6.3.5.5	NA	K01954; K01955; K01956; K11540; K11541
R10950	C01243 + C00001 <=> C04062 + C00009	1D-myo-Inositol 1,3,4-trisphosphate + H2O <=> D-myo-Inositol 1,3-bisphosphate + Orthophosphate	3.1.3.66	1D-myo-Inositol 1,3,4-trisphosphate 4-phosphohydrolase
R10972	C20440 + C00001 <=> C20986	alpha-D-Ribose 1,2-cyclic phosphate 5-phosphate + H2O <=> D-Ribose 2,5-bisphosphate	3.1.4.57	5-phospho-alpha-D-ribose 1,2-cyclic phosphate 1-phosphohydrolase (D-ribose 2,5-bisphosphate-forming)	K20859
R10973	C20986 + C00001 <=> C00117 + C00009	D-Ribose 2,5-bisphosphate + H2O <=> D-Ribose 5-phosphate + Orthophosphate	3.1.4.57	D-ribose-2,5-bisphosphate 2-phosphohydrolase	K20859
R10987	C02591 + C00009 <=> C00103 + C05345	Sucrose 6'-phosphate + Orthophosphate <=> D-Glucose 1-phosphate + beta-D-Fructose 6-phosphate	2.4.1.329	sucrose-6F-phosphate:phosphate 1-alpha-D-glucosyltransferase
R10991	C02356 + C00026 <=> C00109 + C00025	(S)-2-Aminobutanoate + 2-Oxoglutarate <=> 2-Oxobutanoate + L-Glutamate	2.6.1.42	2-aminobutanoate:2-oxoglutarate aminotransferase	K00826
R10992	C00041 + C00109 <=> C00022 + C02356	L-Alanine + 2-Oxobutanoate <=> Pyruvate + (S)-2-Aminobutanoate	2.6.1.44	L-alanine:2-oxobutanoate aminotransferase	K00827
R11038	C20954 + C00041 <=> C21068 + C00022	(5-Formylfuran-3-yl)methyl phosphate + L-Alanine <=> [5-(Aminomethyl)furan-3-yl]methyl phosphate + Pyruvate	2.6.1.108	L-alanine:(5-formylfuran-3-yl)methyl-phosphate aminotransferase	K19793
R11074	C00149 <=> C00186 + C00011	(S)-Malate <=> (S)-Lactate + CO2	4.1.1.101	(S)-malate carboxy-lyase	K22212
R11075	C21088 <=> C00679 + C00001	L-Altarate <=> 5-Dehydro-4-deoxy-D-glucarate + H2O	4.2.1.156	L-altarate hydro-lyase (5-dehydro-4-deoxy-D-glucarate-forming)
R11077	C00879 <=> C21091 + C00001	D-Galactarate <=> (2S,3R)-2,3-Dihydroxy-5-oxohexanedioate + H2O	4.2.1.158	galactarate hydro-lyase (3-deoxy-D-threo-hex-2-ulosarate-forming)
R11083	C21095 <=> C00679	D-Glucaro-1,4-lactone <=> 5-Dehydro-4-deoxy-D-glucarate	5.5.1.27	D-glucaro-1,4-lactone lyase (ring-opening)
R11098	C20905 + C00001 <=> C00109 + C00014	2-Iminobutanoate + H2O <=> 2-Oxobutanoate + Ammonia	3.5.99.10; 4.3.1.19	2-iminobutanoate aminohydrolase	K09022
R11099	C20904 + C00001 <=> C00022 + C00014	2-Iminopropanoate + H2O <=> Pyruvate + Ammonia	3.5.99.10	2-iminopropanoate aminohydrolase	K09022
R11100	C02218 <=> C20904	Dehydroalanine <=> 2-Iminopropanoate		NA
R11101	C17234 <=> C20905	2-Aminobut-2-enoate <=> 2-Iminobutanoate	4.3.1.19	NA
R11257	C02167 + C00001 <=> C01384 + C00022	Maleylpyruvate + H2O <=> Maleic acid + Pyruvate	3.7.1.23	(2Z)-4,6-dioxohept-2-enedioate acylhydrolase	K20758
R11263	C02225 <=> C21250 + C00001	2-Methylcitrate <=> 2-Methyl-trans-aconitate + H2O	4.2.1.117	(2S,3S)-2-hydroxybutane-1,2,3-tricarboxylate hydro-lyase (2-methyl-trans-aconitate forming)	K20455
R11264	C21250 <=> C04225	2-Methyl-trans-aconitate <=> (Z)-But-2-ene-1,2,3-tricarboxylate		NA	K09788
R11310	C00663 <=> C00092	beta-D-Glucose 1-phosphate <=> D-Glucose 6-phosphate	5.4.2.6	beta-D-glucose 1,6-phosphomutase	K01838
R11326	C05382 <=> C21281 + C00009 + C00001	Sedoheptulose 7-phosphate <=> Demethyl-4-deoxygadusol + Orthophosphate + H2O	4.2.3.154	D-sedoheptulose-7-phosphate phosphate-lyase (cyclizing; demethyl-4-deoxygadusol-forming)
R11327	C05382 <=> C21282 + C00009	Sedoheptulose 7-phosphate <=> 2-epi-Valiolone + Orthophosphate	4.2.3.155	D-sedoheptulose-7-phosphate phosphate-lyase (cyclizing; 2-epi-valiolone-forming)
R11330	C21285 <=> C03394	D-Erythrulose 1-phosphate <=> Erythrulose 1-phosphate	5.1.3.38	D-erythrulose-1-phosphate 3-epimerase
R11331	C21286 <=> C03604	L-Erythrulose 4-phosphate <=> D-Erythrulose 4-phosphate	5.1.3.39	NA
R11332	C03394 <=> C03604	Erythrulose 1-phosphate <=> D-Erythrulose 4-phosphate	5.3.1.33	L-erythrulose-1-phosphate isomerase
R11333	C03604 <=> C00279	D-Erythrulose 4-phosphate <=> D-Erythrose 4-phosphate	5.3.1.34	D-erythrulose-4-phosphate ketose-aldose isomerase
R11398	C21336 + C00009 <=> C00159 + C00636	beta-1,2-Mannobiose + Orthophosphate <=> D-Mannose + D-Mannose 1-phosphate	2.4.1.339	beta-D-mannopyranosyl-(1->2)-D-mannopyranose:phosphate alpha-D-mannosyltransferase	K20885
R11439	C00074 + C00275 + C00001 <=> C21383 + C00009	Phosphoenolpyruvate + D-Mannose 6-phosphate + H2O <=> 2-Keto-3-deoxy-D-glycero-D-galacto-nononate 9-phosphate + Orthophosphate	2.5.1.132	phosphoenolpyruvate:D-mannose-6-phosphate 1-(2-carboxy-2-oxoethyl)transferase
R11440	C21383 + C00001 <=> C20934 + C00009	2-Keto-3-deoxy-D-glycero-D-galacto-nononate 9-phosphate + H2O <=> 3-Deoxy-D-glycero-D-galacto-non-2-ulosonic acid + Orthophosphate	3.1.3.103	2-keto-3-deoxy-D-glycero-D-galacto-nononate-9-phosphate 9-phosphohydrolase	K21055
R11532	C02220 + C00001 <=> C02501 + C00014	2-Aminomuconate + H2O <=> 2-Hydroxymuconate + Ammonia	3.5.99.11	2-aminomuconate aminohydrolase (2-hydroxymuconate-forming)	K20931
R11593	C00022 + C01087 <=> C00256 + C00026	Pyruvate + (R)-2-Hydroxyglutarate <=> (R)-Lactate + 2-Oxoglutarate	1.1.99.40	(R)-2-hydroxyglutarate:pyruvate oxidoreductase [(R)-lactate-forming]	K21618
R11617	C01444 + C00001 <=> C00209 + C00014	Oxamate + H2O <=> Oxalate + Ammonia	3.5.1.126	oxamate amidohydrolase
R11623	C01097 <=> C00085	D-Tagatose 6-phosphate <=> D-Fructose 6-phosphate	5.1.3.40	D-tagatose 6-phosphate 4-epimerase	K21622
R11705	C01005 + C00025 <=> C21559 + C00009	O-Phospho-L-serine + L-Glutamate <=> N-[(2S)-2-Amino-2-carboxyethyl]-L-glutamate + Orthophosphate	2.5.1.140	O-phospho-L-serine:L-glutamate N-(2S)-2-amino-2-carboxyethyltransferase	K21949
R11716	C21611 <=> C00111 + C00011	3-Dehydro-4-phospho-L-erythronate <=> Glycerone phosphate + CO2	4.1.1.104	3-dehydro-4-phospho-L-erythronate carboxy-lyase
R11717	C21610 <=> C00111 + C00011	3-Dehydro-4-phospho-D-erythronate <=> Glycerone phosphate + CO2	4.1.1.104	3-dehydro-4-phospho-D-erythronate carboxy-lyase
R11749	C02341 <=> C00490 + C00011	trans-Aconitate <=> Itaconate + CO2		trans-aconitate carboxy-lyase	K22004

## Sheet: Metbolites
Table S3B Metbolites in Phosphorus-Dependent Network
ID	Name	Formula	SMILES String	Molecular_Solubility (mol/L)	LogKow	Molecular_Weight (Da)
C00001	H2O; Water	H2O	O	1.472	-0.208	18.0153
C00009	Orthophosphate; Phosphate; Phosphoric acid; Orthophosphoric acid	H3PO4	P(=O)(O)(O)O	1.182	-2.479	97.9952
C00011	CO2; Carbon dioxide	CO2	C(=O)=O	0.243	-0.147	44.0095
C00013	Diphosphate; Diphosphoric acid; Pyrophosphate; Pyrophosphoric acid; PPi	H4P2O7	P(=O)(OP(=O)(O)O)(O)O	1.689	-4.381	177.975
C00014	Ammonia; NH3	NH3	N	1.463	-1.689	17.0305
C00018	Pyridoxal phosphate; Pyridoxal 5-phosphate; Pyridoxal 5-phosphate; PLP	C8H10NO6P	c1(c(c(c(nc1)C)O)C=O)COP(=O)(O)O	-0.177	-1.717	247.142
C00022	Pyruvate; Pyruvic acid; 2-Oxopropanoate; 2-Oxopropanoic acid; Pyroracemic acid	C3H4O3	CC(=O)C(=O)O	-0.494	-1.803	88.0621
C00025	L-Glutamate; L-Glutamic acid; L-Glutaminic acid; Glutamate	C5H9NO4	[C@H](CCC(=O)O)(C(=O)O)N	-0.464	-4.92	147.129
C00026	2-Oxoglutarate; Oxoglutaric acid; 2-Ketoglutaric acid; alpha-Ketoglutaric acid	C5H6O5	C(=O)(CCC(=O)O)C(=O)O	-0.77	-2.992	146.098
C00027	Hydrogen peroxide; H2O2; Oxydol	H2O2	OO	0.776	-0.182	34.0147
C00031	D-Glucose; Grape sugar; Dextrose; Glucose; D-Glucopyranose	C6H12O6	[C@H]1([C@H]([C@@H]([C@H](C(O1)O)O)O)O)CO	0.663	-2.514	180.156
C00033	Acetate; Acetic acid; Ethanoic acid	C2H4O2	C(=O)(C)O	0.131	-1.651	60.0519
C00036	Oxaloacetate; Oxalacetic acid; Oxaloacetic acid; 2-Oxobutanedioic acid; 2-Oxosuccinic acid; keto-Oxaloacetate	C4H4O5	OC(=O)CC(=O)C(=O)O	-0.792	-3.437	132.072
C00037	Glycine; Aminoacetic acid; Gly	C2H5NO2	C(=O)(CN)O	0.383	-3.645	75.0666
C00041	L-Alanine; L-2-Aminopropionic acid; L-alpha-Alanine	C3H7NO2	OC(=O)[C@H](C)N	-0.111	-3.161	89.0932
C00042	Succinate; Succinic acid; Butanedionic acid; Ethylenesuccinic acid	C4H6O4	OC(=O)CCC(=O)O	-0.196	-3.031	118.088
C00048	Glyoxylate; Glyoxalate; Glyoxylic acid	C2H2O3	C(=O)(C=O)O	-0.1	-1.881	74.0355
C00049	L-Aspartate; L-Aspartic acid; 2-Aminosuccinic acid; L-Asp	C4H7NO4	OC(=O)[C@H](CC(=O)O)N	-0.368	-5.248	133.103
C00051	Glutathione; 5-L-Glutamyl-L-cysteinylglycine; N-(N-gamma-L-Glutamyl-L-cysteinyl)glycine; gamma-L-Glutamyl-L-cysteinyl-glycine; GSH; Reduced glutathione	C10H17N3O6S	OC(=O)[C@H](CCC(=O)N[C@H](C(=O)NCC(=O)O)CS)N	-0.828	-6.244	307.323
C00058	Formate; Methanoic acid; Formic acid	CH2O2	C(=O)O	0.564	-0.284	46.0254
C00064	L-Glutamine; L-2-Aminoglutaramic acid	C5H10N2O3	[C@H](CCC(=O)N)(C(=O)O)N	-0.487	-4.086	146.144
C00065	L-Serine; L-2-Amino-3-hydroxypropionic acid; L-3-Hydroxy-alanine; Serine	C3H7NO3	[C@@H](C(=O)O)(CO)N	0.26	-4.048	105.093
C00067	Formaldehyde; Methanal; Oxomethane; Oxomethylene; Methylene oxide; Formalin	CH2O	C=O	0.4	-0.885	30.026
C00074	Phosphoenolpyruvate; Phosphoenolpyruvic acid; PEP	C3H5O6P	O(C(=C)C(=O)O)P(=O)(O)O	-0.104	-3.566	168.042
C00080	H+; Hydron	H	[H+]	1.319	0	1.00794
C00084	Acetaldehyde; Ethanal	C2H4O	CC=O	0.168	-0.183	44.0525
C00085	D-Fructose 6-phosphate; D-Fructose 6-phosphoric acid; Neuberg ester	C6H13O9P	[C@@H]1(OC([C@H]([C@@H]1O)O)(CO)O)COP(=O)(O)O	1.758	-4.121	260.136
C00086	Urea; Carbamide	CH4N2O	C(=O)(N)N	0.36	-1.043	60.0553
C00089	Sucrose; Cane sugar; Saccharose; 1-alpha-D-Glucopyranosyl-2-beta-D-fructofuranoside	C12H22O11	[C@]1(O[C@H]2O[C@@H]([C@H]([C@@H]([C@H]2O)O)O)CO)(O[C@@H]([C@H]([C@@H]1O)O)CO)CO	1.349	-4.311	342.296
C00090	Catechol; 1,2-Benzenediol; o-Benzenediol; 1,2-Dihydroxybenzene; Brenzcatechin; Pyrocatechol	C6H6O2	c1(c(cccc1)O)O	-0.527	1.333	110.111
C00092	D-Glucose 6-phosphate; Glucose 6-phosphate; Robison ester	C6H13O9P	P(=O)(OC[C@@H]1[C@H]([C@@H]([C@H](C(O1)O)O)O)O)(O)O	1.172	-4.071	260.136
C00095	D-Fructose; Levulose; Fruit sugar; D-arabino-Hexulose	C6H12O6	C1([C@H]([C@@H]([C@H](O1)CO)O)O)(CO)O	1.178	-2.564	180.156
C00097	L-Cysteine; L-2-Amino-3-mercaptopropionic acid	C3H7NO2S	[C@@H](C(=O)O)(CS)N	0.577	-3.078	121.158
C00099	beta-Alanine; 3-Aminopropionic acid; 3-Aminopropanoate	C3H7NO2	C(C(=O)O)CN	0.18	-3.396	89.0932
C00103	D-Glucose 1-phosphate; alpha-D-Glucose 1-phosphate; Cori ester; D-Glucose alpha-1-phosphate	C6H13O9P	[C@@H]1(O[C@@H]([C@H]([C@@H]([C@H]1O)O)O)CO)OP(=O)(O)O	1.206	-3.628	260.136
C00109	2-Oxobutanoate; 2-Ketobutyric acid; 2-Oxobutyric acid; 2-Oxobutyrate; 2-Oxobutanoic acid; alpha-Ketobutyric acid; alpha-Ketobutyrate	C4H6O3	C(=O)(C(=O)O)CC	-0.654	-1.136	102.089
C00111	Glycerone phosphate; Dihydroxyacetone phosphate; 3-Hydroxy-2-oxopropyl phosphate	C3H7O6P	OCC(=O)COP(=O)(O)O	1.151	-3.039	170.058
C00117	D-Ribose 5-phosphate; Ribose 5-phosphate	C5H11O8P	P(=O)(OC[C@@H]1[C@H]([C@H](C(O1)O)O)O)(O)O	1.229	-3.56	230.11
C00118	D-Glyceraldehyde 3-phosphate; (2R)-2-Hydroxy-3-(phosphonooxy)-propanal; Glyceraldehyde 3-phosphate	C3H7O6P	O=C[C@@H](COP(=O)(O)O)O	0.915	-2.834	170.058
C00121	D-Ribose	C5H10O5	[C@H]1([C@H]([C@H](C(O1)O)O)O)CO	0.745	-2.003	150.13
C00122	Fumarate; Fumaric acid; trans-Butenedioic acid	C4H4O4	C(=O)(/C=C/C(=O)O)O	-0.794	-2.71	116.072
C00127	Glutathione disulfide; GSSG; Oxiglutatione; Oxidized glutathione	C20H32N6O12S2	OC(=O)[C@H](CCC(=O)N[C@H](C(=O)NCC(=O)O)CSSC[C@@H](C(=O)NCC(=O)O)NC(=O)CC[C@@H](C(=O)O)N)N	-3.613	-12.331	612.631
C00132	Methanol; Methyl alcohol; CH3OH	CH4O	CO	0.748	-0.359	32.0419
C00133	D-Alanine; D-2-Aminopropionic acid; D-Ala	C3H7NO2	OC(=O)[C@@H](C)N	-0.111	-3.161	89.0932
C00135	L-Histidine; (S)-alpha-Amino-1H-imidazole-4-propionic acid	C6H9N3O2	c1nc(c[nH]1)C[C@@H](C(=O)O)N	-0.594	-2.509	155.155
C00137	myo-Inositol; D-myo-Inositol; 1D-myo-Inositol; L-myo-Inositol; 1L-myo-Inositol; meso-Inositol; Inositol; Dambose; Cyclohexitol; Meat sugar; Bios I	C6H12O6	[C@@H]1([C@@H]([C@H]([C@@H]([C@H]([C@H]1O)O)O)O)O)O	0.343	-3.065	180.156
C00140	N-Acetyl-D-glucosamine; N-Acetylchitosamine; 2-Acetamido-2-deoxy-D-glucose; GlcNAc	C8H15NO6	[C@H]1([C@H]([C@@H]([C@H](OC1O)CO)O)O)NC(=O)C	0.059	-2.782	221.208
C00149	(S)-Malate; L-Malate; L-Apple acid; L-Malic acid; L-2-Hydroxybutanedioic acid; Malate; Malic acid	C4H6O5	[C@H](CC(=O)O)(C(=O)O)O	-0.359	-3.877	134.087
C00152	L-Asparagine; 2-Aminosuccinamic acid	C4H8N2O3	[C@H](CC(=O)N)(C(=O)O)N	-0.342	-4.407	132.118
C00155	L-Homocysteine; L-2-Amino-4-mercaptobutyric acid; Homocysteine	C4H9NO2S	OC(=O)[C@H](CCS)N	0.307	-3.015	135.185
C00158	Citrate; Citric acid; 2-Hydroxy-1,2,3-propanetricarboxylic acid; 2-Hydroxytricarballylic acid	C6H8O7	OC(=O)CC(CC(=O)O)(C(=O)O)O	-0.389	-3.85	192.124
C00159	D-Mannose; Mannose; Seminose; Carubinose	C6H12O6	[C@H]1([C@H]([C@@H]([C@@H](C(O1)O)O)O)O)CO	0.663	-2.514	180.156
C00168	Hydroxypyruvate; Hydroxypyruvic acid; 3-Hydroxypyruvate; 3-Hydroxypyruvic acid	C3H4O4	C(=O)(C(=O)O)CO	-0.129	-2.474	104.061
C00169	Carbamoyl phosphate	CH4NO5P	P(=O)(OC(=O)N)(O)O	0.583	-2.692	141.02
C00177	Cyanide ion; Prussiate; CN-; Cyano; Cyanide	CN	N#[C-]	1.004	0.097	26.0174
C00184	Glycerone; Dihydroxyacetone; 1,3-Dihydroxyacetone; 1,3-Dihydroxy-2-propanone; 1,3-Dihydroxypropan-2-one	C3H6O3	C(=O)(CO)CO	0.668	-1.448	90.0779
C00185	Cellobiose; 1-beta-D-Glucopyranosyl-4-D-glucopyranose	C12H22O11	[C@@H]1([C@H](OC([C@@H]([C@H]1O)O)O)CO)O[C@@H]1O[C@@H]([C@H]([C@@H]([C@H]1O)O)O)CO	0.76	-4.261	342.296
C00186	(S)-Lactate; L-Lactate; L-Lactic acid	C3H6O3	[C@@H](C(=O)O)(C)O	-0.117	-1.863	90.0779
C00188	L-Threonine; 2-Amino-3-hydroxybutyric acid	C4H9NO3	OC(=O)[C@H]([C@@H](C)O)N	-0.28	-3.67	119.119
C00189	Ethanolamine; Aminoethanol; 2-Hydroxyethylamine	C2H7NO	C(CO)N	0.717	-2.162	61.0831
C00196	2,3-Dihydroxybenzoate; 2,3-Dihydroxybenzoic acid	C7H6O4	c1(c(c(ccc1)O)O)C(=O)O	-0.683	-0.498	154.12
C00197	3-Phospho-D-glycerate; D-Glycerate 3-phosphate; 3-Phospho-(R)-glycerate; 3-Phosphoglycerate	C3H7O7P	P(=O)(OC[C@H](C(=O)O)O)(O)O	0.716	-4.204	186.057
C00198	D-Glucono-1,5-lactone; Gluconic lactone; Gluconic acid lactone; 1,5-Gluconolactone; delta-Gluconolactone; D-Gluconolactone; Gluconolactone	C6H10O6	[C@H]1([C@H]([C@@H]([C@H](C(=O)O1)O)O)O)CO	0.23	-2.229	178.14
C00199	D-Ribulose 5-phosphate	C5H11O8P	[C@@H]([C@@H](COP(=O)(O)O)O)(C(=O)CO)O	0.99	-4.001	230.11
C00204	2-Dehydro-3-deoxy-D-gluconate; 2-Keto-3-deoxy-D-gluconate	C6H10O6	C([C@H]([C@H](CC(=O)C(=O)O)O)O)O	-0.284	-3.239	178.14
C00208	Maltose; Malt sugar; alpha-D-Glucopyranosyl-(1->4)-D-glucopyranose	C12H22O11	[C@H]1([C@H](OC([C@@H]([C@H]1O)O)O)CO)O[C@H]1O[C@@H]([C@H]([C@@H]([C@H]1O)O)O)CO	0.76	-4.261	342.296
C00209	Oxalate; Oxalic acid; Ethanedioic acid	C2H2O4	C(=O)(C(=O)O)O	-0.553	-3.359	90.0349
C00216	D-Arabinose	C5H10O5	[C@@H]1([C@@H](C(OC[C@H]1O)O)O)O	0.668	-2.003	150.13
C00217	D-Glutamate; D-Glutamic acid; D-Glutaminic acid; D-2-Aminoglutaric acid	C5H9NO4	[C@@H](CCC(=O)O)(C(=O)O)N	-0.464	-4.92	147.129
C00221	beta-D-Glucose	C6H12O6	[C@H]1([C@H]([C@@H]([C@H]([C@@H](O1)O)O)O)O)CO	0.663	-2.514	180.156
C00222	3-Oxopropanoate; Malonate semialdehyde	C3H4O3	C(C(=O)O)C=O	-0.036	-1.844	88.0621
C00227	Acetyl phosphate	C2H5O5P	P(=O)(OC(=O)C)(O)O	0.498	-2.075	140.032
C00230	3,4-Dihydroxybenzoate; 3,4-Dihydroxybenzoic acid; Protocatechuate; Protocatechuic acid	C7H6O4	c1(cc(c(cc1)O)O)C(=O)O	-0.703	-0.482	154.12
C00231	D-Xylulose 5-phosphate	C5H11O8P	[C@H]([C@@H](COP(=O)(O)O)O)(C(=O)CO)O	0.99	-4.001	230.11
C00232	Succinate semialdehyde; Succinic semialdehyde; 4-Oxobutanoate	C4H6O3	C(C(=O)O)CC=O	-0.247	-1.785	102.089
C00236	3-Phospho-D-glyceroyl phosphate; 1,3-Bisphospho-D-glycerate; (R)-2-Hydroxy-3-(phosphonooxy)-1-monoanhydride with phosphoric propanoic acid; D-Glycerate 1,3-diphosphate	C3H8O10P2	P(=O)(OC(=O)[C@@H](COP(=O)(O)O)O)(O)O	1.272	-4.64	266.037
C00250	Pyridoxal	C8H9NO3	c1(c(cnc(c1O)C)CO)C=O	-0.859	-0.126	167.162
C00252	Isomaltose; Brachiose	C12H22O11	[C@@H]1(O[C@@H]([C@H]([C@@H]([C@H]1O)O)O)CO)OC[C@@H]1[C@H]([C@@H]([C@H](C(O1)O)O)O)O	0.646	-4.261	342.296
C00256	(R)-Lactate; D-Lactate; D-Lactic acid; D-2-Hydroxypropanoic acid; D-2-Hydroxypropionic acid	C3H6O3	[C@H](C(=O)O)(C)O	-0.117	-1.863	90.0779
C00257	D-Gluconic acid; D-Gluconate; D-gluco-Hexonic acid	C6H12O7	OC[C@H]([C@H]([C@@H]([C@H](C(=O)O)O)O)O)O	-0.132	-4.274	196.155
C00258	D-Glycerate; Glycerate; (R)-Glycerate; Glyceric acid	C3H6O4	[C@H](C(=O)O)(CO)O	0.275	-2.753	106.077
C00266	Glycolaldehyde; Hydroxyacetaldehyde	C2H4O2	C(C=O)O	0.558	-0.855	60.0519
C00267	alpha-D-Glucose	C6H12O6	[C@H]1([C@H]([C@@H]([C@H]([C@H](O1)O)O)O)O)CO	0.663	-2.514	180.156
C00270	N-Acetylneuraminate; N-Acetylneuraminic acid; 5-Acetamido-3,5-dideoxy-D-glycero-D-galacto-2-nonulosonic acid; Neu5Ac	C11H19NO9	[C@@H]1([C@@H]([C@H](CC(O1)(C(=O)O)O)O)NC(=O)C)[C@@H]([C@@H](CO)O)O	-0.171	-4.837	309.27
C00275	D-Mannose 6-phosphate	C6H13O9P	P(=O)(OC[C@@H]1[C@H]([C@@H]([C@@H](C(O1)O)O)O)O)(O)O	1.172	-4.071	260.136
C00279	D-Erythrose 4-phosphate	C4H9O7P	C(=O)[C@@H]([C@@H](COP(=O)(O)O)O)O	0.845	-3.408	200.084
C00283	Hydrogen sulfide; Hydrogen-sulfide; H2S; Sulfide	H2S	S	1.616	-0.208	34.0809
C00288	HCO3-; Bicarbonate; Hydrogencarbonate; Acid carbonate	HCO3	C(=O)(O)[O-]	0.113	-1.747	61.0168
C00295	Orotate; Orotic acid; Uracil-6-carboxylic acid	C5H4N2O4	c1(cc(=O)[nH]c(=O)[nH]1)C(=O)O	-0.905	-2.624	156.096
C00302	Glutamate; Glutaminic acid; 2-Aminoglutaric acid	C5H9NO4	C(CCC(=O)O)(C(=O)O)N	-0.464	-4.92	147.129
C00309	D-Ribulose; D-erythro-2-Pentulose; D-Arabinoketose; D-Arabinulose; D-Riboketose	C5H10O5	C1([C@@H]([C@@H](CO1)O)O)(CO)O	1.124	-2.053	150.13
C00311	Isocitrate; Isocitric acid; 1-Hydroxytricarballylic acid; 1-Hydroxypropane-1,2,3-tricarboxylic acid	C6H8O7	C(C(C(=O)O)O)(CC(=O)O)C(=O)O	-1.142	-4.23	192.124
C00329	D-Glucosamine; Chitosamine; 2-Amino-2-deoxy-D-glucose	C6H13NO5	[C@H]1([C@H]([C@@H]([C@H](C(O1)O)N)O)O)CO	0.665	-3.473	179.171
C00334	4-Aminobutanoate; 4-Aminobutanoic acid; 4-Aminobutyrate; 4-Aminobutyric acid; gamma-Aminobutyric acid; GABA	C4H9NO2	C(C(=O)O)CCN	-0.164	-3.072	103.12
C00337	(S)-Dihydroorotate; (S)-4,5-Dihydroorotate; L-Dihydroorotate; L-Dihydroorotic acid; Dihydro-L-orotic acid	C5H6N2O4	[C@H]1(CC(=O)NC(=O)N1)C(=O)O	-0.444	-2.729	158.112
C00345	6-Phospho-D-gluconate	C6H13O10P	C([C@H]([C@H]([C@@H]([C@H](C(=O)O)O)O)O)O)OP(=O)(O)O	0.382	-5.818	276.135
C00346	Ethanolamine phosphate; O-Phosphorylethanolamine; Phosphoethanolamine; O-Phosphoethanolamine	C2H8NO4P	O(P(=O)(O)O)CCN	1.183	-3.693	141.063
C00352	D-Glucosamine 6-phosphate; D-Glucosamine phosphate	C6H14NO8P	P(=O)(OC[C@@H]1[C@H]([C@@H]([C@H](C(O1)O)N)O)O)(O)O	1.167	-5.311	259.151
C00354	D-Fructose 1,6-bisphosphate	C6H14O12P2	[C@@H]1([C@@H](C(O[C@@H]1COP(=O)(O)O)(COP(=O)(O)O)O)O)O	2.416	-5.637	340.116
C00357	N-Acetyl-D-glucosamine 6-phosphate	C8H16NO9P	[C@H]1([C@H]([C@@H]([C@H](OC1O)COP(=O)(O)O)O)O)NC(=O)C	0.579	-4.339	301.188
C00383	Malonate; Malonic acid; Propanedioic acid	C3H4O4	OC(=O)CC(=O)O	-0.159	-3.023	104.061
C00386	Carnosine; Nalpha-(beta-alanyl)-L-histidine	C9H14N4O3	[C@@H](Cc1c[nH]cn1)(NC(=O)CCN)C(=O)O	-1.084	-3.763	226.232
C00388	Histamine; 1H-Imidazole-4-ethanamine; 2-(4-Imidazolyl)ethylamine	C5H9N3	c1c(nc[nH]1)CCN	-0.394	-1.195	111.145
C00402	D-Aspartate; D-Aspartic acid	C4H7NO4	[C@@H](CC(=O)O)(C(=O)O)N	-0.368	-5.248	133.103
C00417	cis-Aconitate; cis-Aconitic acid	C6H6O6	C(=C\C(=O)O)(/CC(=O)O)C(=O)O	-1.291	-3.285	174.108
C00429	5,6-Dihydrouracil; Dihydro-2,4(1H,3H)-pyrimidinedione; Dihydrouracile; Dihydrouracil; 5,6-Dihydro-2,4-dihydroxypyrimidine; Hydrouracil; 2,4-Dioxotetrahydropyrimidine	C4H6N2O2	N1C(=O)CCNC1=O	0.094	-0.867	114.103
C00433	2,5-Dioxopentanoate; 2-Oxoglutarate semialdehyde	C5H6O4	C(=O)(C(=O)O)CCC=O	-0.788	-1.935	130.099
C00438	N-Carbamoyl-L-aspartate	C5H8N2O5	OC(=O)[C@H](CC(=O)O)NC(=O)N	-0.872	-4.244	176.127
C00439	N-Formimino-L-glutamate; N-Formimidoyl-L-glutamate	C6H10N2O4	OC(=O)[C@H](CCC(=O)O)NC=N	-0.114	-3.775	174.155
C00447	Sedoheptulose 1,7-bisphosphate; D-Sedoheptulose 1,7-bisphosphate; D-altro-Heptulose 1,7-biphosphate	C7H16O13P2	O(C[C@H]([C@H]([C@H]([C@@H](C(=O)COP(=O)(O)O)O)O)O)O)P(=O)(O)O	1.402	-6.475	370.142
C00488	Formamide; Methanamide	CH3NO	C(=O)N	0.534	-0.911	45.0406
C00490	Itaconate; Itaconic acid; Methylenesuccinic acid	C5H6O4	OC(=O)C(=C)CC(=O)O	-0.876	-1.602	130.099
C00491	L-Cystine; L-Dicysteine; L-alpha-Diamino-beta-dithiolactic acid	C6H12N2O4S2	[C@H](CSSC[C@@H](C(=O)O)N)(C(=O)O)N	-1.363	-4.4	240.3
C00497	(R)-Malate; D-Malate; D-Malic acid	C4H6O5	[C@@H](CC(=O)O)(C(=O)O)O	-0.359	-3.877	134.087
C00499	Allantoate; Allantoic acid	C4H8N4O4	C(NC(=O)N)(NC(=O)N)C(=O)O	-0.981	-3.428	176.131
C00502	D-Xylonate	C5H10O6	OC[C@H]([C@@H]([C@H](C(=O)O)O)O)O	-0.011	-3.767	166.129
C00514	D-Mannonate	C6H12O7	OC[C@H]([C@H]([C@@H]([C@@H](C(=O)O)O)O)O)O	-0.132	-4.274	196.155
C00534	Pyridoxamine; PM	C8H12N2O2	c1(c(cnc(c1O)C)CO)CN	-0.787	-0.859	168.193
C00536	Triphosphate; Triphosphoric acid; Tripolyphosphate; Inorganic triphosphate	H5P3O10	O(P(=O)(OP(=O)(O)O)O)P(=O)(O)O	2.315	-6.424	257.955
C00542	Cystathionine	C7H14N2O4S	C(CCSCC(C(=O)O)N)(C(=O)O)N	-1.362	-6.525	222.262
C00545	L-Arabinonate	C5H10O6	C(=O)(O)[C@@H]([C@H]([C@H](CO)O)O)O	-0.011	-3.767	166.129
C00546	Methylglyoxal; Pyruvaldehyde; Pyruvic aldehyde; 2-Ketopropionaldehyde; 2-Oxopropanal	C3H4O2	C(=O)(C=O)C	-0.237	-0.307	72.0627
C00552	meso-Tartaric acid; meso-Tartrate	C4H6O6	OC(=O)[C@@H]([C@@H](C(=O)O)O)O	-0.832	-4.589	150.087
C00577	D-Glyceraldehyde	C3H6O3	[C@@H](CO)(C=O)O	0.449	-1.259	90.0779
C00581	Guanidinoacetate; Guanidinoacetic acid; Glycocyamine; N-Amidinoglycine; Guanidoacetic acid	C3H7N3O2	C(=O)(CNC(=N)N)O	0.691	-2.878	117.107
C00596	2-Hydroxy-2,4-pentadienoate; cis-2-Hydroxypenta-2,4-dienoate; Oxopent-4-enoate; 2-Oxopent-4-enoate; 2-Hydroxypenta-2,4-dienoate	C5H6O3	OC(=O)/C(=C\C=C)O	-1.069	-1.078	114.099
C00603	(-)-Ureidoglycolate; (S)-Ureidoglycolate	C3H6N2O4	NC(=O)N[C@H](C(=O)O)O	-0.501	-2.949	134.091
C00620	alpha-D-Ribose 1-phosphate; Ribose 1-phosphate; D-Ribose 1-phosphate	C5H11O8P	[C@H]1([C@@H]([C@@H]([C@H](O1)CO)O)O)OP(=O)(O)O	1.255	-3.117	230.11
C00631	2-Phospho-D-glycerate; D-Glycerate 2-phosphate; 2-Phospho-(R)-glycerate	C3H7O7P	P(=O)(O[C@@H](C(=O)O)CO)(O)O	0.761	-4.299	186.057
C00636	D-Mannose 1-phosphate; alpha-D-Mannose 1-phosphate	C6H13O9P	[C@@H]1(O[C@@H]([C@H]([C@@H]([C@@H]1O)O)O)CO)OP(=O)(O)O	1.206	-3.628	260.136
C00645	N-Acetyl-D-mannosamine; 2-Acetamido-2-deoxy-D-mannose	C8H15NO6	[C@@H]1([C@H]([C@@H]([C@H](OC1O)CO)O)O)NC(=O)C	0.059	-2.782	221.208
C00647	Pyridoxamine phosphate; Pyridoxamine 5-phosphate; Pyridoxamine 5-phosphate	C8H13N2O5P	c1(c(c(c(nc1)C)O)CN)COP(=O)(O)O	-0.078	-2.661	248.173
C00652	D-Arabinono-1,4-lactone	C5H8O5	[C@H]1([C@H]([C@@H](C(=O)O1)O)O)CO	0.334	-1.719	148.114
C00663	beta-D-Glucose 1-phosphate	C6H13O9P	[C@H]1(O[C@@H]([C@H]([C@@H]([C@H]1O)O)O)CO)OP(=O)(O)O	1.206	-3.628	260.136
C00665	beta-D-Fructose 2,6-bisphosphate; D-Fructose 2,6-bisphosphate	C6H14O12P2	[C@]1([C@H]([C@@H]([C@H](O1)COP(=O)(O)O)O)O)(OP(=O)(O)O)CO	2.507	-5.028	340.116
C00668	alpha-D-Glucose 6-phosphate	C6H13O9P	P(=O)(OC[C@@H]1[C@H]([C@@H]([C@H]([C@H](O1)O)O)O)O)(O)O	1.172	-4.071	260.136
C00672	2-Deoxy-D-ribose 1-phosphate; 2-Deoxy-alpha-D-ribose 1-phosphate	C5H11O7P	[C@@H]1(O[C@@H]([C@H](C1)O)CO)OP(=O)(O)O	1.3	-2.351	214.11
C00673	2-Deoxy-D-ribose 5-phosphate	C5H11O7P	P(=O)(OC[C@@H]1[C@H](CC(O1)O)O)(O)O	1.264	-2.794	214.11
C00679	5-Dehydro-4-deoxy-D-glucarate	C6H8O7	OC(=O)[C@@H]([C@H](CC(=O)C(=O)O)O)O	-1.136	-4.566	192.124
C00682	2-Hydroxymuconate semialdehyde; 2-Hydroxymuconic semialdehyde; 2-Hydroxymuconate-6-semialdehyde	C6H6O4	O=C/C=C\C=C(/C(=O)O)O	-1.396	-1.51	142.109
C00684	2-Dehydro-3-deoxy-L-arabinonate; 2-Dehydro-3-deoxy-L-pentonate	C5H8O5	OC(=O)C(=O)C[C@H](CO)O	-0.218	-2.736	148.114
C00689	alpha,alpha-Trehalose 6-phosphate; Trehalose 6-phosphate	C12H23O14P	[C@@H]1(O[C@H]2O[C@@H]([C@H]([C@@H]([C@H]2O)O)O)CO)O[C@@H]([C@H]([C@@H]([C@H]1O)O)O)COP(=O)(O)O	1.352	-5.818	422.276
C00697	Nitrogen; N2	N2	N#N	0.482	0.269	28.0134
C00716	Serine; 2-Amino-3-hydroxypropionic acid; 3-Hydroxyalanine	C3H7NO3	C(C(=O)O)(CO)N	0.26	-4.048	105.093
C00736	Cysteine; 2-Amino-3-mercaptopropionic acid	C3H7NO2S	C(C(=O)O)(CS)N	0.577	-3.078	121.158
C00740	D-Serine	C3H7NO3	[C@H](C(=O)O)(CO)N	0.26	-4.048	105.093
C00785	Urocanate; Urocanic acid	C6H6N2O2	c1nc(c[nH]1)/C=C/C(=O)O	-0.977	-0.262	138.124
C00793	D-Cysteine; D-Amino-3-mercaptopropionic acid	C3H7NO2S	[C@H](C(=O)O)(CS)N	0.577	-3.078	121.158
C00794	D-Sorbitol; D-Glucitol; L-Gulitol; Sorbitol	C6H14O6	OC[C@@H]([C@H]([C@@H]([C@@H](CO)O)O)O)O	0.731	-2.941	182.172
C00802	Oxalureate; Oxaluric acid; Monooxalylurea; Oxalurate	C3H4N2O4	NC(=O)NC(=O)C(=O)O	-1.037	-2.75	132.075
C00804	Propynoate; Propiolic acid; Acetylenecarboxylic acid; Acetylenemonocarboxylate	C3H2O2	C(=O)(C#C)O	0.19	-0.406	70.0468
C00810	(R)-Acetoin; (R)-2-Acetoin; (R)-3-Hydroxy-2-butanone; (R)-Dimethylketol; (R)-3-Hydroxybutan-2-one	C4H8O2	CC(=O)[C@@H](C)O	-0.281	-0.292	88.1051
C00813	Barbiturate; Barbituric acid; Malonylurea	C4H4N2O3	C1(=O)CC(=O)NC(=O)N1	-0.191	-0.944	128.086
C00817	D-Altronate	C6H12O7	[C@@H]([C@@H]([C@@H](CO)O)O)([C@@H](C(=O)O)O)O	-0.132	-4.274	196.155
C00818	D-Glucarate; D-Glucaric acid; L-Gularic acid; D-Saccharic acid; D-Glucosaccharic acid; Glucaric acid; Glucarate	C6H10O8	OC(=O)[C@@H]([C@H]([C@@H]([C@@H](C(=O)O)O)O)O)O	-1.103	-5.607	210.139
C00819	D-Glutamine; D-2-Aminoglutaramic acid	C5H10N2O3	[C@@H](CCC(=O)N)(C(=O)O)N	-0.487	-4.086	146.144
C00820	D-Threonine; D-2-Amino-3-hydroxybutyric acid	C4H9NO3	OC(=O)[C@@H]([C@H](C)O)N	-0.28	-3.67	119.119
C00878	D-Arabinonate; D-Arabinonic acid	C5H10O6	OC[C@H]([C@H]([C@@H](C(=O)O)O)O)O	-0.011	-3.767	166.129
C00879	D-Galactarate; D-Mucic acid; D-Galactaric acid; Galactaric acid; Galactarate; Mucic acid	C6H10O8	OC(=O)[C@@H]([C@H]([C@H]([C@@H](C(=O)O)O)O)O)O	-1.103	-5.607	210.139
C00880	D-Galactonate; D-Galactonic acid	C6H12O7	OC[C@H]([C@@H]([C@@H]([C@H](C(=O)O)O)O)O)O	-0.132	-4.274	196.155
C00884	Homocarnosine; L-Homocarnosine; gamma-Aminobutyryl histidine; N-(4-Amino-1-oxobutyryl)histidine	C10H16N4O3	c1nc(c[nH]1)C[C@@H](C(=O)O)NC(=O)CCCN	-1.411	-3.464	240.259
C00898	(R,R)-Tartaric acid; (R,R)-Tartrate; L-Tartaric acid; Tartaric acid; Tartrate; 2,3-Dihydroxybutanedioic acid; (2R,3R)-Tartaric acid; (+)-Tartaric acid	C4H6O6	OC(=O)[C@@H]([C@H](C(=O)O)O)O	-0.832	-4.589	150.087
C00900	2-Acetolactate	C5H8O4	OC(=O)C(C(=O)C)(C)O	-0.702	-2.108	132.115
C00940	2-Oxoglutaramate; 2-Oxoglutaramic acid; alpha-Ketoglutaramate; 2-Ketoglutaramate	C5H7NO4	OC(=O)C(=O)CCC(=O)N	-0.783	-2.583	145.113
C00944	3-Dehydroquinate; 3-Dehydroquinic acid; 5-Dehydroquinate; 5-Dehydroquinic acid	C7H10O6	[C@@]1(C(=O)O)(C[C@H]([C@@H](C(=O)C1)O)O)O	0.027	-3.587	190.151
C00957	Mercaptopyruvate; 3-Mercaptopyruvic acid; 3-Mercaptopyruvate	C3H4O3S	C(=O)(C(=O)O)CS	0.207	-1.503	120.127
C00975	Dihydroxyfumarate; Dihydroxyfumaric acid	C4H4O6	C(=C(\C(=O)O)O)(/C(=O)O)O	-1.358	-5.217	148.071
C00979	O-Acetyl-L-serine; O3-Acetyl-L-serine	C5H9NO4	[C@H](COC(=O)C)(C(=O)O)N	-0.53	-3.667	147.129
C00993	D-Alanyl-D-alanine; D-Ala-D-Ala	C6H12N2O3	N[C@@H](C(=O)N[C@@H](C(=O)O)C)C	-0.981	-3.613	160.171
C01005	O-Phospho-L-serine; L-O-Phosphoserine; 3-Phosphoserine; Dexfosfoserine	C3H8NO6P	OC(=O)[C@H](COP(=O)(O)O)N	0.685	-5.498	185.072
C01010	Urea-1-carboxylate; Allophanate; Allophanic acid	C2H4N2O3	C(=O)(NC(=O)O)N	-0.344	-2.109	104.065
C01031	S-Formylglutathione	C11H17N3O7S	[C@H](C(=O)NCC(=O)O)(NC(=O)CC[C@@H](C(=O)O)N)CSC=O	-1.878	-6.357	335.334
C01035	4-Guanidinobutanoate; 4-Guanidinobutyric acid	C5H11N3O2	NC(=N)NCCCC(=O)O	0.272	-2.286	145.16
C01042	N-Acetyl-L-aspartate; N-Acetyl-L-aspartic acid	C6H9NO5	OC(=O)C[C@@H](C(=O)O)NC(=O)C	-1.004	-4.176	175.139
C01044	N-Formyl-L-aspartate	C5H7NO5	OC(=O)C[C@@H](C(=O)O)NC=O	-0.676	-4.183	161.113
C01045	N-Formyl-L-glutamate	C6H9NO5	OC(=O)CC[C@@H](C(=O)O)NC=O	-0.75	-3.343	175.139
C01073	N-Acetyl-beta-alanine	C5H9NO3	OC(=O)CCNC(=O)C	-0.448	-2.358	131.13
C01077	O-Acetyl-L-homoserine; O-Acetylhomoserine	C6H11NO4	C([C@@H](C(=O)O)N)COC(=O)C	-0.712	-3.607	161.156
C01083	alpha,alpha-Trehalose; alpha,alpha-Trehalose; Trehalose	C12H22O11	[C@H]1(O[C@H]2O[C@@H]([C@H]([C@@H]([C@H]2O)O)O)CO)O[C@@H]([C@H]([C@@H]([C@H]1O)O)O)CO	0.758	-4.261	342.296
C01087	(R)-2-Hydroxyglutarate; (R)-Hydroxyglutarate	C5H8O5	[C@@H](CCC(=O)O)(C(=O)O)O	-0.402	-3.246	148.114
C01094	D-Fructose 1-phosphate	C6H13O9P	C1([C@H]([C@@H]([C@H](O1)CO)O)O)(COP(=O)(O)O)O	1.789	-4.121	260.136
C01096	Sorbitol 6-phosphate; D-Sorbitol 6-phosphate; D-Glucitol 6-phosphate	C6H15O9P	OC[C@@H]([C@H]([C@@H]([C@@H](COP(=O)(O)O)O)O)O)O	1.286	-4.579	262.152
C01097	D-Tagatose 6-phosphate	C6H13O9P	[C@@H]1(OC([C@H]([C@H]1O)O)(CO)O)COP(=O)(O)O	1.758	-4.121	260.136
C01101	L-Ribulose 5-phosphate	C5H11O8P	[C@H]([C@H](COP(=O)(O)O)O)(C(=O)CO)O	0.99	-4.001	230.11
C01102	O-Phospho-L-homoserine	C4H10NO6P	C(C[C@@H](C(=O)O)N)OP(=O)(O)O	0.604	-5.625	199.099
C01112	D-Arabinose 5-phosphate	C5H11O8P	C(=O)[C@H]([C@@H]([C@@H](COP(=O)(O)O)O)O)O	0.77	-3.919	230.11
C01113	D-Galactose 6-phosphate; 6-Phospho-D-galactose	C6H13O9P	P(=O)(OC[C@@H]1[C@@H]([C@@H]([C@H](C(O1)O)O)O)O)(O)O	1.172	-4.071	260.136
C01114	L-Arabinono-1,4-lactone; L-Arabonolactone	C5H8O5	[C@@H]1([C@@H]([C@H](C(=O)O1)O)O)CO	0.334	-1.719	148.114
C01118	O-Succinyl-L-homoserine; O4-Succinyl-L-homoserine; O-Succinylhomoserine	C8H13NO6	C(=O)(OCC[C@@H](C(=O)O)N)CCC(=O)O	-0.902	-5.216	219.192
C01127	4-Hydroxy-2-oxoglutarate; 4-Hydroxy-2-oxoglutaric acid	C5H6O6	C(C(=O)O)(CC(=O)C(=O)O)O	-0.988	-3.22	162.098
C01146	2-Hydroxy-3-oxopropanoate; Tartronate semialdehyde	C3H4O4	C(C(=O)O)(C=O)O	-0.3	-2.499	104.061
C01151	D-Ribose 1,5-bisphosphate; Ribose 1,5-bisphosphate; alpha-D-Ribose 1,5-bisphosphate	C5H12O11P2	P(=O)(O[C@@H]1[C@@H]([C@@H]([C@H](O1)COP(=O)(O)O)O)O)(O)O	1.798	-4.467	310.09
C01159	2,3-Bisphospho-D-glycerate; 2,3-Disphospho-D-glycerate; D-Greenwald ester; DPG	C3H8O10P2	P(=O)(O[C@@H](C(=O)O)COP(=O)(O)O)(O)O	1.294	-6.342	266.037
C01172	beta-D-Glucose 6-phosphate	C6H13O9P	P(=O)(OC[C@@H]1[C@H]([C@@H]([C@H]([C@@H](O1)O)O)O)O)(O)O	1.172	-4.071	260.136
C01177	Inositol 1-phosphate; myo-Inositol 1-phosphate; 1D-myo-Inositol 1-phosphate; D-myo-Inositol 1-phosphate; 1D-myo-Inositol 1-monophosphate	C6H13O9P	P(=O)(O[C@H]1[C@@H]([C@H]([C@@H]([C@H]([C@H]1O)O)O)O)O)(O)O	0.848	-4.178	260.136
C01182	D-Ribulose 1,5-bisphosphate	C5H12O11P2	O(C[C@H]([C@H](C(=O)COP(=O)(O)O)O)O)P(=O)(O)O	1.554	-5.454	310.09
C01187	3-Deoxy-D-manno-octulosonate; KDO; 2-Dehydro-3-deoxy-D-octonate; 3-Deoxy-D-manno-2-octulosonate; 3-Deoxyoctulosonic acid	C8H14O8	C([C@H]([C@H]([C@@H]([C@@H](CC(=O)C(=O)O)O)O)O)O)O	-0.449	-4.26	238.192
C01215	2-(Acetamidomethylene)succinate	C7H9NO5	C(=C\NC(=O)C)(/CC(=O)O)C(=O)O	-1.357	-3.091	187.15
C01216	2-Dehydro-3-deoxy-D-galactonate	C6H10O6	OC[C@H]([C@@H](CC(=O)C(=O)O)O)O	-0.284	-3.239	178.14
C01220	1D-myo-Inositol 1,4-bisphosphate; D-myo-Inositol 1,4-bisphosphate; myo-Inositol 1,4-bisphosphate; Inositol 1,4-bisphosphate	C6H14O12P2	P(=O)(O[C@H]1[C@@H]([C@H]([C@@H]([C@H]([C@H]1O)O)OP(=O)(O)O)O)O)(O)O	1.412	-5.531	340.116
C01231	alpha-D-Glucose 1,6-bisphosphate; alpha-D-Glucose 1,6-biphosphate; D-Glucose 1,6-bisphosphate	C6H14O12P2	P(=O)(O[C@@H]1[C@@H]([C@H]([C@@H]([C@H](O1)COP(=O)(O)O)O)O)O)(O)O	1.774	-4.978	340.116
C01234	1-Aminocyclopropane-1-carboxylate; 1-Aminocyclopropane-1-carboxylic acid	C4H7NO2	C1(C(=O)O)(CC1)N	-0.063	-3.08	101.104
C01236	D-Glucono-1,5-lactone 6-phosphate; 6-Phospho-D-glucono-1,5-lactone	C6H11O9P	P(=O)(OC[C@@H]1[C@H]([C@@H]([C@H](C(=O)O1)O)O)O)(O)O	0.719	-3.787	258.12
C01239	N-Acetyl-beta-D-glucosaminylamine	C8H16N2O5	[C@H]1([C@H]([C@@H]([C@H](O[C@H]1N)CO)O)O)NC(=O)C	0.053	-3.331	220.223
C01243	1D-myo-Inositol 1,3,4-trisphosphate; D-myo-Inositol 1,3,4-trisphosphate; Inositol 1,3,4-trisphosphate	C6H15O15P3	P(=O)(O[C@@H]1[C@H]([C@@H]([C@H]([C@@H]([C@@H]1O)OP(=O)(O)O)O)O)OP(=O)(O)O)(O)O	2.082	-7.076	420.096
C01245	D-myo-Inositol 1,4,5-trisphosphate; 1D-myo-Inositol 1,4,5-trisphosphate; Inositol 1,4,5-trisphosphate; Ins(1,4,5)P3	C6H15O15P3	P(=O)(O[C@H]1[C@@H]([C@H]([C@H]([C@H]([C@@H]1O)OP(=O)(O)O)O)O)OP(=O)(O)O)(O)O	2.082	-7.076	420.096
C01272	1D-myo-Inositol 1,3,4,5-tetrakisphosphate; D-myo-Inositol 1,3,4,5-tetrakisphosphate; Inositol 1,3,4,5-tetrakisphosphate	C6H16O18P4	P(=O)(O[C@H]1[C@@H]([C@H]([C@@H]([C@@H]([C@@H]1OP(=O)(O)O)O)OP(=O)(O)O)O)OP(=O)(O)O)(O)O	2.825	-8.622	500.075
C01286	2-Dehydro-3-deoxy-6-phospho-D-galactonate; 2-Dehydro-3-deoxy-D-galactonate 6-phosphate	C6H11O9P	O(C[C@H]([C@@H](CC(=O)C(=O)O)O)O)P(=O)(O)O	0.254	-4.784	258.12
C01326	Hydrogen cyanide; HCN; Cyanide	CHN	C#N	0.968	0.097	27.0253
C01328	HO-; OH-; Hydroxide ion	OH	[OH-]	1.463	-0.898	17.0073
C01353	Carbonic acid; Dihydrogen carbonate; H2CO3	H2CO3	C(=O)(O)O	0.122	-1.747	62.0248
C01384	Maleic acid; Maleate; cis-Butenedioic acid	C4H4O4	C(=O)(/C=C\C(=O)O)O	-0.794	-2.71	116.072
C01401	Alanine; 2-Aminopropionic acid; 2-Aminopropanoic acid	C3H7NO2	OC(=O)C(C)N	-0.111	-3.161	89.0932
C01417	Cyanate; Cyanic acid	CHNO	C(#N)O	0.387	-0.426	43.0247
C01419	Cys-Gly; L-Cysteinylglycine	C5H10N2O3S	SC[C@@H](C(=O)NCC(=O)O)N	0.247	-4.012	178.209
C01420	Cystine; Dicysteine; alpha-Diamino-beta-dithiolactic acid	C6H12N2O4S2	C(CSSCC(C(=O)O)N)(C(=O)O)N	-1.363	-4.4	240.3
C01444	Oxamate; Oxamic acid; Oxalic monoamide	C2H3NO3	C(=O)(C(=O)O)N	-0.42	-2.529	89.0501
C01518	Nigerose; Sakebiose; 3-O-alpha-D-Glucopyranosyl-D-glucose	C12H22O11	[C@@H]1(O[C@H]2O[C@@H]([C@H]([C@@H]([C@H]2O)O)O)CO)[C@@H]([C@H](OC([C@@H]1O)O)CO)O	0.76	-4.261	342.296
C01548	Acetylene; Ethyne	C2H2	C#C	1.544	1.975	26.0373
C01563	Carbamate; Carbamic acid; Aminoformic acid	CH3NO2	C(=O)(N)O	0.243	-1.888	61.04
C01566	Cyanamide; Carbodiimide	CH2N2	C(#N)N	0.367	-0.716	42.04
C01596	Maleamate; Maleamic acid	C4H5NO3	C(=O)(/C=C\C(=O)O)N	-0.753	-2.059	115.087
C01674	Chitobiose; Diacetylchitobiose; N,N-Diacetylchitobiose	C16H28N2O11	[C@H]1([C@@H]([C@H]([C@@H]([C@H](O1)CO)O)O)NC(=O)C)O[C@@H]1[C@H](OC([C@@H]([C@H]1O)NC(=O)C)O)CO	-0.427	-4.797	424.4
C01728	Mannobiose; alpha-1,6-Mannobiose; alpha-D-Manp-(1->6)-D-Manp	C12H22O11	[C@@H]1(O[C@@H]([C@H]([C@@H]([C@@H]1O)O)O)CO)OC[C@@H]1[C@H]([C@@H]([C@@H]([C@H](O1)O)O)O)O	0.646	-4.261	342.296
C01732	Mesaconate; 2-Methylfumarate; Mesaconic acid; Methylfumaric acid; (E)-2-Methyl-2-butenedioic acid	C5H6O4	OC(=O)/C=C(/C(=O)O)C	-1.048	-0.99	130.099
C01742	Palatinose; Isomaltulose; 6-O-alpha-D-Glucopyranosyl-D-fructofuranose	C12H22O11	[C@@H]1(OC([C@H]([C@@H]1O)O)(CO)O)CO[C@H]1O[C@@H]([C@H]([C@@H]([C@H]1O)O)O)CO	1.224	-4.311	342.296
C01755	Thiocyanate; Thiocyanic acid	CHNS	C(#N)S	0.79	0.545	59.0903
C01769	(S)-Acetoin; (S)-2-Acetoin	C4H8O2	CC(=O)[C@H](C)O	-0.281	-0.292	88.1051
C01817	L-Homocystine; Homocystine	C8H16N2O4S2	OC(=O)[C@H](CCSSCC[C@@H](C(=O)O)N)N	-2.135	-5.872	268.354
C01962	Thiocysteine; S-Mercapto-L-cysteine	C3H7NO2S2	SSC[C@@H](C(=O)O)N	0.294	-2.487	153.223
C01990	3-Oxalomalate; 3-Oxalomalic acid	C6H6O8	C(C(C(=O)O)O)(C(=O)C(=O)O)C(=O)O	-2.256	-4.479	206.107
C02013	Cellotetraose	C24H42O21	[C@@H]1([C@H](O[C@@H]([C@@H]([C@H]1O)O)O[C@@H]1[C@H](OC([C@@H]([C@H]1O)O)O)CO)CO)O[C@@H]1O[C@@H]([C@@H]([C@@H]([C@H]1O)O)O[C@@H]1O[C@@H]([C@H]([C@@H]([C@H]1O)O)O)CO)CO	1.266	-7.755	666.578
C02048	Laminaribiose; Laminariaceae; 3-beta-D-Glucosyl-D-glucose	C12H22O11	[C@H]1(O[C@@H]2O[C@@H]([C@H]([C@@H]([C@H]2O)O)O)CO)[C@@H]([C@H](OC([C@@H]1O)O)CO)O	0.76	-4.261	342.296
C02091	(S)-Ureidoglycine	C3H7N3O3	[C@H](NC(=O)N)(C(=O)O)N	-0.408	-4.244	133.106
C02107	(S,S)-Tartaric acid; (S,S)-Tartrate; D-Tartrate; D-Tartaric acid; (2S,3S)-Tartaric acid; (-)-Tartaric acid	C4H6O6	[C@H]([C@@H](C(=O)O)O)(C(=O)O)O	-0.832	-4.589	150.087
C02132	Acetylpyruvate; Acetylpyruvic acid; 2,4-Dioxopentanoate	C5H6O4	C(=O)(CC(=O)C)C(=O)O	-0.957	-1.892	130.099
C02167	Maleylpyruvate; Maleylpyruvic acid; 3-Maleylpyruvate	C7H6O6	C(C(=O)/C=C\C(=O)O)C(=O)C(=O)O	-1.797	-3.114	186.119
C02218	Dehydroalanine; 2-Aminoacrylate; 2-Aminoprop-2-enoate	C3H5NO2	OC(=O)C(=C)N	-0.349	-3.183	87.0773
C02220	2-Aminomuconate; 2-Aminomuconic acid; o-Aminomuconate	C6H7NO4	C(=C(\C(=O)O)N)\C=C/C(=O)O	-1.442	-4.621	157.124
C02225	2-Methylcitrate; 2-Hydroxybutane-1,2,3-tricarboxylate; (2R,3S)-2-Hydroxybutane-1,2,3-tricarboxylate	C7H10O7	C[C@@H]([C@](CC(=O)O)(C(=O)O)O)C(=O)O	-1.025	-3.824	206.15
C02226	2-Methylmaleate; Citraconate; Citraconic acid; Methylmaleic acid	C5H6O4	C(=C\C(=O)O)(\C(=O)O)C	-1.048	-0.99	130.099
C02237	5-Oxo-D-proline; D-Pyroglutamic acid; D-5-Pyrrolidone-2-carboxylic acid	C5H7NO3	[C@H]1(NC(=O)CC1)C(=O)O	-0.234	-2.192	129.114
C02266	D-Xylonolactone; D-Xylono-1,5-lactone	C5H8O5	[C@H]1([C@H](C(=O)OC[C@H]1O)O)O	0.269	-1.719	148.114
C02291	L-Cystathionine	C7H14N2O4S	[C@H](CCSC[C@@H](C(=O)O)N)(C(=O)O)N	-1.362	-6.525	222.262
C02306	Phosphoramidate; Phosphoramidic acid; Amidophosphoric acid; Phosphoramide	H2PO3NH2	P(=O)(N)(O)O	1.163	-2.588	97.0104
C02336	beta-D-Fructose; beta-Fruit sugar; beta-D-arabino-Hexulose; beta-Levulose; Fructose	C6H12O6	[C@@]1([C@H]([C@@H]([C@H](O1)CO)O)O)(CO)O	1.178	-2.564	180.156
C02341	trans-Aconitate; trans-Aconitic acid	C6H6O6	C(=C\C(=O)O)(\CC(=O)O)C(=O)O	-1.291	-3.285	174.108
C02348	(R)(-)-Allantoin; (R)-Allantoin	C4H6N4O3	[C@H]1(NC(=O)NC1=O)NC(=O)N	-0.331	-1.757	158.115
C02350	(S)-Allantoin; (S)(+)-Allantoin	C4H6N4O3	N1C(=O)[C@H](NC1=O)NC(=O)N	-0.331	-1.757	158.115
C02356	(S)-2-Aminobutanoate; (S)-2-Aminobutanoic acid; (S)-2-Aminobutyric acid	C4H9NO2	[C@@H](C(=O)O)(CC)N	-0.381	-2.637	103.12
C02362	2-Oxosuccinamate; 2-Oxosuccinamic acid; gamma-Aminooxaloacetate; Oxaloacetamide	C4H5NO4	NC(=O)CC(=O)C(=O)O	-0.751	-2.618	131.087
C02466	Trimetaphosphoric acid; Trimetaphosphate; cyclo-Triphosphoric acid	H3P3O9	P1(=O)(OP(=O)(OP(=O)(O1)O)O)O	2.553	-5.208	239.94
C02501	2-Hydroxymuconate	C6H6O5	C(=C(\C(=O)O)O)\C=C/C(=O)O	-1.477	-2.991	158.109
C02512	3-Cyano-L-alanine; L-3-Cyanoalanine; L-beta-Cyanoalanine	C4H6N2O2	[C@H](CC#N)(C(=O)O)N	-0.489	-3.166	114.103
C02514	3-Fumarylpyruvate	C7H6O6	C(C(=O)/C=C/C(=O)O)C(=O)C(=O)O	-1.797	-3.114	186.119
C02532	O-Phospho-D-serine; D-O-Phosphoserine	C3H8NO6P	P(=O)(OC[C@H](C(=O)O)N)(O)O	0.685	-5.498	185.072
C02591	Sucrose 6-phosphate; Sucrose 6F-phosphate	C12H23O14P	[C@]1(O[C@H]2O[C@@H]([C@H]([C@@H]([C@H]2O)O)O)CO)(O[C@@H]([C@H]([C@@H]1O)O)COP(=O)(O)O)CO	2.013	-5.868	422.276
C02612	(R)-2-Methylmalate; (R)-2-Methylmalic acid; (R)-Citramalate; (R)-Citramalic acid; (R)-alpha-Hydroxypyrotartaric acid; D-Citramalate; D-Citramalic acid; D-alpha-Hydroxypyrotartaric acid; (2R)-2-Hydroxy-2-methylbutanedioate	C5H8O5	OC(=O)C[C@@](C(=O)O)(C)O	-0.38	-2.203	148.114
C02614	(S)-2-Methylmalate; (S)-2-Methylmalic acid; (S)-Citramalate; (S)-Citramalic acid; (S)-alpha-Hydroxypyrotartaric acid; L-Citramalate; L-Citramalic acid; L-alpha-Hydroxypyrotartaric acid; (2S)-2-Hydroxy-2-methylbutanedioate; (S)-2-Hydroxy-2-methylsuccinic acid	C5H8O5	OC(=O)C[C@](C(=O)O)(C)O	-0.38	-2.203	148.114
C02637	3-Dehydroshikimate	C7H8O5	C1(=CC(=O)[C@H]([C@@H](C1)O)O)C(=O)O	-0.718	-2.347	172.135
C02642	3-Ureidopropionate; 3-Ureidopropanoate; beta-Ureidopropionic acid; N-Carbamoyl-beta-alanine	C4H8N2O3	NC(=O)NCCC(=O)O	-0.204	-2.566	132.118
C02655	6-Acetyl-D-glucose	C8H14O7	[C@H]1([C@H]([C@@H]([C@H]([C@@H](O1)O)O)O)O)COC(=O)C	-0.11	-2.135	222.193
C02669	D-Galactono-1,5-lactone	C6H10O6	[C@H]1([C@@H]([C@@H]([C@H](C(=O)O1)O)O)O)CO	0.23	-2.229	178.14
C02753	D-Xylono-1,4-lactone	C5H8O5	[C@H]1([C@@H]([C@H](C(=O)O1)O)O)CO	0.334	-1.719	148.114
C02798	3-Phosphonopyruvate	C3H5O6P	C(C(=O)C(=O)O)P(=O)(O)O	0.299	-4.18	168.042
C02946	4-Acetamidobutanoate; N4-Acetylaminobutanoate	C6H11NO3	OC(=O)CCCNC(=O)C	-0.76	-2.027	145.156
C02962	D-Allose 6-phosphate	C6H13O9P	P(=O)(OC[C@@H]1[C@H]([C@H]([C@H](C(O1)O)O)O)O)(O)O	1.172	-4.071	260.136
C02964	4-O-beta-D-Glucopyranosyl-D-mannose	C12H22O11	[C@@H]1([C@H](O[C@H]([C@H]([C@H]1O)O)O)CO)O[C@@H]1O[C@@H]([C@H]([C@@H]([C@H]1O)O)O)CO	0.76	-4.261	342.296
C02995	Maltose 6-phosphate	C12H23O14P	[C@H]1([C@H](O[C@@H]([C@@H]([C@H]1O)O)O)CO)O[C@H]1O[C@@H]([C@H]([C@@H]([C@H]1O)O)O)COP(=O)(O)O	1.36	-5.818	422.276
C03015	O-Carbamoyl-L-serine	C4H8N2O4	[C@H](COC(=O)N)(C(=O)O)N	-0.347	-3.879	148.117
C03063	2-Oxohept-3-enedioate; 2-Oxohept-3-ene-1,7-dioate	C7H8O5	C(=C\CCC(=O)O)\C(=O)C(=O)O	-1.644	-2.314	172.135
C03065	3-Guanidinopropanoate; Guanidinopropionic acid	C4H9N3O2	C(=O)(CCNC(=N)N)O	0.56	-2.615	131.133
C03078	4-Guanidinobutanamide	C5H12N4O	NC(=N)NCCCC(=O)N	0.227	-1.462	144.175
C03079	4-Hydroxy-L-glutamate; 4-Hydroxy-L-glutamic acid	C5H9NO5	OC(=O)C(C[C@@H](C(=O)O)N)O	-0.573	-5.841	163.129
C03139	N-Amidino-L-aspartate; N-Amidino-L-aspartic acid; Guanidinosuccinic acid	C5H9N3O4	OC(=O)C[C@@H](C(=O)O)NC(=N)N	-0.052	-4.408	175.143
C03167	Phosphonoacetaldehyde; 2-Phosphonoacetaldehyde; 2-Oxoethylphosphonate	C2H5O4P	C(C=O)P(=O)(O)O	0.989	-2.958	124.032
C03174	S-Succinylglutathione	C14H21N3O9S	OC(=O)CNC(=O)[C@@H](NC(=O)CC[C@@H](C(=O)O)N)CSC(=O)CCC(=O)O	-2.264	-7.878	407.396
C03217	2-Hydroxy-3-oxoadipate	C6H8O6	C(=O)(C(C(=O)O)O)CCC(=O)O	-0.897	-3.712	176.124
C03223	3,4-Dihydroxyphthalate; 3,4-Dihydroxyphthalic acid	C8H6O6	c1(c(ccc(c1O)O)C(=O)O)C(=O)O	-0.855	-2.335	198.13
C03232	3-Phosphonooxypyruvate; 3-Phosphonooxypyruvic acid; 3-Phosphohydroxypyruvate; 3-Phosphohydroxypyruvic acid	C3H5O7P	P(=O)(OCC(=O)C(=O)O)(O)O	0.284	-3.924	184.041
C03233	4,5-Dihydroxyphthalate; 4,5-Dihydroxyphthalic acid	C8H6O6	c1(c(cc(c(c1)O)O)C(=O)O)C(=O)O	-0.875	-2.267	198.13
C03248	Acetylenedicarboxylate; Acetylenedicarboxylic acid; 2-Butynedioic acid	C4H2O4	C(=O)(C#CC(=O)O)O	-1.24	-2.763	114.056
C03267	beta-D-Fructose 2-phosphate; beta-D-Fructofuranose 2-phosphate	C6H13O9P	[C@@]1(O[C@@H]([C@H]([C@@H]1O)O)CO)(OP(=O)(O)O)CO	1.869	-3.678	260.136
C03277	Imidazol-5-yl-pyruvate; 3-(Imidazol-5-yl)pyruvate; Imidazole pyruvate; Imidazole pyruvic acid	C6H6N2O3	c1(CC(=O)C(=O)O)cnc[nH]1	-0.875	-0.788	154.123
C03291	L-Xylulose 5-phosphate	C5H11O8P	O(C[C@@H]([C@H](C(=O)CO)O)O)P(=O)(O)O	0.99	-4.001	230.11
C03383	D-Galactono-1,4-lactone; gamma-D-Galactonolactone	C6H10O6	[C@@H]1([C@@H]([C@H](C(=O)O1)O)O)[C@@H](CO)O	0.243	-2.229	178.14
C03394	Erythrulose 1-phosphate	C4H9O7P	O(CC(=O)[C@H](CO)O)P(=O)(O)O	1.064	-3.491	200.084
C03409	N-Formimino-L-aspartate; N-Formimidoyl-L-aspartate	C5H8N2O4	OC(=O)[C@H](CC(=O)O)NC=N	-0.026	-3.979	160.128
C03451	(R)-S-Lactoylglutathione; S-D-Lactoylglutathione	C13H21N3O8S	[C@H](NC(=O)CC[C@@H](C(=O)O)N)(CSC(=O)[C@@H](C)O)C(=O)NCC(=O)O	-2.22	-6.466	379.386
C03453	gamma-Oxalocrotonate; (Z)-5-Oxohex-2-enedioate; 4-Oxalocrotonate	C6H6O5	C(C(=O)C(=O)O)/C=C\C(=O)O	-1.418	-2.804	158.109
C03459	2-Hydroxy-3-oxosuccinate; Oxaloglycolate	C4H4O6	C(C(=O)C(=O)O)(C(=O)O)O	-1.387	-4.116	148.071
C03546	myo-Inositol 4-phosphate; D-myo-Inositol 4-phosphate; 1D-myo-Inositol 4-phosphate; 1D-myo-Inositol 4-monophosphate; Inositol 4-phosphate	C6H13O9P	P(=O)(O[C@H]1[C@@H]([C@H]([C@@H]([C@@H]([C@@H]1O)O)O)O)O)(O)O	0.848	-4.178	260.136
C03548	trans-2,3-Epoxysuccinate	C4H4O5	[C@@H]1([C@@H](O1)C(=O)O)C(=O)O	-0.356	-3.844	132.072
C03557	2-Aminoethylphosphonate; (2-Aminoethyl)phosphonate; Ciliatine	C2H8NO3P	C(P(=O)(O)O)CN	1.176	-4.199	125.064
C03589	4-Hydroxy-2-oxopentanoate; 4-Hydroxy-2-oxovalerate	C5H8O4	CC(CC(=O)C(=O)O)O	-0.694	-1.846	132.115
C03604	D-Erythrulose 4-phosphate	C4H9O7P	O(C[C@H](C(=O)CO)O)P(=O)(O)O	1.067	-3.491	200.084
C03618	L-threo-3-Methylaspartate	C5H9NO4	[C@H]([C@@H](C(=O)O)N)(C(=O)O)C	-0.899	-4.777	147.129
C03661	1F-beta-D-Fructosylsucrose; beta-D-Fructofuranosyl-(2->1)-beta-D-fructofuranosyl alpha-D-glucopyranoside	C18H32O16	[C@]1(O[C@@H]([C@H]([C@@H]1O)O)CO)(CO)OC[C@@]1(O[C@H]2O[C@H](CO)[C@H]([C@@H]([C@H]2O)O)O)O[C@@H]([C@H]([C@@H]1O)O)CO	2.255	-6.108	504.437
C03671	2-Pyrone-4,6-dicarboxylate	C7H4O6	c1(cc(oc(=O)c1)C(=O)O)C(=O)O	-1.68	-2.854	184.103
C03680	4-Imidazolone-5-propanoate; 4-Imidazolone-5-propionic acid; 4,5-Dihydro-4-oxo-5-imidazolepropanoate	C6H8N2O3	C1(CCC(=O)O)NC=NC1=O	-0.726	-2.284	156.139
C03703	L-5-Carboxymethylhydantoin	C5H6N2O4	C1(=O)[C@@H](NC(=O)N1)CC(=O)O	-0.364	-2.756	158.112
C03716	Oxaloacetate 4-methyl ester	C5H6O5	C(C(=O)C(=O)O)C(=O)OC	-0.922	-1.761	146.098
C03738	gamma-L-Glutamyl-D-alanine; L-gamma-Glutamyl-D-alanine	C8H14N2O5	C(=O)([C@H](NC(=O)CC[C@@H](C(=O)O)N)C)O	-1.339	-5.388	218.207
C03752	2-Amino-2-deoxy-D-gluconate; D-Glucosaminate; D-Glucosaminic acid; Glucosaminate	C6H13NO6	OC[C@H]([C@H]([C@@H]([C@H](C(=O)O)N)O)O)O	-0.106	-5.474	195.171
C03785	D-Tagatose 1,6-bisphosphate	C6H14O12P2	C1(O[C@@H]([C@@H]([C@@H]1O)O)COP(=O)(O)O)(COP(=O)(O)O)O	2.416	-5.637	340.116
C03826	2-Dehydro-3-deoxy-D-xylonate; 2-Dehydro-3-deoxy-D-arabinonate; 2-Dehydro-3-deoxy-D-pentonate; (4S)-4,5-Dihydroxy-2-oxopentanoate	C5H8O5	OC(=O)C(=O)C[C@@H](CO)O	-0.218	-2.736	148.114
C03872	L-Serine-phosphoethanolamine; Serine phosphoethanolamine	C5H13N2O6P	P(=O)(OC[C@@H](C(=O)O)N)(OCCN)O	0.699	-6.367	228.14
C03921	2-Dehydro-3-deoxy-D-glucarate	C6H8O7	OC(=O)C(=O)C[C@@H]([C@@H](C(=O)O)O)O	-1.136	-4.566	192.124
C03961	erythro-3-Hydroxy-Ls-aspartate; erythro-3-Hydroxy-Ls-aspartic acid; erythro-3-Hydroxy-L-aspartate; erythro-3-Hydroxy-L-aspartic acid	C4H7NO5	OC(=O)[C@H]([C@H](C(=O)O)O)N	-0.764	-5.891	149.102
C03981	2-Hydroxyethylenedicarboxylate; enol-Oxaloacetate; enol-Oxaloacetic acid; 2-Hydroxybut-2-enedioic acid	C4H4O5	C(=C\C(=O)O)(/C(=O)O)O	-0.965	-3.561	132.072
C04006	1D-myo-Inositol 3-phosphate; D-myo-Inositol 3-phosphate; myo-Inositol 3-phosphate; Inositol 3-phosphate; 1D-myo-Inositol 3-monophosphate; D-myo-Inositol 3-monophosphate; myo-Inositol 3-monophosphate; Inositol 3-monophosphate; 1L-myo-Inositol 1-phosphate; L-myo-Inositol 1-phosphate	C6H13O9P	P(=O)(O[C@H]1[C@H]([C@H]([C@@H]([C@H]([C@@H]1O)O)O)O)O)(O)O	0.848	-4.178	260.136
C04015	N-Acetyl-4-O-acetylneuraminate; N,4-O-Diacetylneuraminate	C13H21NO10	[C@@H]1([C@@H]([C@H](CC(O1)(C(=O)O)O)OC(=O)C)NC(=O)C)[C@@H]([C@@H](CO)O)O	-0.851	-4.458	351.307
C04017	N-Acetyl-9-O-acetylneuraminate; N,9-O-Diacetylneuraminate	C13H21NO10	[C@@H]1([C@@H]([C@H](CC(O1)(C(=O)O)O)O)NC(=O)C)[C@@H]([C@@H](COC(=O)C)O)O	-0.923	-4.458	351.307
C04052	5-Carboxy-2-oxohept-3-enedioate; 5-Oxopent-3-ene-1,2,5-tricarboxylate	C8H8O7	C(/C=C\C(=O)C(=O)O)(CC(=O)O)C(=O)O	-2.088	-4.187	216.145
C04062	D-myo-Inositol 1,3-bisphosphate; 1D-myo-Inositol 1,3-bisphosphate; myo-Inositol 1,3-bisphosphate; Inositol 1,3-bisphosphate	C6H14O12P2	P(=O)(O[C@H]1[C@H]([C@H]([C@@H]([C@H]([C@@H]1O)O)O)OP(=O)(O)O)O)(O)O	1.426	-5.531	340.116
C04063	D-myo-Inositol 3,4-bisphosphate; 1D-myo-Inositol 3,4-bisphosphate; Inositol 3,4-bisphosphate	C6H14O12P2	P(=O)(O[C@@H]1[C@H]([C@H]([C@H]([C@@H]([C@H]1O)O)O)O)OP(=O)(O)O)(O)O	1.445	-5.531	340.116
C04115	4-Carboxy-4-hydroxy-2-oxoadipate; 4-Hydroxy-4-carboxymethyl-2-oxoglutarate; 2-Hydroxy-4-oxobutane-1,2,4-tricarboxylate	C7H8O8	C(=O)(C(=O)CC(CC(=O)O)(O)C(=O)O)O	-0.987	-5.622	220.134
C04181	3-Hydroxy-3-methyl-2-oxobutanoic acid; 3-Hydroxy-3-methyl-2-oxobutanoate; 2-Oxo-3-hydroxyisovalerate	C5H8O4	C(=O)(C(C)(C)O)C(=O)O	-0.895	-1.678	132.115
C04186	5-Carboxymethyl-2-hydroxymuconate	C8H8O7	C(=C\C=C(/C(=O)O)O)(/CC(=O)O)C(=O)O	-1.912	-4.873	216.145
C04225	(Z)-But-2-ene-1,2,3-tricarboxylate; cis-2-Methylaconitate	C7H8O6	C(=C(\C(=O)O)C)(/CC(=O)O)C(=O)O	-1.545	-3.511	188.135
C04257	N-Acetyl-D-mannosamine 6-phosphate; N-Acetylmannosamine 6-phosphate	C8H16NO9P	[C@@H]1([C@H]([C@@H]([C@H](OC1O)COP(=O)(O)O)O)O)NC(=O)C	0.579	-4.339	301.188
C04282	1-Pyrroline-4-hydroxy-2-carboxylate	C5H7NO3	C1C(CC(=N1)C(=O)O)O	-0.298	-2.22	129.114
C04299	D-myo-Inositol 1,2-cyclic phosphate; 1D-myo-Inositol 1,2-cyclic phosphate	C6H11O8P	P1(=O)(O[C@@H]2[C@H](O1)[C@@H]([C@H]([C@@H]([C@H]2O)O)O)O)O	1.114	-4.176	242.12
C04324	(1E,3E)-4-Hydroxybuta-1,3-diene-1,2,4-tricarboxylate; 2-Hydroxy-4-carboxyhexa-2,4-dienedioate; 4-Carboxy-2-hydroxy-cis,cis-muconate; 4-Carboxy-2-hydroxyhexa-2,4-cis,cis-dienedioate	C7H6O7	C(=C\C(=O)O)(\C=C(/C(=O)O)O)C(=O)O	-2.124	-5.026	202.118
C04434	(1E)-4-Oxobut-1-ene-1,2,4-tricarboxylate; 4-Oxalomesaconate; 4-Oxalmesaconic acid	C7H6O7	C(=C\C(=O)O)(\CC(=O)C(=O)O)C(=O)O	-1.934	-4.859	202.118
C04442	2-Dehydro-3-deoxy-6-phospho-D-gluconate; 6-Phospho-2-dehydro-3-deoxy-D-gluconate; 2-Keto-3-deoxy-6-phosphogluconate; 2-Dehydro-3-deoxy-D-gluconate 6-phosphate	C6H11O9P	O(C[C@H]([C@H](CC(=O)C(=O)O)O)O)P(=O)(O)O	0.254	-4.784	258.12
C04478	3-Deoxy-D-manno-octulosonate 8-phosphate; 2-Dehydro-3-deoxy-D-octonate 8-phosphate	C8H15O11P	[C@@H]([C@@H](COP(=O)(O)O)O)([C@@H]([C@@H](CC(=O)C(=O)O)O)O)O	0.111	-5.805	318.172
C04479	2-Hydroxy-6-oxonona-2,4-diene-1,9-dioate; (2Z,4E)-2-Hydroxy-6-oxonona-2,4-diene-1,9-dioate	C9H10O6	C(=C\C=C(\O)C(=O)O)\C(=O)CCC(=O)O	-1.978	-3.046	214.172
C04480	3-Carboxy-2-hydroxymuconate semialdehyde	C7H6O6	C(=C(\C(=O)O)O)(\C=C/C=O)C(=O)O	-2.021	-3.362	186.119
C04484	4-Carboxy-2-hydroxymuconate semialdehyde; 4-Carboxy-2-hydroxy-cis,cis-muconate 6-semialdehyde	C7H6O6	C(=C\C=O)(\C=C(/C(=O)O)O)C(=O)O	-1.873	-3.49	186.119
C04501	N-Acetyl-alpha-D-glucosamine 1-phosphate	C8H16NO9P	[C@@H]1([C@H](O[C@@H]([C@H]([C@@H]1O)O)CO)OP(=O)(O)O)NC(=O)C	0.618	-3.896	301.188
C04534	6-Phospho-beta-D-glucosyl-(1,4)-D-glucose; Cellobiose 6-phosphate	C12H23O14P	[C@@H]1([C@H](O[C@H]([C@@H]([C@H]1O)O)O)CO)O[C@@H]1O[C@@H]([C@H]([C@@H]([C@H]1O)O)O)COP(=O)(O)O	1.36	-5.818	422.276
C04540	N4-(Acetyl-beta-D-glucosaminyl)asparagine; N4-(beta-N-Acetyl-D-glucosaminyl)-L-asparagine; 1-beta-Aspartyl-N-acetyl-D-glucosaminylamine	C12H21N3O8	[C@@H]1([C@@H]([C@H]([C@@H]([C@H](O1)CO)O)O)NC(=O)C)NC(=O)C[C@@H](C(=O)O)N	-0.917	-6.625	335.31
C04593	(2S,3R)-3-Hydroxybutane-1,2,3-tricarboxylate; Methylisocitrate; Methylisocitric acid	C7H10O7	[C@@H]([C@@](C(=O)O)(C)O)(CC(=O)O)C(=O)O	-1.066	-3.977	206.15
C04691	2-Dehydro-3-deoxy-D-arabino-heptonate 7-phosphate; 3-Deoxy-D-arabino-hept-2-ulosonate 7-phosphate; 3-Deoxy-arabino-heptulonate 7-phosphate; 3-Deoxy-D-arabino-heptulosonic acid 7-phosphate; DAHP; 2-Dahp	C7H13O10P	[C@@H]([C@@H](COP(=O)(O)O)O)([C@@H](CC(=O)C(=O)O)O)O	0.186	-5.294	288.146
C05130	Imidazole-4-acetaldehyde; Imidazole acetaldehyde	C5H6N2O	c1nc(c[nH]1)CC=O	-0.441	0.8	110.114
C05133	4-Imidazolone-5-acetate; Imidazolone acetate; (5-Hydroxyimidazole)-4-acetate; 5-Hydroxy-4-imidazoleacetate	C5H6N2O3	C1(CC(=O)O)C(=O)N=CN1	-0.536	-2.68	142.113
C05345	beta-D-Fructose 6-phosphate	C6H13O9P	[C@@H]1(O[C@@]([C@H]([C@@H]1O)O)(CO)O)COP(=O)(O)O	1.758	-4.121	260.136
C05364	4-Carboxy-2-oxo-3-hexenedioate	C7H6O7	OC(=O)C/C(=C/C(=O)C(=O)O)C(=O)O	-1.95	-3.405	202.118
C05375	2-Hydroxy-2-hydropyrone-4,6-dicarboxylate	C7H6O6	C1(C=C(C=C(O1)C(=O)O)C(=O)O)O	-1.243	-3.37	186.119
C05378	beta-D-Fructose 1,6-bisphosphate	C6H14O12P2	[C@]1(O[C@@H]([C@H]([C@@H]1O)O)COP(=O)(O)O)(COP(=O)(O)O)O	2.416	-5.637	340.116
C05379	Oxalosuccinate; Oxalosuccinic acid	C6H6O7	O=C(CC(C(=O)C(=O)O)C(=O)O)O	-1.661	-3.202	190.108
C05382	Sedoheptulose 7-phosphate; D-Sedoheptulose 7-phosphate; D-altro-Heptulose 7-phosphate; altro-Heptulose 7-phosphate	C7H15O10P	O(C[C@H]([C@H]([C@H]([C@@H](C(=O)CO)O)O)O)O)P(=O)(O)O	0.831	-5.023	290.162
C05396	Lactose 6-phosphate	C12H23O14P	[C@@H]1([C@H](OC([C@@H]([C@H]1O)O)O)CO)O[C@@H]1O[C@@H]([C@@H]([C@@H]([C@H]1O)O)O)COP(=O)(O)O	1.36	-5.818	422.276
C05519	L-Allothreonine; L-allo-Threonine	C4H9NO3	OC(=O)[C@H]([C@H](C)O)N	-0.28	-3.67	119.119
C05565	Hydantoin-5-propionate; Hydantoin-propionate	C6H8N2O4	C1(CCC(=O)O)NC(=O)NC1=O	-0.469	-2.368	172.139
C05572	4-Oxoglutaramate; 4-Ketoglutaramate	C5H7NO4	OC(=O)CCC(=O)C(=O)N	-0.718	-2.57	145.113
C05574	3-Aminopentanedioate; Isoglutamate; Isoglutamic acid; 3-Aminopentanedioic acid	C5H9NO4	OC(=O)CC(CC(=O)O)N	-0.329	-5.095	147.129
C05600	2-Hydroxyhepta-2,4-dienedioate; 2-Hydroxyhepta-2,4-diene-1,7-dioate	C7H8O5	C(=C(\C(=O)O)O)/C=C/CC(=O)O	-1.562	-2.954	172.135
C05601	4-Hydroxy-2-oxo-heptanedioate; 4-Hydroxy-2-ketopimelate; 4-Hydroxy-2-oxoheptanedioic acid; 4-Hydroxy-2-oxoheptanedioate	C7H10O6	C(C(CCC(=O)O)O)C(=O)C(=O)O	-0.919	-3.53	190.151
C05670	3-Aminopropiononitrile; beta-Aminopropionitrile	C3H6N2	C(#N)CCN	-0.118	-1.068	70.0931
C05672	2-Amino-3-phosphonopropanoate; Phosphonoalanine	C3H8NO5P	OC(=O)C(CP(=O)(O)O)N	0.685	-5.757	169.073
C05682	Phosphonoacetate; Phosphonoacetic acid; Fosfonet	C2H5O5P	C(C(=O)O)P(=O)(O)O	0.895	-4.026	140.032
C05711	gamma-Glutamyl-beta-cyanoalanine	C9H13N3O5	C([C@H](NC(=O)CC[C@@H](C(=O)O)N)C(=O)O)C#N	-1.613	-5.758	243.217
C05714	alpha-Aminopropiononitrile	C3H6N2	C(C#N)(C)N	-0.212	-0.434	70.0931
C05715	gamma-Amino-gamma-cyanobutanoate; 4-Amino-4-cyanobutanoic acid	C5H8N2O2	C(CCC(=O)O)(C#N)N	-0.625	-3.179	128.129
C05829	N-Carbamyl-L-glutamate; Carglumic acid	C6H10N2O5	OC(=O)CC[C@@H](C(=O)O)NC(=O)N	-0.898	-3.69	190.154
C05931	N-Succinyl-L-glutamate; (2S)-2-(3-Carboxypropanoylamino)pentanedioic acid	C9H13NO7	[C@H](NC(=O)CCC(=O)O)(CCC(=O)O)C(=O)O	-1.244	-5.472	247.202
C05941	2-Oxo-4-hydroxy-5-aminovalerate	C5H9NO4	C(C(=O)C(=O)O)[C@H](CN)O	-0.383	-4.029	147.129
C05942	Pyrrole-2-carboxylate	C5H5NO2	c1ccc([nH]1)C(=O)O	-0.512	-0.455	111.099
C05946	(4R)-4-Hydroxy-2-oxoglutarate; (R)-2-Hydroxy-4-oxopentanedioate; D-4-Hydroxy-2-oxoglutarate	C5H6O6	[C@H](C(=O)O)(CC(=O)C(=O)O)O	-0.988	-3.22	162.098
C05947	L-erythro-4-Hydroxyglutamate	C5H9NO5	[C@@H](C(=O)O)(C[C@H](C(=O)O)O)N	-0.573	-5.841	163.129
C06006	(S)-2-Aceto-2-hydroxybutanoate; (S)-2-Hydroxy-2-ethyl-3-oxobutanoate	C6H10O4	[C@](C(=O)C)(C(=O)O)(CC)O	-0.806	-1.585	146.141
C06010	(S)-2-Acetolactate; (S)-2-Hydroxy-2-methyl-3-oxobutanoate	C5H8O4	[C@](C(=O)C)(C(=O)O)(C)O	-0.702	-2.108	132.115
C06019	D-arabino-Hex-3-ulose 6-phosphate; D-arabino-3-Hexulose 6-phosphate; D-arabino-6-Phospho-hex-3-ulose	C6H13O9P	[C@@H]([C@@H](COP(=O)(O)O)O)(C(=O)[C@@H](CO)O)O	0.866	-4.405	260.136
C06029	L-threo-3-Methylmalate	C5H8O5	[C@H]([C@@H](C(=O)O)O)(C(=O)O)C	-0.928	-2.81	148.114
C06030	Methyloxaloacetate	C5H6O5	[C@H](C(=O)C(=O)O)(C(=O)O)C	-1.406	-2.629	146.098
C06031	D-threo-3-Methylmalate	C5H8O5	[C@@H]([C@H](C(=O)O)O)(C(=O)O)C	-0.928	-2.81	148.114
C06032	D-erythro-3-Methylmalate; (2R,3S)-3-Methylmalate	C5H8O5	[C@H]([C@H](C(=O)O)O)(C(=O)O)C	-0.928	-2.81	148.114
C06033	Parapyruvate; 4-Hydroxy-4-methyl-2-oxoglutarate	C6H8O6	[C@@](C(=O)O)(CC(=O)C(=O)O)(O)C	-0.974	-2.706	176.124
C06034	4-Hydroxy-4-methylglutamate	C6H11NO5	[C@@](C(=O)O)(C[C@@H](C(=O)O)N)(C)O	-0.618	-5.526	177.155
C06035	4-Methylene-2-oxoglutarate; 2-Methylidene-4-oxopentanedioic acid; 4-Carboxy-2-oxo-4-pentenoate	C6H6O5	C(=C)(C(=O)O)CC(=O)C(=O)O	-1.511	-2.935	158.109
C06114	gamma-Glutamyl-beta-aminopropiononitrile; gamma-Glutamyl-3-aminopropiononitrile	C8H13N3O3	C(=O)(CC[C@@H](C(=O)O)N)NCCC#N	-1.279	-3.902	199.207
C06156	alpha-D-Glucosamine 1-phosphate; D-Glucosamine 1-phosphate	C6H14NO8P	[C@@H]1(O[C@@H]([C@H]([C@@H]([C@H]1N)O)O)CO)OP(=O)(O)O	1.192	-4.4	259.151
C06201	2,4-Dihydroxyhept-2-enedioate; 2,4-Dihydroxyhept-2-1,7-dioate; 2,4-Dihydroxyhept-2-enedioic acid	C7H10O6	C(=C(\C(=O)O)O)/C(CCC(=O)O)O	-1.02	-3.589	190.151
C06210	2-Hydroxy-6-keto-2,4-heptadienoate; 2-Hydroxy-6-oxo-hept-2,4-dienoate	C7H8O4	C(=C(\C(=O)O)O)\C=C/C(=O)C	-1.721	-1.432	156.136
C06216	Celloheptaose	C42H72O36	[C@@H]1([C@H](O[C@@H]([C@@H]([C@H]1O)O)O[C@@H]1[C@H](O[C@@H]([C@@H]([C@H]1O)O)O[C@@H]1[C@H](O[C@@H]([C@@H]([C@H]1O)O)O[C@@H]1[C@H](O[C@H]([C@@H]([C@H]1O)O)O)CO)CO)CO)CO)O[C@@H]1O[C@@H]([C@@H]([C@@H]([C@H]1O)O)O[C@@H]1O[C@@H]([C@@H]([C@@H]([C@H]1O)O)O[C@@H]1O[C@@H]([C@H]([C@@H]([C@H]1O)O)O)CO)CO)CO	2.322	-12.995	1153
C06217	Cellohexaose	C36H62O31	[C@@H]1([C@H](O[C@@H]([C@@H]([C@H]1O)O)O[C@@H]1[C@H](O[C@@H]([C@@H]([C@H]1O)O)O[C@@H]1[C@H](O[C@H]([C@@H]([C@H]1O)O)O)CO)CO)CO)O[C@@H]1O[C@@H]([C@@H]([C@@H]([C@H]1O)O)O[C@@H]1O[C@@H]([C@@H]([C@@H]([C@H]1O)O)O[C@@H]1O[C@@H]([C@H]([C@@H]([C@H]1O)O)O)CO)CO)CO	1.947	-11.248	990.859
C06218	Cellopentaose	C30H52O26	[C@@H]1([C@H](O[C@@H]([C@@H]([C@H]1O)O)O[C@@H]1[C@H](O[C@@H]([C@@H]([C@H]1O)O)O[C@@H]1[C@H](O[C@H]([C@@H]([C@H]1O)O)O)CO)CO)CO)O[C@@H]1O[C@@H]([C@@H]([C@@H]([C@H]1O)O)O[C@@H]1O[C@@H]([C@H]([C@@H]([C@H]1O)O)O)CO)CO	1.592	-9.501	828.718
C06219	Cellotriose	C18H32O16	[C@@H]1([C@H](O[C@@H]([C@@H]([C@H]1O)O)O[C@@H]1[C@H](OC([C@@H]([C@H]1O)O)O)CO)CO)O[C@@H]1O[C@@H]([C@H]([C@@H]([C@H]1O)O)O)CO	0.98	-6.008	504.437
C06234	4-Methyl-L-glutamate	C6H11NO4	C(C(=O)O)(C[C@@H](C(=O)O)N)C	-0.925	-4.443	161.156
C06241	N-Acetylneuraminate 9-phosphate	C11H20NO12P	[C@@H]1([C@@H]([C@H](CC(O1)(C(=O)O)O)O)NC(=O)C)[C@@H]([C@@H](COP(=O)(O)O)O)O	0.433	-6.429	389.25
C06244	Acetamide	C2H5NO	C(=O)(C)N	0.183	-0.833	59.0672
C06376	N-Acetyl-D-galactosamine 6-phosphate	C8H16NO9P	[C@H]1([C@H]([C@H]([C@H](OC1O)COP(=O)(O)O)O)O)NC(=O)C	0.579	-4.339	301.188
C06377	D-Galactosamine 6-phosphate	C6H14NO8P	P(=O)(OC[C@@H]1[C@@H]([C@@H]([C@H](C(O1)O)N)O)O)(O)O	1.167	-5.311	259.151
C06393	2,3-Diaminopropanoate; 2,3-Diaminopropionate; 2,3-Diaminopropionic acid; 2,3-Diaminopropanoic acid	C3H8N2O2	C(C(=O)O)(CN)N	0.143	-4.348	104.108
C06441	L-Xylulose 1-phosphate	C5H11O8P	C1([C@@H]([C@H](CO1)O)O)(COP(=O)(O)O)O	1.721	-3.611	230.11
C06468	D-Psicose; D-ribo-Hex-2-ulose; D-ribo-2-Hexulose; D-ribo-2-Ketohexulose; D-erythro-Hexulose; D-Pseudofructose; D-Allulose; D-Altrulose	C6H12O6	C1([C@@H]([C@@H]([C@@H](CO1)O)O)O)(CO)O	1.121	-2.564	180.156
C06554	Cyanuric acid	C3H3N3O3	c1(nc(nc(n1)O)O)O	0.631	0.235	129.074
C06555	Biuret	C2H5N3O2	NC(=O)NC(=O)N	-0.205	-1.261	103.08
C06771	Triethanolamine; Trolamine	C6H15NO3	N(CCO)(CCO)CCO	0.924	-1.855	149.188
C06772	Diethanolamine	C4H11NO2	N(CCO)CCO	0.463	-2.346	105.136
C06893	2-Deoxy-5-keto-D-gluconic acid 6-phosphate; 6-Phospho-5-dehydro-2-deoxy-D-gluconate; DKHP	C6H11O9P	[C@@H](C(=O)COP(=O)(O)O)([C@@H](CC(=O)O)O)O	0.388	-5.11	258.12
C07272	Maleimide; 2,5-Pyrroledione	C4H3NO2	C1(=O)NC(=O)C=C1	-0.341	-0.394	97.0721
C07331	Carbonyl sulfide	COS	C(=O)=S	-0.673	0.752	60.0751
C07734	2-Hydroxy-6-oxo-6-(2-hydroxyphenoxy)-hexa-2,4-dienoate	C12H10O6	c1(c(cccc1)O)OC(=O)/C=C\C=C(/C(=O)O)O	-2.809	0.061	250.204
C07836	D-glycero-beta-D-manno-Heptose 7-phosphate	C7H15O10P	[C@H]1([C@H]([C@@H]([C@@H]([C@@H](O1)O)O)O)O)[C@H](O)COP(=O)(O)O	1.12	-5.151	290.162
C08733	Ammeline; 2-Hydroxy-4,6-diamino-1,3,5-triazine	C3H5N5O	c1(nc(nc(n1)O)N)N	0.437	-0.227	127.105
C08734	Ammelide; 2,4-Dihydroxy-6-amino-1,3,5-triazine	C3H4N4O2	c1(nc(nc(n1)O)O)N	0.535	0.278	128.089
C08737	Melamine; 2,4,6-Triamino-1,3,5-triazine	C3H6N6	c1(nc(nc(n1)N)N)N	0.337	-0.733	126.12
C11437	1-Deoxy-D-xylulose 5-phosphate	C5H11O7P	C(=O)([C@H]([C@@H](COP(=O)(O)O)O)O)C	0.503	-3.329	214.11
C11511	threo-3-Hydroxy-L-aspartate; L-threo-3-Hydroxyaspartate	C4H7NO5	[C@H]([C@@H](C(=O)O)N)(C(=O)O)O	-0.764	-5.891	149.102
C11821	5-Hydroxyisourate	C5H4N4O4	N1C(=O)N=C2C(C1=O)(NC(=N2)O)O	-0.727	-1.549	184.11
C12248	5-Hydroxy-2-oxo-4-ureido-2,5-dihydro-1H-imidazole-5-carboxylate; 2-Oxo-4-hydroxy-4-carboxy-5-ureidoimidazoline	C5H6N4O5	N(C1=NC(=O)NC1(O)C(=O)O)C(=O)N	-1.157	-1.788	202.125
C12270	N-Acetylaspartylglutamate; NAAG; Isospaglumic acid; N-Acetyl-L-aspartyl-L-glutamate	C11H16N2O8	OC(=O)C[C@@H](C(=O)N[C@H](C(=O)O)CCC(=O)O)NC(=O)C	-1.993	-5.686	304.253
C12317	D-Allothreonine; D-allo-Threonine	C4H9NO3	OC(=O)[C@@H]([C@@H](C)O)N	-0.28	-3.67	119.119
C12624	2-Hydroxy-6-ketononatrienedioate; (2Z,4E,7E)-2-Hydroxy-6-oxonona-2,4,7-triene-1,9-dioate	C9H8O6	C(=C\C=C(\O)C(=O)O)\C(=O)/C=C/C(=O)O	-2.554	-2.64	212.156
C14180	S-(Hydroxymethyl)glutathione	C11H19N3O7S	[C@H](C(=O)NCC(=O)O)(NC(=O)CC[C@@H](C(=O)O)N)CSCO	-1.479	-6.62	337.349
C14463	(R)-3-Hydroxy-3-methyl-2-oxopentanoate	C6H10O4	[C@](C(=O)C(=O)O)(CC)(C)O	-1.063	-1.155	146.141
C14899	3-Dehydro-L-gulonate 6-phosphate	C6H11O10P	[C@@H]([C@H](COP(=O)(O)O)O)(C(=O)[C@@H](C(=O)O)O)O	-0.126	-5.552	274.119
C15548	2-alpha-D-Glucosyl-D-glucose	C12H22O11	[C@H]1(O[C@@H]([C@H]([C@@H]([C@H]1O)O)O)CO)O[C@@H]1[C@H]([C@@H]([C@H](OC1O)CO)O)O	0.753	-4.261	342.296
C15556	L-3,4-Dihydroxybutan-2-one 4-phosphate; 1-Deoxy-L-glycero-tetrulose 4-phosphate; 2-Hydroxy-3-oxobutyl phosphate	C4H9O6P	C(=O)(C(COP(=O)(O)O)O)C	0.582	-2.819	184.084
C15607	3-Oxo-3-ureidopropanoate; Malonuric acid	C4H6N2O4	OC(=O)CC(=O)NC(=O)N	-0.646	-2.716	146.101
C15767	4-(L-gamma-Glutamylamino)butanoate; gamma-Glutamyl-gamma-aminobutyrate; 4-(Glutamylamino)butanoate; gamma-Glutamyl-GABA	C9H16N2O5	OC(=O)[C@H](CCC(=O)NCCCC(=O)O)N	-1.237	-5.274	232.234
C15809	Iminoglycine; Iminoacetic acid; 2-Iminoacetate	C2H3NO2	C(=O)(C=N)O	0.522	-1.903	73.0507
C16186	L-Ascorbate 6-phosphate	C6H9O9P	[C@H]1(C(=C(C(=O)O1)O)O)[C@H](COP(=O)(O)O)O	0.376	-4.593	256.104
C16674	Formylisoglutamine; DL-Formylisoglutamine	C6H10N2O4	OC(=O)CCC(C(=O)N)NC=O	-0.735	-3.135	174.155
C16688	Sucrose 6-phosphate; 6-Phosphosucrose; 6-O-Phosphonosucrose; beta-D-Fructofuranosyl-6-O-phosphono-alpha-D-glucopyranoside	C12H23O14P	[C@]1(O[C@H]2O[C@@H]([C@H]([C@@H]([C@H]2O)O)O)COP(=O)(O)O)(O[C@@H]([C@H]([C@@H]1O)O)CO)CO	1.995	-5.868	422.276
C16698	N-Acetylmuramic acid 6-phosphate; N-Acetylmuramate 6-phosphate; MurNAc 6-phosphate	C11H20NO11P	[C@H]1([C@H](C(O[C@@H]([C@H]1O)COP(=O)(O)O)O)NC(=O)C)O[C@@H](C(=O)O)C	-0.284	-5.439	373.25
C16699	2-O-(6-Phospho-alpha-mannosyl)-D-glycerate; 2-O-(6-Phospho-alpha-D-mannosyl)-D-glycerate	C9H17O12P	[C@H]1(O[C@@H]([C@H]([C@@H]([C@@H]1O)O)O)COP(=O)(O)O)O[C@@H](C(=O)O)CO	0.84	-6.059	348.198
C16848	6-Deoxy-5-ketofructose 1-phosphate; 1-Deoxy-D-threo-hexo-2,5-diulose 6-phosphate	C6H11O8P	O(CC(=O)[C@H]([C@@H](C(=O)C)O)O)P(=O)(O)O	0.031	-3.773	242.12
C17209	2-Deoxy-scyllo-inosose; 2-Deoxyinosose; 2-Deoxy-L-scyllo-inosose	C6H10O5	[C@H]1([C@H]([C@@H](CC(=O)[C@H]1O)O)O)O	0.155	-2.239	162.141
C17234	2-Aminobut-2-enoate; (2Z)-2-Aminobut-2-enoic acid; 2-Ammoniobut-2-enoate	C4H7NO2	C/C=C(/C(=O)O)N	-0.573	-2.78	101.104
C17530	Methyl acetate; Devoton; Tereton	C3H6O2	C(=O)(OC)C	-0.068	0.021	74.0785
C17580	2-Deoxy-scyllo-inosamine	C6H13NO4	[C@H]1([C@H]([C@@H](C[C@@H]([C@H]1O)N)O)O)O	0.424	-3.404	163.172
C18096	D-Allulose 6-phosphate	C6H13O9P	[C@@H]1(OC([C@@H]([C@@H]1O)O)(CO)O)COP(=O)(O)O	1.758	-4.121	260.136
C18232	N-Formylmaleamic acid	C5H5NO4	C(=O)(/C=C\C(=O)NC=O)O	-1.089	-2.147	143.097
C18345	4-Carboxy-2-hydroxy-6-methoxy-6-oxohexa-2,4-dienoate	C8H8O7	C(=C\C(=O)OC)(\C=C(/C(=O)O)O)C(=O)O	-2.217	-3.357	216.145
C19033	Carbon disulfide	CS2	C(=S)=S	-1.884	1.651	76.1407
C19779	beta-Alaninamide; beta-Alanine amide; 3-Aminopropionamide	C3H8N2O	NCCC(=O)N	0.159	-2.475	88.1084
C19813	threo-3-Hydroxy-D-aspartate	C4H7NO5	OC(=O)[C@@H]([C@H](C(=O)O)O)N	-0.764	-5.891	149.102
C19838	D-erythro-3-Hydroxyaspartate	C4H7NO5	OC(=O)[C@@H]([C@@H](C(=O)O)O)N	-0.764	-5.891	149.102
C19878	D-glycero-alpha-D-manno-Heptose 7-phosphate	C7H15O10P	[C@H]1([C@H]([C@@H]([C@@H]([C@H](O1)O)O)O)O)[C@H](O)COP(=O)(O)O	1.12	-5.151	290.162
C19882	D-glycero-D-manno-Heptose 7-phosphate	C7H15O10P	[C@H]1([C@H]([C@@H]([C@@H](C(O1)O)O)O)O)[C@H](O)COP(=O)(O)O	1.12	-5.151	290.162
C19907	Pyrrole	C4H5N	c1ccc[nH]1	-0.149	0.923	67.0892
C20236	4-O-beta-D-Mannopyranosyl-D-glucopyranose	C12H22O11	[C@H]1([C@@H]([C@@H]([C@H](C(O1)O)O)O)O[C@H]1[C@H]([C@H]([C@@H]([C@H](O1)CO)O)O)O)CO	0.76	-4.261	342.296
C20253	Aminoacrylate; (Z)-3-Aminoacrylate	C3H5NO2	N/C=C\C(=O)O	-0.222	-3.488	87.0773
C20254	Ureidoacrylate; (Z)-3-Ureidoacrylate	C4H6N2O3	N(/C=C\C(=O)O)C(=O)N	-0.717	-2.672	130.102
C20366	2-Oxo-3-(5-oxofuran-2-ylidene)propanoate	C7H4O5	C1=CC(=O)O/C1=C\C(=O)C(=O)O	-1.669	-1.415	168.104
C20440	alpha-D-Ribose 1,2-cyclic phosphate 5-phosphate	C5H10O10P2	O1[C@H]2O[C@@H]([C@H]([C@H]2OP1(=O)O)O)COP(=O)(O)O	1.987	-4.659	292.074
C20485	(4S)-4-Hydroxy-2-oxoglutarate; (S)-2-Hydroxy-4-oxopentanedioate; L-4-Hydroxy-2-oxoglutarate	C5H6O6	OC(=O)C(=O)C[C@@H](C(=O)O)O	-0.988	-3.22	162.098
C20589	6-Phospho-D-glucosaminate; D-Glucosaminate-6-phosphate	C6H14NO9P	O(C[C@H]([C@H]([C@@H]([C@H](C(=O)O)N)O)O)O)P(=O)(O)O	0.402	-7.126	275.15
C20776	N-Acetylaspartylglutamylglutamate; N-Acetyl-L-aspartyl-L-glutamyl-L-glutamate; NAAG2	C16H23N3O11	OC(=O)C[C@@H](C(=O)N[C@H](C(=O)N[C@H](C(=O)O)CCC(=O)O)CCC(=O)O)NC(=O)C	-2.851	-8.271	433.367
C20781	2,4-Diketo-3-deoxy-L-fuconate	C6H8O5	C(C(=O)[C@H](C)O)C(=O)C(=O)O	-1.104	-2.079	160.125
C20844	(2Z,4S,5R)-2-Amino-4,5,6-trihydroxyhex-2-enoate	C6H11NO5	OC[C@H]([C@H](/C=C(/C(=O)O)N)O)O	-0.371	-4.893	177.155
C20845	(4S,5R)-4,5,6-Trihydroxy-2-iminohexanoate	C6H11NO5	OC[C@H]([C@H](CC(=N)C(=O)O)O)O	0.46	-3.042	177.155
C20861	Mannobiose; beta-1,4-Mannobiose	C12H22O11	[C@H]1([C@@H]([C@@H]([C@@H](C(O1)O)O)O)O[C@H]1[C@H]([C@H]([C@@H]([C@H](O1)CO)O)O)O)CO	0.76	-4.261	342.296
C20887	beta-D-Mannosyl-1,4-N-acetyl-D-glucosamine; 4-O-beta-D-Mannopyranosyl-N-acetyl-D-glucosamine	C14H25NO11	[C@@H]1([C@H](OC([C@@H]([C@H]1O)NC(=O)C)O)CO)O[C@@H]1O[C@@H]([C@H]([C@@H]([C@@H]1O)O)O)CO	0.168	-4.529	383.348
C20888	Cellobionate; Cellobionic acid; 4-O-beta-D-Glucopyranosyl-D-gluconate	C12H22O12	[C@H]1([C@H]([C@@H]([C@H]([C@H](O1)O[C@@H]([C@@H]([C@H](C(=O)O)O)O)[C@@H](CO)O)O)O)O)CO	-0.002	-6.021	358.296
C20889	D-Galactaro-1,5-lactone	C6H8O7	[C@H]1([C@@H]([C@@H]([C@H](C(=O)O1)O)O)O)C(=O)O	-0.64	-3.575	192.124
C20896	D-Galactaro-1,4-lactone	C6H8O7	[C@@H]1([C@@H]([C@H](C(=O)O1)O)O)[C@@H](C(=O)O)O	-0.641	-3.573	192.124
C20904	2-Iminopropanoate	C3H5NO2	OC(=O)C(=N)C	0.256	-1.532	87.0773
C20905	2-Iminobutanoate	C4H7NO2	CCC(=N)C(=O)O	0.062	-0.911	101.104
C20954	(5-Formylfuran-3-yl)methyl phosphate; 2-Furaldehyde phosphate; 4-HFC-P; 4-(Hydroxymethyl)-2-furancarboxaldehyde phosphate	C6H7O6P	C1=C(OC=C1COP(=O)(O)O)C=O	-0.291	-1.392	206.09
C20969	Carboxyphosphate	CH3O6P	C(=O)(O)OP(=O)(O)O	0.487	-3.175	142.005
C20986	D-Ribose 2,5-bisphosphate	C5H12O11P2	C([C@@H]1[C@H]([C@H](C(O1)O)OP(=O)(O)O)O)OP(=O)(O)O	1.802	-5.076	310.09
C21068	[5-(Aminomethyl)furan-3-yl]methyl phosphate; 5-(Aminomethyl)-3-furanmethanol phosphate	C6H10NO5P	C1=C(OC=C1COP(=O)(O)O)CN	-0.159	-3.122	207.121
C21088	L-Altarate; L-Talarate; (2R,3R,4S,5R)-2,3,4,5-Tetrahydroxyhexanedioate	C6H10O8	[C@@H]([C@@H]([C@H](C(=O)O)O)O)([C@H](C(=O)O)O)O	-1.103	-5.607	210.139
C21091	(2S,3R)-2,3-Dihydroxy-5-oxohexanedioate; 3-Deoxy-D-threo-hex-2-ulosarate	C6H8O7	C([C@H]([C@@H](C(=O)O)O)O)C(=O)C(=O)O	-1.136	-4.566	192.124
C21095	D-Glucaro-1,4-lactone	C6H8O7	[C@H]1([C@H](C(=O)O[C@@H]1[C@@H](C(=O)O)O)O)O	-0.641	-3.573	192.124
C21250	2-Methyl-trans-aconitate	C7H8O6	C/C(=C(/CC(=O)O)\C(=O)O)/C(=O)O	-1.545	-3.511	188.135
C21281	Demethyl-4-deoxygadusol; 2,3,5-Trihydroxy-5-(hydroxymethyl)cyclohex-2-en-1-one	C7H10O5	C1C(=C(C(=O)C[C@]1(CO)O)O)O	0.348	-2.532	174.151
C21282	2-epi-Valiolone; (2S,3S,4S,5S)-2,3,4,5-Tetrahydroxy-5-(hydroxymethyl)cyclohexan-1-one	C7H12O6	C1C(=O)[C@H]([C@H]([C@@H]([C@]1(CO)O)O)O)O	0.616	-2.922	192.167
C21285	D-Erythrulose 1-phosphate	C4H9O7P	C([C@H](C(=O)COP(=O)(O)O)O)O	1.064	-3.491	200.084
C21286	L-Erythrulose 4-phosphate	C4H9O7P	C([C@@H](C(=O)CO)O)OP(=O)(O)O	1.067	-3.491	200.084
C21336	beta-1,2-Mannobiose; beta-D-Mannopyranosyl-(1->2)-D-mannopyranose	C12H22O11	C([C@@H]1[C@H]([C@@H]([C@@H]([C@@H](O1)O[C@H]2[C@H]([C@@H]([C@H](OC2O)CO)O)O)O)O)O)O	0.753	-4.261	342.296
C21383	2-Keto-3-deoxy-D-glycero-D-galacto-nononate 9-phosphate; 3-Deoxy-D-glycero-D-galacto-non-2-ulosonate 9-phosphate; KDN 9-phosphate	C9H17O12P	C1[C@@H]([C@H]([C@@H](OC1(C(=O)O)O)[C@@H]([C@@H](COP(=O)(O)O)O)O)O)O	1.038	-6.16	348.198
C20934	3-Deoxy-D-glycero-D-galacto-non-2-ulosonic acid; 2-Keto-3-deoxy-D-glycero-D-galacto-nononic acid; KDN; Deaminated neuraminic acid; Ketodeoxynonulonic acid; 3-Deoxy-D-glycero-D-galacto-non-2-ulopyranosonic acid	C9H16O9	C1[C@@H]([C@H]([C@@H](OC1(C(=O)O)O)[C@@H]([C@@H](CO)O)O)O)O	0.444	-4.569	268.218
C21559	N-[(2S)-2-Amino-2-carboxyethyl]-L-glutamate	C8H14N2O6	C(CC(=O)O)[C@@H](C(=O)O)NC[C@@H](C(=O)O)N	-1.003	-7.428	234.207
C21611	3-Dehydro-4-phospho-L-erythronate	C4H7O8P	C(C(=O)[C@@H](C(=O)O)O)OP(=O)(O)O	0.174	-4.73	214.067
C21610	3-Dehydro-4-phospho-D-erythronate	C4H7O8P	C(C(=O)[C@H](C(=O)O)O)OP(=O)(O)O	0.174	-4.73	214.067
