# Supplementary material for: Phosphates as Energy Sources to Expand Metabolic Networks
Source: Life (Basel). 2019 May 22;9(2):43. doi: 10.3390/life9020043 (PMC6617280; doi:10.3390/life9020043)
Supplement: Supplementary file 1 [file life-09-00043-s001.zip › Supplementary File/Table S4 Number of Reactions under Different Thresholds.xlsx]

## Sheet: Sheet1
Table S5 Number of Reactions in Networks under Different Thermodynamic Thresholds
Modification on seed set	τ = 1	τ = 2	τ = 3	τ = 4	τ = 5	τ = 6	τ = 7	τ = 8	τ = 9	τ = 10	τ = 11	τ = 12	τ = 13	τ = 14	τ = 15	τ = 16	τ = 17	τ = 18	τ = 19	τ = 20	τ = 21	τ = 22	τ = 23	τ = 24	τ = 25	τ = 26	τ = 27	τ = 28	τ = 29	τ = 30	τ = 31	τ = 32	τ = 33	τ = 34	τ = 35	τ = 36	τ = 37	τ = 38	τ = 39	τ = 40	τ = 41	τ = 42	τ = 43	τ = 44	τ = 45	τ = 46	τ = 47	τ = 48	τ = 49
Unmodified	13	13	13	14	14	14	14	14	14	15	15	15	15	15	15	15	15	17	17	17	17	17	18	18	18	18	19	19	19	21	22	23	23	23	23	23	23	23	24	24	24	24	24	24	24	24	24	24	24
Pantetheine	14	14	14	15	15	17	20	20	20	21	21	21	21	21	22	22	22	25	25	151	152	158	159	169	176	177	179	180	182	184	185	203	208	208	212	217	219	220	221	222	225	234	234	234	234	234	236	238	238
Pyrophosphate	14	14	14	15	15	15	15	15	15	16	16	16	16	16	16	20	20	22	22	22	22	22	23	24	24	24	25	25	25	27	28	29	29	29	29	29	29	29	30	30	30	30	30	30	30	30	30	30	30
Glucose 6-phosphate	15	15	25	29	28	29	34	59	62	64	65	71	71	77	81	84	84	121	122	123	124	124	125	126	126	126	127	129	336	338	340	357	362	362	367	368	372	376	377	378	381	393	393	395	395	395	397	399	399
Glyceraldehyde 3-phosphate	16	16	16	17	17	20	20	20	20	22	22	22	23	23	23	26	26	121	122	123	124	124	125	126	126	126	127	129	336	338	340	357	362	362	367	368	372	376	377	378	381	393	393	395	395	395	397	399	399
Glycerate 3-phosphate	14	14	14	17	15	17	17	17	17	18	18	18	18	18	20	30	30	32	32	32	168	174	175	186	197	198	200	201	336	338	340	357	362	362	367	368	372	376	377	378	381	393	393	395	395	395	397	399	399
Glycerate 2-phosphate	14	14	14	17	15	17	17	17	17	18	18	18	18	18	20	30	30	32	32	32	168	174	175	186	197	198	200	201	336	338	340	357	362	362	367	368	372	376	377	378	381	393	393	395	395	395	397	399	399
Phosphoenolpyruvate	14	14	14	17	15	17	17	17	17	18	18	18	18	18	20	30	30	32	32	32	168	174	175	186	197	198	200	201	336	338	340	357	362	362	367	368	372	376	377	378	381	393	393	395	395	395	397	399	399
Hydrogen sulfide removed glucose 6-phosphate	12	12	22	25	26	26	31	56	59	61	62	68	68	74	78	81	81	118	119	120	121	121	122	123	123	123	124	126	320	320	322	339	344	344	349	350	354	358	359	360	363	375	375	377	377	377	379	381	381
Hydrogen sulfide removed glyceraldehyde 3-phosphate	13	13	13	14	14	17	17	17	17	19	19	19	20	20	20	23	23	118	119	120	121	121	122	123	123	123	124	126	320	320	322	339	344	344	349	350	354	358	359	360	363	375	375	377	377	377	379	381	381
Hydrogen sulfide removed glycerate 3-phosphate	11	11	11	12	14	14	14	14	14	15	15	15	15	15	17	27	27	29	29	29	157	163	164	171	182	183	185	186	320	320	322	339	344	344	349	350	354	358	359	360	363	375	375	377	377	377	379	381	381
Hydrogen sulfide removed glycerate 2-phosphate	11	11	11	12	14	14	14	14	14	15	15	15	15	15	17	27	27	29	29	29	157	163	164	171	182	183	185	186	320	320	322	339	344	344	349	350	354	358	359	360	363	375	375	377	377	377	379	381	381
Hydrogen sulfide removed phosphoenolpyruvate	11	11	11	12	14	14	14	14	14	15	15	15	15	15	17	27	27	29	29	29	157	163	164	171	182	183	185	186	320	320	322	339	344	344	349	350	354	358	359	360	363	375	375	377	377	377	379	381	381
[truncated: 11 more columns]
