# Supplementary material for: Phosphates as Energy Sources to Expand Metabolic Networks
Source: Life (Basel). 2019 May 22;9(2):43. doi: 10.3390/life9020043 (PMC6617280; doi:10.3390/life9020043)
Supplement: Supplementary file 1 [file life-09-00043-s001.zip › Supplementary File/Table S5 Key Reactions in the Network Expansion.xlsx]

## Sheet: Sheet1
Table S6 Key Reactions in Network Expansion
Modification on seed set	τ (kJ/mol)	Key reactions	Enzymes	Equations
Glucose 6-phosphate	18	R01070	4.1.2.13	C05378 <=> C00111 + C00118
	29	R00024	4.1.1.39	C01182 + C00011 + C00001 <=> 2 C00197
Glyceraldehyde 3-phosphate	18	R01070	4.1.2.13	C05378 <=> C00111 + C00118
	29	R00024	4.1.1.39	C01182 + C00011 + C00001 <=> 2 C00197
Glycerate 2-phosphate	21	R00346	4.1.1.38	C00013 + C00036 <=> C00009 + C00074 + C00011
	29	R00024	4.1.1.39	C01182 + C00011 + C00001 <=> 2 C00197
Glycerate 3-phosphate	21	R00346	4.1.1.38	C00013 + C00036 <=> C00009 + C00074 + C00011
	29	R00024	4.1.1.39	C01182 + C00011 + C00001 <=> 2 C00197
Phosphoenolpyruvate	21	R00346	4.1.1.38	C00013 + C00036 <=> C00009 + C00074 + C00011
	29	R00024	4.1.1.39	C01182 + C00011 + C00001 <=> 2 C00197
